# Supplementary material for: Hyperandrogenemia Induces Trophoblast Ferroptosis and Early Pregnancy Loss in Patients With PCOS via CMA‐Dependent FTH1 Degradation
Source: Adv Sci (Weinh). 2025 Dec 16;13(12):e06091. doi: 10.1002/advs.202506091 (PMC12948281; doi:10.1002/advs.202506091)
Supplement: Supplementary file 2 — Supporting Information [file ADVS-13-e06091-s002.xlsx]

## Sheet: Sheet1
gene_id	gene_name	transcript_id	GO	KEGG	KO_ENTRY	EC	Description	trans_type	FPKM.T1	FPKM.T2	FPKM.T3	FPKM.C1	FPKM.C2	FPKM.C3	fc	log2(fc)	pval	qval	regulation	significant
ENSG00000070669	ASNS	ENST00000394308;ENST00000454046;ENST00000495255;ENST00000437657;ENST00000451771;ENST00000487714;ENST00000448127;ENST00000462436;ENST00000442734;ENST00000453600;ENST00000414884;ENST00000175506;ENST00000394309;ENST00000444334	GO:0000166(nucleotide binding);GO:0001889(liver development);GO:0004066(asparagine synthase (glutamine-hydrolyzing) activity);GO:0005515(protein binding);GO:0005524(ATP binding);GO:0005829(cytosol);GO:0006520(cellular amino acid metabolic process);GO:0006529(asparagine biosynthetic process);GO:0006541(glutamine metabolic process);GO:0008652(cellular amino acid biosynthetic process);GO:0009416(res…	00250(Alanine, aspartate and glutamate metabolism);00250(Alanine, aspartate and glutamate metabolism)	NA	NA	asparagine synthetase (glutamine-hydrolyzing) [Source:HGNC Symbol;Acc:HGNC:753]	protein_coding;nonsense_mediated_decay;retained_intron	26.5241	26.7964	25.5737	10.3772	9.79193	10.0452	2.61115	1.38469	0	0	up	yes
ENSG00000092421	SEMA6A	ENST00000343348;ENST00000513137;ENST00000515129;ENST00000510024;ENST00000502996;ENST00000514316;ENST00000257414;ENST00000509665;ENST00000503402;ENST00000512156;ENST00000503865;ENST00000506114;ENST00000503962	GO:0001755(neural crest cell migration);GO:0001764(neuron migration);GO:0004888(transmembrane signaling receptor activity);GO:0005515(protein binding);GO:0005615(extracellular space);GO:0005886(plasma membrane);GO:0005887(integral component of plasma membrane);GO:0006915(apoptotic process);GO:0007010(cytoskeleton organization);GO:0007166(cell surface receptor signaling pathway);GO:0007275(multice…	04360(Axon guidance);04360(Axon guidance)	K06842	NA	semaphorin 6A [Source:HGNC Symbol;Acc:HGNC:10738]	protein_coding;retained_intron;processed_transcript	52.8279	53.7333	52.269	28.3443	28.2961	29.8819	1.83572	0.876343	0	0	up	no
ENSG00000101255	TRIB3	ENST00000217233;ENST00000422053;ENST00000615226;ENST00000449710	GO:0000122(negative regulation of transcription by RNA polymerase II);GO:0003714(transcription corepressor activity);GO:0004672(protein kinase activity);GO:0004860(protein kinase inhibitor activity);GO:0005515(protein binding);GO:0005524(ATP binding);GO:0005634(nucleus);GO:0005654(nucleoplasm);GO:0005829(cytosol);GO:0005886(plasma membrane);GO:0006468(protein phosphorylation);GO:0006469(negative …	04931(Insulin resistance);04931(Insulin resistance)	K19518	NA	tribbles pseudokinase 3 [Source:HGNC Symbol;Acc:HGNC:16228]	protein_coding	39.7349	42.0954	39.172	12.6758	14.561	13.6482	2.95958	1.56539	0	0	up	yes
ENSG00000007944	MYLIP	ENST00000356840;ENST00000349606	GO:0000209(protein polyubiquitination);GO:0004842(ubiquitin-protein transferase activity);GO:0005515(protein binding);GO:0005737(cytoplasm);GO:0005829(cytosol);GO:0005856(cytoskeleton);GO:0005886(plasma membrane);GO:0006511(ubiquitin-dependent protein catabolic process);GO:0007399(nervous system development);GO:0008092(cytoskeletal protein binding);GO:0010977(negative regulation of neuron project…	04979(Cholesterol metabolism);04979(Cholesterol metabolism)	K10637	EC:2.3.2.27	myosin regulatory light chain interacting protein [Source:HGNC Symbol;Acc:HGNC:21155]	protein_coding	34.9818	34.6362	34.4401	10.7324	10.6708	10.7077	3.24058	1.69625	0	0	up	yes
ENSG00000134107	BHLHE40	ENST00000256495;ENST00000460806;ENST00000467610	GO:0000122(negative regulation of transcription by RNA polymerase II);GO:0000790(nuclear chromatin);GO:0000977(RNA polymerase II regulatory region sequence-specific DNA binding);GO:0000978(RNA polymerase II cis-regulatory region sequence-specific DNA binding);GO:0000981(DNA-binding transcription factor activity, RNA polymerase II-specific);GO:0001102(RNA polymerase II activating transcription fac…	04710(Circadian rhythm);04710(Circadian rhythm)	K03729	NA	basic helix-loop-helix family member e40 [Source:HGNC Symbol;Acc:HGNC:1046]	protein_coding;retained_intron	104.822	104.436	103.854	52.909	52.8559	51.7588	1.98772	0.991115	0	0	up	no
ENSG00000075624	ACTB	ENST00000473257;ENST00000645025;ENST00000464611;ENST00000477812;ENST00000417101;ENST00000642480;ENST00000414620;ENST00000646664;ENST00000480301;ENST00000493945;ENST00000675515;ENST00000674681;ENST00000676397;ENST00000462494;ENST00000645576;ENST00000646584;ENST00000432588	GO:0000079(regulation of cyclin-dependent protein serine/threonine kinase activity);GO:0000166(nucleotide binding);GO:0000790(nuclear chromatin);GO:0000978(RNA polymerase II cis-regulatory region sequence-specific DNA binding);GO:0001738(morphogenesis of a polarized epithelium);GO:0001895(retina homeostasis);GO:0005200(structural constituent of cytoskeleton);GO:0005515(protein binding);GO:0005524…	04015(Rap1 signaling pathway);04145(Phagosome);04210(Apoptosis);04390(Hippo signaling pathway);04510(Focal adhesion);04520(Adherens junction);04530(Tight junction);04611(Platelet activation);04670(Leukocyte transendothelial migration);04714(Thermogenesis);04810(Regulation of actin cytoskeleton);04919(Thyroid hormone signaling pathway);04921(Oxytocin signaling pathway);04971(Gastric acid secretion…	NA	NA	actin beta [Source:HGNC Symbol;Acc:HGNC:132]	protein_coding;retained_intron;processed_transcript	512.315	519.474	497.969	948.156	959.794	982.099	0.529319	-0.917791	0	0	down	no
ENSG00000120875	DUSP4	ENST00000240100;ENST00000240101	GO:0000188(inactivation of MAPK activity);GO:0001706(endoderm formation);GO:0004721(phosphoprotein phosphatase activity);GO:0004725(protein tyrosine phosphatase activity);GO:0005515(protein binding);GO:0005634(nucleus);GO:0005654(nucleoplasm);GO:0005737(cytoplasm);GO:0006470(protein dephosphorylation);GO:0008138(protein tyrosine/serine/threonine phosphatase activity);GO:0008330(protein tyrosine/t…	04010(MAPK signaling pathway);04010(MAPK signaling pathway)	K04459	3.1.3.48;EC:3.1.3.16	dual specificity phosphatase 4 [Source:HGNC Symbol;Acc:HGNC:3070]	protein_coding	29.723	29.8244	28.538	10.6969	10.9903	11.2127	2.67738	1.42082	0	0	up	yes
ENSG00000161202	DVL3	ENST00000313143;ENST00000478247;ENST00000648288;ENST00000467873;ENST00000462665;ENST00000478639;ENST00000431765;ENST00000423300;ENST00000435708;ENST00000649847;ENST00000649364	GO:0000790(nuclear chromatin);GO:0001934(positive regulation of protein phosphorylation);GO:0002020(protease binding);GO:0005102(signaling receptor binding);GO:0005109(frizzled binding);GO:0005515(protein binding);GO:0005737(cytoplasm);GO:0005829(cytosol);GO:0007275(multicellular organism development);GO:0008013(beta-catenin binding);GO:0016055(Wnt signaling pathway);GO:0035556(intracellular sign…	04150(mTOR signaling pathway);04310(Wnt signaling pathway);04330(Notch signaling pathway);04390(Hippo signaling pathway);04550(Signaling pathways regulating pluripotency of stem cells);04916(Melanogenesis);04934(Cushing syndrome);05165(Human papillomavirus infection);05200(Pathways in cancer);05217(Basal cell carcinoma);05224(Breast cancer);05225(Hepatocellular carcinoma);05226(Gastric cancer);05…	K02353	NA	dishevelled segment polarity protein 3 [Source:HGNC Symbol;Acc:HGNC:3087]	protein_coding;retained_intron;processed_transcript;nonsense_mediated_decay	65.4495	66.9149	64.5166	38.2015	39.4163	39.3352	1.68342	0.751394	0	0	up	no
ENSG00000087074	PPP1R15A	ENST00000200453;ENST00000600406	GO:0000164(protein phosphatase type 1 complex);GO:0005515(protein binding);GO:0005737(cytoplasm);GO:0005739(mitochondrion);GO:0005741(mitochondrial outer membrane);GO:0005783(endoplasmic reticulum);GO:0005789(endoplasmic reticulum membrane);GO:0005794(Golgi apparatus);GO:0005829(cytosol);GO:0006417(regulation of translation);GO:0006915(apoptotic process);GO:0006974(cellular response to DNA damage…	04141(Protein processing in endoplasmic reticulum);04141(Protein processing in endoplasmic reticulum)	K14019	NA	protein phosphatase 1 regulatory subunit 15A [Source:HGNC Symbol;Acc:HGNC:14375]	protein_coding	33.2733	35.2741	35.5077	10.9219	11.6114	11.7786	3.03262	1.60057	0	0	up	yes
ENSG00000150593	PDCD4	ENST00000444997;ENST00000280154;ENST00000481353;ENST00000467574;ENST00000492932;ENST00000483670;ENST00000393104;ENST00000483595;ENST00000498367;ENST00000489049	GO:0003723(RNA binding);GO:0005515(protein binding);GO:0005634(nucleus);GO:0005737(cytoplasm);GO:0005829(cytosol);GO:0006915(apoptotic process);GO:0007569(cell aging);GO:0030509(BMP signaling pathway);GO:0034393(positive regulation of smooth muscle cell apoptotic process);GO:0035722(interleukin-12-mediated signaling pathway);GO:0043066(negative regulation of apoptotic process);GO:0043508(negative…	05205(Proteoglycans in cancer);05206(MicroRNAs in cancer);05206(MicroRNAs in cancer)	K16865	NA	programmed cell death 4 [Source:HGNC Symbol;Acc:HGNC:8763]	protein_coding;processed_transcript	28.2476	28.0603	27.275	9.77137	10.3805	9.74783	2.79544	1.48308	0	0	up	yes
ENSG00000198431	TXNRD1	ENST00000503506;ENST00000528079;ENST00000388854;ENST00000524698;ENST00000527688;ENST00000526580;ENST00000354940;ENST00000526207;ENST00000527335;ENST00000526691;ENST00000526950;ENST00000525566;ENST00000531691;ENST00000529546;ENST00000526390;ENST00000531689;ENST00000526266;ENST00000525265;ENST00000397736	GO:0000166(nucleotide binding);GO:0001650(fibrillar center);GO:0001707(mesoderm formation);GO:0001887(selenium compound metabolic process);GO:0004791(thioredoxin-disulfide reductase activity);GO:0005515(protein binding);GO:0005634(nucleus);GO:0005654(nucleoplasm);GO:0005737(cytoplasm);GO:0005829(cytosol);GO:0007165(signal transduction);GO:0007369(gastrulation);GO:0008283(cell population prolifera…	00450(Selenocompound metabolism);05200(Pathways in cancer);05225(Hepatocellular carcinoma);05225(Hepatocellular carcinoma)	K22182	EC:1.8.1.9	thioredoxin reductase 1 [Source:HGNC Symbol;Acc:HGNC:12437]	protein_coding;nonsense_mediated_decay;retained_intron	100.766	102.237	97.1054	46.3562	47.9705	48.1206	2.1068	1.07505	0	0	up	yes
ENSG00000157601	MX1	ENST00000398598;ENST00000486275;ENST00000424365;ENST00000478268;ENST00000467510;ENST00000398600;ENST00000455164;ENST00000417963;ENST00000491110;ENST00000288383;ENST00000441677;ENST00000484465;ENST00000490220;ENST00000419044	GO:0000166(nucleotide binding);GO:0000266(mitochondrial fission);GO:0002376(immune system process);GO:0003374(dynamin family protein polymerization involved in mitochondrial fission);GO:0003924(GTPase activity);GO:0005515(protein binding);GO:0005525(GTP binding);GO:0005634(nucleus);GO:0005737(cytoplasm);GO:0005783(endoplasmic reticulum);GO:0005789(endoplasmic reticulum membrane);GO:0005829(cytoso…	05160(Hepatitis C);05162(Measles);05164(Influenza A);05165(Human papillomavirus infection);05165(Human papillomavirus infection)	K14754	NA	MX dynamin like GTPase 1 [Source:HGNC Symbol;Acc:HGNC:7532]	protein_coding;retained_intron;processed_transcript	10.7853	10.5383	10.346	1.34383	1.36044	1.20959	8.09165	3.01643	0	0	up	yes
ENSG00000131389	SLC6A6	ENST00000610642;ENST00000452775;ENST00000649500;ENST00000622186;ENST00000615188;ENST00000613060;ENST00000452151;ENST00000622176;ENST00000613930;ENST00000622810;ENST00000618278;ENST00000621751	GO:0005328(neurotransmitter:sodium symporter activity);GO:0005368(taurine transmembrane transporter activity);GO:0005369(taurine:sodium symporter activity);GO:0005886(plasma membrane);GO:0005887(integral component of plasma membrane);GO:0006836(neurotransmitter transport);GO:0006865(amino acid transport);GO:0010940(positive regulation of necrotic cell death);GO:0015171(amino acid transmembrane tr…	NA	NA	NA	solute carrier family 6 member 6 [Source:HGNC Symbol;Acc:HGNC:11052]	nonsense_mediated_decay;protein_coding;processed_transcript;retained_intron	99.2751	101.566	99.4467	44.0105	43.3556	44.5152	2.27696	1.18711	0	0	up	yes
ENSG00000204128	C2orf72	ENST00000373640;ENST00000463834;ENST00000477463	NA	NA	NA	NA	chromosome 2 open reading frame 72 [Source:HGNC Symbol;Acc:HGNC:27418]	protein_coding;retained_intron;processed_transcript	52.004	51.9775	51.6504	25.9622	25.4801	25.8247	2.01421	1.01021	0	0	up	yes
ENSG00000167244	IGF2	ENST00000416167;ENST00000381395;ENST00000381389;ENST00000434045;ENST00000381392;ENST00000418738;ENST00000381406	GO:0000122(negative regulation of transcription by RNA polymerase II);GO:0001501(skeletal system development);GO:0001503(ossification);GO:0001649(osteoblast differentiation);GO:0001701(in utero embryonic development);GO:0001892(embryonic placenta development);GO:0001934(positive regulation of protein phosphorylation);GO:0002576(platelet degranulation);GO:0005158(insulin receptor binding);GO:00051…	04010(MAPK signaling pathway);04014(Ras signaling pathway);04151(PI3K-Akt signaling pathway);05200(Pathways in cancer);05205(Proteoglycans in cancer);05225(Hepatocellular carcinoma);05225(Hepatocellular carcinoma)	NA	NA	insulin like growth factor 2 [Source:HGNC Symbol;Acc:HGNC:5466]	protein_coding	235.574	239.852	238.26	419.408	421.315	422.708	0.564879	-0.823987	0	0	down	no
ENSG00000132405	TBC1D14	ENST00000409757;ENST00000427736;ENST00000467966;ENST00000444368;ENST00000451522;ENST00000410031;ENST00000439515;ENST00000448507	GO:0005096(GTPase activator activity);GO:0005515(protein binding);GO:0005654(nucleoplasm);GO:0005776(autophagosome);GO:0005794(Golgi apparatus);GO:0005829(cytosol);GO:0006886(intracellular protein transport);GO:0006914(autophagy);GO:0010507(negative regulation of autophagy);GO:0017137(Rab GTPase binding);GO:0019901(protein kinase binding);GO:0043231(intracellular membrane-bounded organelle);GO:00…	NA	K20167	NA	TBC1 domain family member 14 [Source:HGNC Symbol;Acc:HGNC:29246]	protein_coding;retained_intron	32.8754	32.9772	31.3522	14.5858	14.4888	15.3579	2.1877	1.12941	0	0	up	yes
ENSG00000138162	TACC2	ENST00000515603;ENST00000465600;ENST00000503769;ENST00000369005;ENST00000369001;ENST00000492689;ENST00000453444;ENST00000369004;ENST00000513429;ENST00000508411;ENST00000496913;ENST00000334433;ENST00000514539;ENST00000498721;ENST00000474014;ENST00000489754;ENST00000635597;ENST00000505639;ENST00000493951;ENST00000515273;ENST00000490979;ENST00000491540;ENST00000368997;ENST00000369000;ENST00000358010…	GO:0000226(microtubule cytoskeleton organization);GO:0005634(nucleus);GO:0005654(nucleoplasm);GO:0005737(cytoplasm);GO:0005815(microtubule organizing center);GO:0005829(cytosol);GO:0005856(cytoskeleton);GO:0005886(plasma membrane);GO:0007052(mitotic spindle organization);GO:0008283(cell population proliferation);GO:0021987(cerebral cortex development);GO:0035257(nuclear hormone receptor binding);…	NA	K14282	NA	transforming acidic coiled-coil containing protein 2 [Source:HGNC Symbol;Acc:HGNC:11523]	protein_coding;retained_intron;processed_transcript;nonsense_mediated_decay	32.8912	33.8899	33.0573	13.7857	14.3448	14.3709	2.34907	1.23209	0	0	up	yes
ENSG00000130600	H19	ENST00000412788;ENST00000436715;ENST00000439725;ENST00000431095;ENST00000417089;ENST00000442037;ENST00000414790;ENST00000447298;ENST00000411861	NA	NA	NA	NA	H19 imprinted maternally expressed transcript [Source:HGNC Symbol;Acc:HGNC:4713]	lncRNA;retained_intron	2178.34	2210.12	2156.13	3491.67	3489.21	3509.99	0.623837	-0.680758	0	0	down	no
ENSG00000100292	HMOX1	ENST00000216117;ENST00000494998;ENST00000412893;ENST00000481190	GO:0001525(angiogenesis);GO:0001666(response to hypoxia);GO:0001935(endothelial cell proliferation);GO:0002246(wound healing involved in inflammatory response);GO:0002686(negative regulation of leukocyte migration);GO:0004392(heme oxygenase (decyclizing) activity);GO:0004630(phospholipase D activity);GO:0005198(structural molecule activity);GO:0005515(protein binding);GO:0005615(extracellular spa…	00860(Porphyrin and chlorophyll metabolism);04066(HIF-1 signaling pathway);04216(Ferroptosis);04978(Mineral absorption);05200(Pathways in cancer);05206(MicroRNAs in cancer);05225(Hepatocellular carcinoma);05418(Fluid shear stress and atherosclerosis);05418(Fluid shear stress and atherosclerosis)	K00510	EC:1.14.14.18	heme oxygenase 1 [Source:HGNC Symbol;Acc:HGNC:5013]	protein_coding;retained_intron	89.7321	91.1439	88.7963	35.885	34.2525	35.0486	2.56376	1.35826	0	0	up	yes
ENSG00000205336	ADGRG1	ENST00000568700;ENST00000569154;ENST00000568074;ENST00000565505;ENST00000568908;ENST00000456916;ENST00000561988;ENST00000561833;ENST00000564907;ENST00000566271;ENST00000562003;ENST00000569372;ENST00000562558;ENST00000564783;ENST00000561782;ENST00000565314;ENST00000567835;ENST00000388813;ENST00000565338;ENST00000568618;ENST00000566187;ENST00000565770;ENST00000561696;ENST00000568791;ENST00000563414…	GO:0001525(angiogenesis);GO:0004888(transmembrane signaling receptor activity);GO:0004930(G protein-coupled receptor activity);GO:0005515(protein binding);GO:0005518(collagen binding);GO:0005576(extracellular region);GO:0005886(plasma membrane);GO:0005887(integral component of plasma membrane);GO:0007155(cell adhesion);GO:0007165(signal transduction);GO:0007166(cell surface receptor signaling pat…	NA	K08450	NA	adhesion G protein-coupled receptor G1 [Source:HGNC Symbol;Acc:HGNC:4512]	processed_transcript;protein_coding;retained_intron;nonsense_mediated_decay	51.4611	51.4728	48.5946	29.0204	29.6434	30.8039	1.69367	0.760149	0	0	up	no
ENSG00000152137	HSPB8	ENST00000281938;ENST00000675211;ENST00000542496;ENST00000676244;ENST00000674542;ENST00000676071;ENST00000674715;ENST00000541798;ENST00000675900	GO:0005515(protein binding);GO:0005622(intracellular);GO:0005634(nucleus);GO:0005654(nucleoplasm);GO:0005737(cytoplasm);GO:0005829(cytosol);GO:0006468(protein phosphorylation);GO:0016604(nuclear body);GO:0034620(cellular response to unfolded protein);GO:0042802(identical protein binding);GO:0042803(protein homodimerization activity);GO:0101031(chaperone complex);GO:1900034(regulation of cellular …	NA	K08879	NA	heat shock protein family B (small) member 8 [Source:HGNC Symbol;Acc:HGNC:30171]	protein_coding;nonsense_mediated_decay;processed_transcript	136.023	138.293	131.687	39.203	37.2049	39.7167	3.49627	1.80582	0	0	up	yes
ENSG00000111412	C12orf49	ENST00000261318;ENST00000547630;ENST00000548356;ENST00000547606	GO:0000139(Golgi membrane);GO:0005515(protein binding);GO:0005576(extracellular region);GO:0005794(Golgi apparatus);GO:0016020(membrane);GO:0016021(integral component of membrane);GO:2000640(positive regulation of SREBP signaling pathway);GO:2000640(positive regulation of SREBP signaling pathway)	NA	NA	NA	chromosome 12 open reading frame 49 [Source:HGNC Symbol;Acc:HGNC:26128]	protein_coding;nonsense_mediated_decay	26.8476	27.1223	24.7901	6.24875	6.04344	6.37536	4.21909	2.07693	0	0	up	yes
ENSG00000140416	TPM1	ENST00000358278;ENST00000610733;ENST00000644204;ENST00000558910;ENST00000560959;ENST00000561242;ENST00000317516;ENST00000560975;ENST00000560131;ENST00000561266;ENST00000558400;ENST00000559397;ENST00000651590;ENST00000559108;ENST00000559556;ENST00000403994;ENST00000559831;ENST00000558264;ENST00000560679;ENST00000404484;ENST00000334895;ENST00000558868;ENST00000288398;ENST00000558314;ENST00000651577…	GO:0001701(in utero embryonic development);GO:0001725(stress fiber);GO:0003065(positive regulation of heart rate by epinephrine);GO:0003779(actin binding);GO:0005200(structural constituent of cytoskeleton);GO:0005515(protein binding);GO:0005737(cytoplasm);GO:0005829(cytosol);GO:0005856(cytoskeleton);GO:0005862(muscle thin filament tropomyosin);GO:0005884(actin filament);GO:0006936(muscle contract…	04260(Cardiac muscle contraction);04261(Adrenergic signaling in cardiomyocytes);05206(MicroRNAs in cancer);05410(Hypertrophic cardiomyopathy (HCM));05414(Dilated cardiomyopathy (DCM));05414(Dilated cardiomyopathy (DCM))	K10373	NA	tropomyosin 1 [Source:HGNC Symbol;Acc:HGNC:12010]	protein_coding;retained_intron;nonsense_mediated_decay;processed_transcript	59.7314	61.5845	59.3053	107.738	109.994	111.146	0.549204	-0.864586	0	0	down	no
ENSG00000134294	SLC38A2	ENST00000256689;ENST00000551405;ENST00000547252;ENST00000549258;ENST00000548785;ENST00000546520;ENST00000548870;ENST00000548111;ENST00000548236;ENST00000551374;ENST00000552414;ENST00000612232;ENST00000553252;ENST00000552703	GO:0003333(amino acid transmembrane transport);GO:0005295(neutral amino acid:sodium symporter activity);GO:0005515(protein binding);GO:0005737(cytoplasm);GO:0005886(plasma membrane);GO:0005887(integral component of plasma membrane);GO:0005903(brush border);GO:0006811(ion transport);GO:0006814(sodium ion transport);GO:0006865(amino acid transport);GO:0006868(glutamine transport);GO:0007565(female …	04724(Glutamatergic synapse);04727(GABAergic synapse);04974(Protein digestion and absorption);04974(Protein digestion and absorption)	K14207	NA	solute carrier family 38 member 2 [Source:HGNC Symbol;Acc:HGNC:13448]	protein_coding;processed_transcript;nonsense_mediated_decay;retained_intron	97.2447	98.5328	94.7324	58.5511	57.8629	60.288	1.64407	0.717268	0	0	up	no
ENSG00000170421	KRT8	ENST00000546897;ENST00000549198;ENST00000546921;ENST00000550170;ENST00000551318;ENST00000546900;ENST00000546583;ENST00000619952;ENST00000552551;ENST00000552150;ENST00000549176;ENST00000546542;ENST00000547031;ENST00000293308	GO:0005515(protein binding);GO:0005634(nucleus);GO:0005654(nucleoplasm);GO:0005737(cytoplasm);GO:0005829(cytosol);GO:0005882(intermediate filament);GO:0005911(cell-cell junction);GO:0016010(dystrophin-associated glycoprotein complex);GO:0016032(viral process);GO:0016327(apicolateral plasma membrane);GO:0016363(nuclear matrix);GO:0030018(Z disc);GO:0031424(keratinization);GO:0033209(tumor necrosis…	NA	K07605	NA	keratin 8 [Source:HGNC Symbol;Acc:HGNC:6446]	protein_coding;processed_transcript;retained_intron	620.787	632.93	598.379	941.354	945.931	963.816	0.649607	-0.62236	0	0	down	no
ENSG00000163931	TKT	ENST00000462138;ENST00000460343;ENST00000466765;ENST00000461139;ENST00000460243;ENST00000469678;ENST00000423516;ENST00000483706;ENST00000472528;ENST00000494523;ENST00000487660;ENST00000423525	GO:0000287(magnesium ion binding);GO:0003824(catalytic activity);GO:0004802(transketolase activity);GO:0005509(calcium ion binding);GO:0005515(protein binding);GO:0005654(nucleoplasm);GO:0005777(peroxisome);GO:0005789(endoplasmic reticulum membrane);GO:0005829(cytosol);GO:0005999(xylulose biosynthetic process);GO:0006098(pentose-phosphate shunt);GO:0009052(pentose-phosphate shunt, non-oxidative b…	00030(Pentose phosphate pathway);00030(Pentose phosphate pathway)	K00615	EC:2.2.1.1	transketolase [Source:HGNC Symbol;Acc:HGNC:11834]	protein_coding;retained_intron;processed_transcript;nonsense_mediated_decay	92.5372	94.188	89.723	60.709	61.0955	61.2687	1.51004	0.594588	0	0	up	no
ENSG00000068650	ATP11A	ENST00000375645;ENST00000479193;ENST00000614170;ENST00000495930;ENST00000493489;ENST00000418678;ENST00000610419;ENST00000415301;ENST00000375630;ENST00000466946;ENST00000419631;ENST00000419448;ENST00000459011;ENST00000487903;ENST00000459908	GO:0000166(nucleotide binding);GO:0000287(magnesium ion binding);GO:0005515(protein binding);GO:0005524(ATP binding);GO:0005765(lysosomal membrane);GO:0005768(endosome);GO:0005769(early endosome);GO:0005783(endoplasmic reticulum);GO:0005802(trans-Golgi network);GO:0005886(plasma membrane);GO:0006869(lipid transport);GO:0015914(phospholipid transport);GO:0016020(membrane);GO:0016021(integral compo…	NA	K01530	EC:7.6.2.1	ATPase phospholipid transporting 11A [Source:HGNC Symbol;Acc:HGNC:13552]	protein_coding;retained_intron;processed_transcript	31.5322	32.5212	30.936	15.4222	15.5659	15.9291	2.02462	1.01765	0	0	up	yes
ENSG00000259820	AC083843	ENST00000568248	NA	NA	NA	NA	novel transcript	lncRNA	6.66404	7.16088	6.66563	18.3813	18.1728	18.0596	0.375191	-1.4143	0	0	down	yes
ENSG00000173402	DAG1	ENST00000541308;ENST00000539901;ENST00000421560;ENST00000545947;ENST00000452317;ENST00000308775;ENST00000418588;ENST00000469139;ENST00000496474;ENST00000479935;ENST00000461987;ENST00000430636;ENST00000515359;ENST00000673708;ENST00000475424;ENST00000538711;ENST00000452060;ENST00000435508;ENST00000431960	GO:0001618(virus receptor activity);GO:0001954(positive regulation of cell-matrix adhesion);GO:0002009(morphogenesis of an epithelium);GO:0002011(morphogenesis of an epithelial sheet);GO:0002162(dystroglycan binding);GO:0003779(actin binding);GO:0005509(calcium ion binding);GO:0005515(protein binding);GO:0005576(extracellular region);GO:0005604(basement membrane);GO:0005615(extracellular space);G…	04512(ECM-receptor interaction);05410(Hypertrophic cardiomyopathy (HCM));05412(Arrhythmogenic right ventricular cardiomyopathy (ARVC));05414(Dilated cardiomyopathy (DCM));05416(Viral myocarditis);05416(Viral myocarditis)	NA	NA	dystroglycan 1 [Source:HGNC Symbol;Acc:HGNC:2666]	protein_coding;processed_transcript;retained_intron	88.6333	87.7204	84.1781	131.587	131.754	134.573	0.654744	-0.610997	0	0	down	no
ENSG00000065911	MTHFD2	ENST00000394053;ENST00000462026;ENST00000489041;ENST00000409804;ENST00000470592;ENST00000488086;ENST00000477455	GO:0000287(magnesium ion binding);GO:0003824(catalytic activity);GO:0004477(methenyltetrahydrofolate cyclohydrolase activity);GO:0004487(methylenetetrahydrofolate dehydrogenase (NAD+) activity);GO:0004488(methylenetetrahydrofolate dehydrogenase (NADP+) activity);GO:0005515(protein binding);GO:0005615(extracellular space);GO:0005739(mitochondrion);GO:0005759(mitochondrial matrix);GO:0006730(one-ca…	00670(One carbon pool by folate);00670(One carbon pool by folate)	K13403	3.5.4.9;EC:1.5.1.15	methylenetetrahydrofolate dehydrogenase (NADP+ dependent) 2, methenyltetrahydrofolate cyclohydrolase [Source:HGNC Symbol;Acc:HGNC:7434]	protein_coding;processed_transcript;nonsense_mediated_decay	49.1068	50.3624	47.1912	19.9835	18.7347	21.2895	2.44402	1.28926	0	0	up	yes
ENSG00000178445	GLDC	ENST00000321612;ENST00000638661;ENST00000640592;ENST00000639639;ENST00000477960;ENST00000638694;ENST00000638233;ENST00000640703;ENST00000460457;ENST00000639461;ENST00000463305;ENST00000639840;ENST00000638654;ENST00000640505;ENST00000638274;ENST00000639443;ENST00000639318;ENST00000639493;ENST00000640208	GO:0003824(catalytic activity);GO:0004375(glycine dehydrogenase (decarboxylating) activity);GO:0005654(nucleoplasm);GO:0005739(mitochondrion);GO:0005759(mitochondrial matrix);GO:0005886(plasma membrane);GO:0005960(glycine cleavage complex);GO:0006520(cellular amino acid metabolic process);GO:0006544(glycine metabolic process);GO:0006546(glycine catabolic process);GO:0009055(electron transfer acti…	00260(Glycine, serine and threonine metabolism);00630(Glyoxylate and dicarboxylate metabolism);00630(Glyoxylate and dicarboxylate metabolism)	NA	NA	glycine decarboxylase [Source:HGNC Symbol;Acc:HGNC:4313]	protein_coding;retained_intron;processed_transcript;nonsense_mediated_decay	21.6967	22.3734	21.0391	37.0675	37.0918	38.3346	0.578779	-0.788915	0	0	down	no
ENSG00000153395	LPCAT1	ENST00000283415;ENST00000475622;ENST00000503252;ENST00000514484;ENST00000513757;ENST00000507282	GO:0000139(Golgi membrane);GO:0003841(1-acylglycerol-3-phosphate O-acyltransferase activity);GO:0005509(calcium ion binding);GO:0005783(endoplasmic reticulum);GO:0005789(endoplasmic reticulum membrane);GO:0005794(Golgi apparatus);GO:0005811(lipid droplet);GO:0005886(plasma membrane);GO:0006629(lipid metabolic process);GO:0006644(phospholipid metabolic process);GO:0006654(phosphatidic acid biosynt…	00564(Glycerophospholipid metabolism);00565(Ether lipid metabolism);00565(Ether lipid metabolism)	K13510	2.3.1.67;EC:2.3.1.23	lysophosphatidylcholine acyltransferase 1 [Source:HGNC Symbol;Acc:HGNC:25718]	protein_coding;nonsense_mediated_decay;processed_transcript;retained_intron	21.7426	21.7382	19.8692	6.93441	6.76817	7.10416	3.04469	1.60629	0	0	up	yes
ENSG00000163993	S100P	ENST00000296370;ENST00000513778	GO:0000287(magnesium ion binding);GO:0005509(calcium ion binding);GO:0005515(protein binding);GO:0005576(extracellular region);GO:0005634(nucleus);GO:0005737(cytoplasm);GO:0005886(plasma membrane);GO:0010033(response to organic substance);GO:0016020(membrane);GO:0016604(nuclear body);GO:0031528(microvillus membrane);GO:0034774(secretory granule lumen);GO:0042803(protein homodimerization activity)…	NA	NA	NA	S100 calcium binding protein P [Source:HGNC Symbol;Acc:HGNC:10504]	protein_coding;processed_transcript	416.931	421.679	417.656	201.124	201.419	209.54	2.05244	1.03734	0	0	up	yes
ENSG00000154917	RAB6B	ENST00000285208;ENST00000486858;ENST00000460865;ENST00000477759;ENST00000488969	GO:0000139(Golgi membrane);GO:0000166(nucleotide binding);GO:0003924(GTPase activity);GO:0005515(protein binding);GO:0005525(GTP binding);GO:0005793(endoplasmic reticulum-Golgi intermediate compartment);GO:0005794(Golgi apparatus);GO:0005829(cytosol);GO:0006886(intracellular protein transport);GO:0006890(retrograde vesicle-mediated transport, Golgi to endoplasmic reticulum);GO:0006891(intra-Golgi…	NA	K07894	NA	RAB6B, member RAS oncogene family [Source:HGNC Symbol;Acc:HGNC:14902]	protein_coding	23.1912	23.7195	22.5565	8.14642	8.4308	8.699	2.74832	1.45855	0	0	up	yes
ENSG00000178150	ZNF114	ENST00000595607;ENST00000594024;ENST00000600687;ENST00000601320;ENST00000595408;ENST00000598898;ENST00000315849	GO:0000978(RNA polymerase II cis-regulatory region sequence-specific DNA binding);GO:0003674(molecular_function);GO:0003676(nucleic acid binding);GO:0003677(DNA binding);GO:0005515(protein binding);GO:0005634(nucleus);GO:0006355(regulation of transcription, DNA-templated);GO:0008150(biological_process);GO:0042802(identical protein binding);GO:0046872(metal ion binding);GO:0070062(extracellular ex…	05168(Herpes simplex virus 1 infection);05168(Herpes simplex virus 1 infection)	K09228	NA	zinc finger protein 114 [Source:HGNC Symbol;Acc:HGNC:12894]	protein_coding;retained_intron	68.2114	65.9604	63.1564	14.9951	15.0026	14.8638	4.39861	2.13705	0	0	up	yes
ENSG00000146072	TNFRSF21	ENST00000296861	GO:0001783(B cell apoptotic process);GO:0002250(adaptive immune response);GO:0002376(immune system process);GO:0005515(protein binding);GO:0005737(cytoplasm);GO:0005886(plasma membrane);GO:0005887(integral component of plasma membrane);GO:0006915(apoptotic process);GO:0006959(humoral immune response);GO:0007165(signal transduction);GO:0007413(axonal fasciculation);GO:0016020(membrane);GO:0016021(…	04060(Cytokine-cytokine receptor interaction)	K05157	NA	TNF receptor superfamily member 21 [Source:HGNC Symbol;Acc:HGNC:13469]	protein_coding	38.4781	39.0894	37.1798	90.0083	91.1743	90.9047	0.42173	-1.24561	0	0	down	yes
ENSG00000113739	STC2	ENST00000265087;ENST00000520648;ENST00000520593;ENST00000519511;ENST00000518455	GO:0005179(hormone activity);GO:0005576(extracellular region);GO:0005615(extracellular space);GO:0005783(endoplasmic reticulum);GO:0005788(endoplasmic reticulum lumen);GO:0005794(Golgi apparatus);GO:0006874(cellular calcium ion homeostasis);GO:0006979(response to oxidative stress);GO:0007165(signal transduction);GO:0007566(embryo implantation);GO:0010629(negative regulation of gene expression);GO…	NA	NA	NA	stanniocalcin 2 [Source:HGNC Symbol;Acc:HGNC:11374]	protein_coding;processed_transcript;retained_intron	32.7531	32.9922	33.9541	13.4211	13.0936	13.0008	2.52304	1.33516	0	0	up	yes
ENSG00000006652	IFRD1	ENST00000403825;ENST00000675717;ENST00000421296;ENST00000674915;ENST00000489994;ENST00000443101;ENST00000005558;ENST00000470441;ENST00000535603;ENST00000674887;ENST00000675578;ENST00000675041;ENST00000462155;ENST00000466459;ENST00000621379;ENST00000476927;ENST00000432734;ENST00000445335;ENST00000429071	GO:0005634(nucleus);GO:0006357(regulation of transcription by RNA polymerase II);GO:0007275(multicellular organism development);GO:0007518(myoblast fate determination);GO:0030154(cell differentiation);GO:0030154(cell differentiation)	NA	NA	NA	interferon related developmental regulator 1 [Source:HGNC Symbol;Acc:HGNC:5456]	protein_coding;nonsense_mediated_decay;retained_intron;processed_transcript	13.2195	12.8686	13.4515	4.00745	3.85104	4.17624	3.28547	1.7161	0	0	up	yes
ENSG00000214049	UCA1	ENST00000671188;ENST00000644590;ENST00000644174;ENST00000666830;ENST00000645177;ENST00000397381;ENST00000644845;ENST00000642269;ENST00000644502;ENST00000644400;ENST00000665604;ENST00000644567;ENST00000644103;ENST00000600160;ENST00000645764;ENST00000645708;ENST00000644796;ENST00000642440;ENST00000642256;ENST00000646128;ENST00000644962;ENST00000645156;ENST00000655191;ENST00000645821;ENST00000646397…	NA	NA	NA	NA	urothelial cancer associated 1 [Source:HGNC Symbol;Acc:HGNC:37126]	lncRNA	133.383	133.025	128.296	58.3715	59.5792	60.6864	2.20953	1.14374	0	0	up	yes
ENSG00000160179	ABCG1	ENST00000496783;ENST00000343687;ENST00000472587;ENST00000398449;ENST00000450121;ENST00000361802;ENST00000398437;ENST00000467818	GO:0000139(Golgi membrane);GO:0000166(nucleotide binding);GO:0005515(protein binding);GO:0005524(ATP binding);GO:0005543(phospholipid binding);GO:0005739(mitochondrion);GO:0005768(endosome);GO:0005783(endoplasmic reticulum);GO:0005789(endoplasmic reticulum membrane);GO:0005794(Golgi apparatus);GO:0005886(plasma membrane);GO:0006869(lipid transport);GO:0008203(cholesterol metabolic process);GO:000…	02010(ABC transporters);02010(ABC transporters)	K05679	NA	ATP binding cassette subfamily G member 1 [Source:HGNC Symbol;Acc:HGNC:73]	retained_intron;protein_coding	9.00758	9.52381	9.19289	2.51217	2.5404	2.61089	3.61772	1.85508	0	0	up	yes
ENSG00000167996	FTH1	ENST00000534719;ENST00000533138;ENST00000273550;ENST00000526640;ENST00000532601;ENST00000532829;ENST00000534180	GO:0004322(ferroxidase activity);GO:0005506(iron ion binding);GO:0005515(protein binding);GO:0005576(extracellular region);GO:0005634(nucleus);GO:0005737(cytoplasm);GO:0005829(cytosol);GO:0006826(iron ion transport);GO:0006879(cellular iron ion homeostasis);GO:0006880(intracellular sequestering of iron ion);GO:0006955(immune response);GO:0008043(intracellular ferritin complex);GO:0008198(ferrous …	04216(Ferroptosis);04217(Necroptosis);04978(Mineral absorption);04978(Mineral absorption)	K00522	EC:1.16.3.2	ferritin heavy chain 1 [Source:HGNC Symbol;Acc:HGNC:3976]	retained_intron;protein_coding;nonsense_mediated_decay	1707.92	1734.58	1648.65	586.478	606.86	609.179	2.82446	1.49798	0	0	up	yes
ENSG00000087086	FTL	ENST00000331825	GO:0005506(iron ion binding);GO:0005515(protein binding);GO:0005576(extracellular region);GO:0005737(cytoplasm);GO:0005829(cytosol);GO:0006826(iron ion transport);GO:0006879(cellular iron ion homeostasis);GO:0006880(intracellular sequestering of iron ion);GO:0008043(intracellular ferritin complex);GO:0008198(ferrous iron binding);GO:0008199(ferric iron binding);GO:0016020(membrane);GO:0035578(azu…	04216(Ferroptosis);04217(Necroptosis);04978(Mineral absorption)	K13625	NA	ferritin light chain [Source:HGNC Symbol;Acc:HGNC:3999]	protein_coding	2644.7	2703.58	2538.23	1238.19	1218.23	1229.65	2.13955	1.09731	0	0	up	yes
ENSG00000004487	KDM1A	ENST00000602503;ENST00000494920;ENST00000400181;ENST00000356634;ENST00000481879;ENST00000465864	GO:0000122(negative regulation of transcription by RNA polymerase II);GO:0000380(alternative mRNA splicing, via spliceosome);GO:0000784(nuclear chromosome, telomeric region);GO:0000790(nuclear chromatin);GO:0001085(RNA polymerase II transcription factor binding);GO:0002039(p53 binding);GO:0002052(positive regulation of neuroblast proliferation);GO:0003677(DNA binding);GO:0003682(chromatin binding…	04714(Thermogenesis);04714(Thermogenesis)	K11450	EC:1.-.-.-	lysine demethylase 1A [Source:HGNC Symbol;Acc:HGNC:29079]	retained_intron;protein_coding	99.4815	100.172	97.4076	43.4358	43.9386	46.2873	2.22249	1.15217	0	0	up	yes
ENSG00000176387	HSD11B2	ENST00000326152;ENST00000569303;ENST00000566606;ENST00000567684	GO:0001666(response to hypoxia);GO:0002017(regulation of blood volume by renal aldosterone);GO:0003845(11-beta-hydroxysteroid dehydrogenase [NAD(P)] activity);GO:0005496(steroid binding);GO:0005737(cytoplasm);GO:0005783(endoplasmic reticulum);GO:0005789(endoplasmic reticulum membrane);GO:0006704(glucocorticoid biosynthetic process);GO:0007565(female pregnancy);GO:0008211(glucocorticoid metabolic …	00140(Steroid hormone biosynthesis);04960(Aldosterone-regulated sodium reabsorption);04960(Aldosterone-regulated sodium reabsorption)	K00071	EC:1.1.1.-	hydroxysteroid 11-beta dehydrogenase 2 [Source:HGNC Symbol;Acc:HGNC:5209]	protein_coding;retained_intron;nonsense_mediated_decay;processed_transcript	28.6698	29.6528	27.5703	4.43391	4.35298	4.99951	6.23026	2.63929	0	0	up	yes
ENSG00000049759	NEDD4L	ENST00000456986;ENST00000256830;ENST00000676251;ENST00000587190;ENST00000585594;ENST00000588712;ENST00000675699;ENST00000382850;ENST00000590506;ENST00000431212;ENST00000592097;ENST00000435432;ENST00000674921;ENST00000635997;ENST00000590248;ENST00000617539;ENST00000589167;ENST00000585970;ENST00000675244;ENST00000400345;ENST00000587246;ENST00000357895;ENST00000675434;ENST00000590638;ENST00000586263…	GO:0000122(negative regulation of transcription by RNA polymerase II);GO:0000209(protein polyubiquitination);GO:0003254(regulation of membrane depolarization);GO:0004842(ubiquitin-protein transferase activity);GO:0005515(protein binding);GO:0005654(nucleoplasm);GO:0005737(cytoplasm);GO:0005768(endosome);GO:0005771(multivesicular body);GO:0005794(Golgi apparatus);GO:0005829(cytosol);GO:0005886(pla…	04120(Ubiquitin mediated proteolysis);04144(Endocytosis);04530(Tight junction);04960(Aldosterone-regulated sodium reabsorption);04960(Aldosterone-regulated sodium reabsorption)	K13305	EC:2.3.2.26	NEDD4 like E3 ubiquitin protein ligase [Source:HGNC Symbol;Acc:HGNC:7728]	protein_coding;retained_intron;processed_transcript	7.25121	7.0601	7.08637	3.38268	3.43444	3.26162	2.12305	1.08614	0	0	up	yes
ENSG00000051108	HERPUD1	ENST00000570273;ENST00000439977;ENST00000564678;ENST00000567944;ENST00000569569;ENST00000568676;ENST00000300302;ENST00000568814;ENST00000566550;ENST00000569429;ENST00000563911;ENST00000568651;ENST00000563343;ENST00000562914;ENST00000379792;ENST00000344114;ENST00000563781	GO:0003674(molecular_function);GO:0005515(protein binding);GO:0005783(endoplasmic reticulum);GO:0005789(endoplasmic reticulum membrane);GO:0006511(ubiquitin-dependent protein catabolic process);GO:0006874(cellular calcium ion homeostasis);GO:0006986(response to unfolded protein);GO:0016020(membrane);GO:0016021(integral component of membrane);GO:0016567(protein ubiquitination);GO:0030433(ubiquitin…	04141(Protein processing in endoplasmic reticulum);04141(Protein processing in endoplasmic reticulum)	K14027	NA	homocysteine inducible ER protein with ubiquitin like domain 1 [Source:HGNC Symbol;Acc:HGNC:13744]	processed_transcript;protein_coding;retained_intron	35.7302	36.4901	34.6386	10.3256	11.3674	11.052	3.26336	1.70636	0	0	up	yes
ENSG00000147872	PLIN2	ENST00000276914;ENST00000380464;ENST00000475923;ENST00000464326;ENST00000472715;ENST00000380465;ENST00000494753	GO:0005515(protein binding);GO:0005576(extracellular region);GO:0005634(nucleus);GO:0005737(cytoplasm);GO:0005783(endoplasmic reticulum);GO:0005811(lipid droplet);GO:0005829(cytosol);GO:0005886(plasma membrane);GO:0010890(positive regulation of sequestering of triglyceride);GO:0014070(response to organic cyclic compound);GO:0015909(long-chain fatty acid transport);GO:0016020(membrane);GO:0019216(…	03320(PPAR signaling pathway);03320(PPAR signaling pathway)	NA	NA	perilipin 2 [Source:HGNC Symbol;Acc:HGNC:248]	protein_coding;processed_transcript	70.0612	71.2617	67.8423	8.94056	9.1788	9.74553	7.50641	2.90812	0	0	up	yes
ENSG00000166900	STX3	ENST00000337979;ENST00000528805;ENST00000530221;ENST00000529177;ENST00000533637;ENST00000530498;ENST00000633708	GO:0000149(SNARE binding);GO:0005484(SNAP receptor activity);GO:0005515(protein binding);GO:0005773(vacuole);GO:0005886(plasma membrane);GO:0005911(cell-cell junction);GO:0006836(neurotransmitter transport);GO:0006886(intracellular protein transport);GO:0006887(exocytosis);GO:0006906(vesicle fusion);GO:0008021(synaptic vesicle);GO:0008284(positive regulation of cell population proliferation);GO:0…	04130(SNARE interactions in vesicular transport);04721(Synaptic vesicle cycle);04721(Synaptic vesicle cycle)	K08486	NA	syntaxin 3 [Source:HGNC Symbol;Acc:HGNC:11438]	protein_coding;nonsense_mediated_decay;retained_intron	39.248	40.4107	36.7119	12.3818	12.5612	12.1718	3.13542	1.64866	0	0	up	yes
ENSG00000130513	GDF15	ENST00000252809;ENST00000594925;ENST00000595973;ENST00000604609;ENST00000597765	GO:0000187(activation of MAPK activity);GO:0002023(reduction of food intake in response to dietary excess);GO:0005125(cytokine activity);GO:0005515(protein binding);GO:0005576(extracellular region);GO:0005615(extracellular space);GO:0005634(nucleus);GO:0005737(cytoplasm);GO:0005794(Golgi apparatus);GO:0007165(signal transduction);GO:0007179(transforming growth factor beta receptor signaling pathw…	04060(Cytokine-cytokine receptor interaction);04060(Cytokine-cytokine receptor interaction)	K05504	NA	growth differentiation factor 15 [Source:HGNC Symbol;Acc:HGNC:30142]	protein_coding;processed_transcript	64.9076	72.265	67.4296	25.4103	23.6962	24.5004	2.77966	1.47491	0	0	up	yes
ENSG00000106484	MEST	ENST00000488093;ENST00000223215;ENST00000494868;ENST00000437945;ENST00000475188;ENST00000416162;ENST00000437637;ENST00000433159;ENST00000341441;ENST00000462132;ENST00000378576;ENST00000393187;ENST00000427521	GO:0003824(catalytic activity);GO:0005515(protein binding);GO:0005783(endoplasmic reticulum);GO:0005789(endoplasmic reticulum membrane);GO:0007498(mesoderm development);GO:0010883(regulation of lipid storage);GO:0016020(membrane);GO:0016021(integral component of membrane);GO:0016787(hydrolase activity);GO:0070062(extracellular exosome);GO:0070062(extracellular exosome)	NA	NA	NA	mesoderm specific transcript [Source:HGNC Symbol;Acc:HGNC:7028]	retained_intron;protein_coding	47.2068	47.7776	43.8702	93.7085	94.62	95.6254	0.489004	-1.03208	0	0	down	yes
ENSG00000198959	TGM2	ENST00000361475;ENST00000474777;ENST00000469269;ENST00000468262;ENST00000373403;ENST00000453095	GO:0001974(blood vessel remodeling);GO:0003810(protein-glutamine gamma-glutamyltransferase activity);GO:0005515(protein binding);GO:0005525(GTP binding);GO:0005737(cytoplasm);GO:0005739(mitochondrion);GO:0005783(endoplasmic reticulum);GO:0005829(cytosol);GO:0005886(plasma membrane);GO:0005925(focal adhesion);GO:0007200(phospholipase C-activating G protein-coupled receptor signaling pathway);GO:00…	05016(Huntington disease);05016(Huntington disease)	K05625	EC:2.3.2.13	transglutaminase 2 [Source:HGNC Symbol;Acc:HGNC:11778]	protein_coding;retained_intron	120.414	124.33	119.341	179.891	180.697	181.006	0.672247	-0.572936	0	0	down	no
ENSG00000170542	SERPINB9	ENST00000380698	GO:0002020(protease binding);GO:0002448(mast cell mediated immunity);GO:0004867(serine-type endopeptidase inhibitor activity);GO:0005515(protein binding);GO:0005615(extracellular space);GO:0005634(nucleus);GO:0005654(nucleoplasm);GO:0005737(cytoplasm);GO:0005794(Golgi apparatus);GO:0005829(cytosol);GO:0006915(apoptotic process);GO:0006955(immune response);GO:0009617(response to bacterium);GO:0010…	05146(Amoebiasis)	K13963	NA	serpin family B member 9 [Source:HGNC Symbol;Acc:HGNC:8955]	protein_coding	75.8501	74.96	70.0227	35.51	36.3628	36.6683	2.03455	1.02471	0	0	up	yes
ENSG00000101680	LAMA1	ENST00000488064;ENST00000488089;ENST00000389658;ENST00000490190;ENST00000585178;ENST00000484335;ENST00000492048;ENST00000638611;ENST00000579014	GO:0002011(morphogenesis of an epithelial sheet);GO:0005102(signaling receptor binding);GO:0005201(extracellular matrix structural constituent);GO:0005515(protein binding);GO:0005576(extracellular region);GO:0005604(basement membrane);GO:0005606(laminin-1 complex);GO:0005608(laminin-3 complex);GO:0005615(extracellular space);GO:0005911(cell-cell junction);GO:0006468(protein phosphorylation);GO:00…	04151(PI3K-Akt signaling pathway);04510(Focal adhesion);04512(ECM-receptor interaction);05145(Toxoplasmosis);05146(Amoebiasis);05165(Human papillomavirus infection);05200(Pathways in cancer);05222(Small cell lung cancer);05222(Small cell lung cancer)	K05637	NA	laminin subunit alpha 1 [Source:HGNC Symbol;Acc:HGNC:6481]	retained_intron;protein_coding	61.858	62.4538	61.0948	43.3428	42.9729	44.6999	1.41515	0.500954	0	0	up	no
ENSG00000204386	NEU1	ENST00000375631;ENST00000495807;ENST00000480384;ENST00000491768	GO:0004308(exo-alpha-sialidase activity);GO:0005515(protein binding);GO:0005576(extracellular region);GO:0005737(cytoplasm);GO:0005764(lysosome);GO:0005765(lysosomal membrane);GO:0005886(plasma membrane);GO:0005975(carbohydrate metabolic process);GO:0006629(lipid metabolic process);GO:0006687(glycosphingolipid metabolic process);GO:0006689(ganglioside catabolic process);GO:0008152(metabolic proce…	00511(Other glycan degradation);00600(Sphingolipid metabolism);04142(Lysosome);04142(Lysosome)	K01186	EC:3.2.1.18	neuraminidase 1 [Source:HGNC Symbol;Acc:HGNC:7758]	protein_coding;retained_intron;nonsense_mediated_decay	44.5692	45.0688	43.1946	20.5182	21.4147	20.1418	2.13988	1.09753	0	0	up	yes
ENSG00000079385	CEACAM1	ENST00000403444;ENST00000352591;ENST00000465051;ENST00000403136;ENST00000485605;ENST00000488639;ENST00000377806;ENST00000599389;ENST00000161559;ENST00000344391;ENST00000358394;ENST00000403461;ENST00000471298	GO:0001525(angiogenesis);GO:0001558(regulation of cell growth);GO:0001568(blood vessel development);GO:0001915(negative regulation of T cell mediated cytotoxicity);GO:0002859(negative regulation of natural killer cell mediated cytotoxicity directed against tumor cell target);GO:0003674(molecular_function);GO:0003779(actin binding);GO:0005515(protein binding);GO:0005516(calmodulin binding);GO:0005…	NA	NA	NA	CEA cell adhesion molecule 1 [Source:HGNC Symbol;Acc:HGNC:1814]	protein_coding;retained_intron;processed_transcript	39.8653	41.1689	40.4252	14.7658	15.6593	15.344	2.65374	1.40803	0	0	up	yes
ENSG00000151012	SLC7A11	ENST00000280612	GO:0005515(protein binding);GO:0005791(rough endoplasmic reticulum);GO:0005856(cytoskeleton);GO:0005886(plasma membrane);GO:0006749(glutathione metabolic process);GO:0006865(amino acid transport);GO:0006979(response to oxidative stress);GO:0007420(brain development);GO:0008542(visual learning);GO:0009636(response to toxic substance);GO:0009986(cell surface);GO:0014070(response to organic cyclic c…	04216(Ferroptosis)	K13869	NA	solute carrier family 7 member 11 [Source:HGNC Symbol;Acc:HGNC:11059]	protein_coding	9.89207	9.81244	8.96786	1.64026	1.78759	1.77921	5.50643	2.46112	0	0	up	yes
ENSG00000188994	ZNF292	ENST00000369577;ENST00000485016;ENST00000369578;ENST00000392985;ENST00000466062;ENST00000524067	GO:0001228(DNA-binding transcription activator activity, RNA polymerase II-specific);GO:0003676(nucleic acid binding);GO:0003677(DNA binding);GO:0005634(nucleus);GO:0006357(regulation of transcription by RNA polymerase II);GO:0045944(positive regulation of transcription by RNA polymerase II);GO:0046872(metal ion binding);GO:0046872(metal ion binding)	NA	NA	NA	zinc finger protein 292 [Source:HGNC Symbol;Acc:HGNC:18410]	protein_coding;processed_transcript	21.4415	21.6875	20.8688	6.10881	6.11856	6.5656	3.40541	1.76783	0	0	up	yes
ENSG00000162413	KLHL21	ENST00000377658;ENST00000377663;ENST00000463043;ENST00000610898;ENST00000496707	GO:0004842(ubiquitin-protein transferase activity);GO:0005515(protein binding);GO:0005737(cytoplasm);GO:0005819(spindle);GO:0005827(polar microtubule);GO:0005829(cytosol);GO:0005856(cytoskeleton);GO:0007049(cell cycle);GO:0016567(protein ubiquitination);GO:0031463(Cul3-RING ubiquitin ligase complex);GO:0032465(regulation of cytokinesis);GO:0035853(chromosome passenger complex localization to spin…	NA	K10458	NA	kelch like family member 21 [Source:HGNC Symbol;Acc:HGNC:29041]	protein_coding	13.2383	14.1277	12.8892	4.24439	4.32203	4.39682	3.10534	1.63475	0	0	up	yes
ENSG00000115414	FN1	ENST00000498719;ENST00000492816;ENST00000461974;ENST00000469569;ENST00000485567;ENST00000490833;ENST00000473614;ENST00000496542;ENST00000432072;ENST00000480024;ENST00000460217;ENST00000438981;ENST00000421182;ENST00000474036;ENST00000323926;ENST00000354785;ENST00000443816;ENST00000446046;ENST00000494446;ENST00000456923;ENST00000356005;ENST00000480737;ENST00000357867;ENST00000359671;ENST00000336916…	GO:0001525(angiogenesis);GO:0001932(regulation of protein phosphorylation);GO:0002020(protease binding);GO:0002576(platelet degranulation);GO:0005102(signaling receptor binding);GO:0005178(integrin binding);GO:0005201(extracellular matrix structural constituent);GO:0005515(protein binding);GO:0005518(collagen binding);GO:0005576(extracellular region);GO:0005577(fibrinogen complex);GO:0005604(base…	04151(PI3K-Akt signaling pathway);04510(Focal adhesion);04512(ECM-receptor interaction);04810(Regulation of actin cytoskeleton);04933(AGE-RAGE signaling pathway in diabetic complications);05100(Bacterial invasion of epithelial cells);05146(Amoebiasis);05165(Human papillomavirus infection);05200(Pathways in cancer);05205(Proteoglycans in cancer);05222(Small cell lung cancer);05222(Small cell lung …	NA	NA	fibronectin 1 [Source:HGNC Symbol;Acc:HGNC:3778]	retained_intron;processed_transcript;protein_coding	103.162	104.851	101.338	157.339	158.544	158.714	0.651819	-0.617457	0	0	down	no
ENSG00000130695	CEP85	ENST00000491670;ENST00000468163;ENST00000451429;ENST00000469609;ENST00000453146;ENST00000252992	GO:0000242(pericentriolar material);GO:0000922(spindle pole);GO:0005515(protein binding);GO:0005634(nucleus);GO:0005730(nucleolus);GO:0005737(cytoplasm);GO:0005794(Golgi apparatus);GO:0005813(centrosome);GO:0005815(microtubule organizing center);GO:0005829(cytosol);GO:0005856(cytoskeleton);GO:0006469(negative regulation of protein kinase activity);GO:0007059(chromosome segregation);GO:0046602(reg…	NA	K16766	NA	centrosomal protein 85 [Source:HGNC Symbol;Acc:HGNC:25309]	processed_transcript;protein_coding	64.6997	67.0049	64.0469	14.1522	14.1789	14.2599	4.59609	2.20041	0	0	up	yes
ENSG00000165389	SPTSSA	ENST00000298130	GO:0004758(serine C-palmitoyltransferase activity);GO:0005515(protein binding);GO:0005783(endoplasmic reticulum);GO:0005789(endoplasmic reticulum membrane);GO:0006629(lipid metabolic process);GO:0006665(sphingolipid metabolic process);GO:0008104(protein localization);GO:0016020(membrane);GO:0016021(integral component of membrane);GO:0017059(serine C-palmitoyltransferase complex);GO:0030148(sphing…	NA	NA	NA	serine palmitoyltransferase small subunit A [Source:HGNC Symbol;Acc:HGNC:20361]	protein_coding	45.8958	46.3544	45.7944	18.3545	19.7516	18.6299	2.4331	1.2828	0	0	up	yes
ENSG00000107954	NEURL1	ENST00000369780;ENST00000437579;ENST00000465048;ENST00000455386	GO:0004842(ubiquitin-protein transferase activity);GO:0005737(cytoplasm);GO:0005886(plasma membrane);GO:0006417(regulation of translation);GO:0006513(protein monoubiquitination);GO:0007219(Notch signaling pathway);GO:0007288(sperm axoneme assembly);GO:0007399(nervous system development);GO:0007420(brain development);GO:0007519(skeletal muscle tissue development);GO:0007595(lactation);GO:0008285(n…	NA	K01931	EC:2.3.2.27	neuralized E3 ubiquitin protein ligase 1 [Source:HGNC Symbol;Acc:HGNC:7761]	protein_coding;processed_transcript	29.1366	29.7068	29.2335	13.6662	13.5403	13.5739	2.15979	1.11089	0	0	up	yes
ENSG00000161011	SQSTM1	ENST00000389805;ENST00000453046;ENST00000466342;ENST00000360718;ENST00000485412;ENST00000626660;ENST00000481335;ENST00000514093;ENST00000506690;ENST00000504627;ENST00000506042;ENST00000508284;ENST00000422245;ENST00000512234	GO:0000122(negative regulation of transcription by RNA polymerase II);GO:0000407(phagophore assembly site);GO:0000422(autophagy of mitochondrion);GO:0000423(mitophagy);GO:0000932(P-body);GO:0001934(positive regulation of protein phosphorylation);GO:0002376(immune system process);GO:0002931(response to ischemia);GO:0004674(protein serine/threonine kinase activity);GO:0005080(protein kinase C bindi…	04137(Mitophagy - animal);04217(Necroptosis);04218(Cellular senescence);04380(Osteoclast differentiation);05418(Fluid shear stress and atherosclerosis);05418(Fluid shear stress and atherosclerosis)	K14381	NA	sequestosome 1 [Source:HGNC Symbol;Acc:HGNC:11280]	protein_coding;nonsense_mediated_decay;retained_intron;processed_transcript	247.969	256.675	238.203	38.0893	36.2274	38.9358	6.55922	2.71352	0	0	up	yes
ENSG00000242221	PSG2	ENST00000406487;ENST00000329509;ENST00000593482;ENST00000491995	GO:0003674(molecular_function);GO:0005575(cellular_component);GO:0005576(extracellular region);GO:0007565(female pregnancy);GO:0016477(cell migration);GO:0016477(cell migration)	NA	NA	NA	pregnancy specific beta-1-glycoprotein 2 [Source:HGNC Symbol;Acc:HGNC:9519]	protein_coding;processed_transcript	109.009	113.741	108.603	59.6187	61.5433	60.5714	1.82329	0.866545	0	0	up	no
ENSG00000058668	ATP2B4	ENST00000357681;ENST00000458092;ENST00000341360;ENST00000367218;ENST00000356729;ENST00000466407	GO:0000166(nucleotide binding);GO:0003407(neural retina development);GO:0005388(calcium transmembrane transporter activity, phosphorylative mechanism);GO:0005515(protein binding);GO:0005516(calmodulin binding);GO:0005524(ATP binding);GO:0005886(plasma membrane);GO:0005887(integral component of plasma membrane);GO:0005901(caveola);GO:0005929(cilium);GO:0006357(regulation of transcription by RNA po…	04020(Calcium signaling pathway);04022(cGMP-PKG signaling pathway);04024(cAMP signaling pathway);04261(Adrenergic signaling in cardiomyocytes);04925(Aldosterone synthesis and secretion);04970(Salivary secretion);04972(Pancreatic secretion);04972(Pancreatic secretion)	NA	NA	ATPase plasma membrane Ca2+ transporting 4 [Source:HGNC Symbol;Acc:HGNC:817]	protein_coding;processed_transcript	99.3785	100.907	99.416	66.471	66.4461	68.948	1.48466	0.570135	0	0	up	no
ENSG00000116574	RHOU	ENST00000366691	GO:0000082(G1/S transition of mitotic cell cycle);GO:0000139(Golgi membrane);GO:0000166(nucleotide binding);GO:0002102(podosome);GO:0003924(GTPase activity);GO:0005515(protein binding);GO:0005525(GTP binding);GO:0005794(Golgi apparatus);GO:0005829(cytosol);GO:0005886(plasma membrane);GO:0005925(focal adhesion);GO:0006897(endocytosis);GO:0007010(cytoskeleton organization);GO:0007264(small GTPase m…	NA	K07865	NA	ras homolog family member U [Source:HGNC Symbol;Acc:HGNC:17794]	protein_coding	93.271	96.9956	92.0077	40.4036	40.5965	41.356	2.30699	1.20601	0	0	up	yes
ENSG00000150991	UBC	ENST00000339647;ENST00000535131;ENST00000541645;ENST00000536661;ENST00000540700;ENST00000538617;ENST00000540351;ENST00000541272;ENST00000536769	GO:0000122(negative regulation of transcription by RNA polymerase II);GO:0000187(activation of MAPK activity);GO:0000209(protein polyubiquitination);GO:0000715(nucleotide-excision repair, DNA damage recognition);GO:0000717(nucleotide-excision repair, DNA duplex unwinding);GO:0002020(protease binding);GO:0002755(MyD88-dependent toll-like receptor signaling pathway);GO:0002756(MyD88-independent tol…	03320(PPAR signaling pathway);03320(PPAR signaling pathway)	K08770	NA	ubiquitin C [Source:HGNC Symbol;Acc:HGNC:12468]	protein_coding;processed_transcript	232.501	230.112	227.415	143.924	144.015	141.561	1.60659	0.683999	0	0	up	no
ENSG00000112972	HMGCS1	ENST00000325110;ENST00000507004;ENST00000508319;ENST00000511774;ENST00000514610;ENST00000507293;ENST00000433297	GO:0001889(liver development);GO:0003824(catalytic activity);GO:0004421(hydroxymethylglutaryl-CoA synthase activity);GO:0005737(cytoplasm);GO:0005829(cytosol);GO:0006084(acetyl-CoA metabolic process);GO:0006629(lipid metabolic process);GO:0006694(steroid biosynthetic process);GO:0006695(cholesterol biosynthetic process);GO:0007420(brain development);GO:0008144(drug binding);GO:0008202(steroid met…	00072(Synthesis and degradation of ketone bodies);00280(Valine, leucine and isoleucine degradation);00650(Butanoate metabolism);00900(Terpenoid backbone biosynthesis);00900(Terpenoid backbone biosynthesis)	K01641	EC:2.3.3.10	3-hydroxy-3-methylglutaryl-CoA synthase 1 [Source:HGNC Symbol;Acc:HGNC:5007]	protein_coding;retained_intron	44.7684	45.3551	43.6518	85.0019	84.8449	86.4284	0.521998	-0.937883	0	0	down	no
ENSG00000203857	HSD3B1	ENST00000369413;ENST00000487520;ENST00000528909;ENST00000531340;ENST00000492140	GO:0000253(3-keto sterol reductase activity);GO:0003824(catalytic activity);GO:0003854(3-beta-hydroxy-delta5-steroid dehydrogenase activity);GO:0004769(steroid delta-isomerase activity);GO:0005515(protein binding);GO:0005730(nucleolus);GO:0005737(cytoplasm);GO:0005739(mitochondrion);GO:0005743(mitochondrial inner membrane);GO:0005758(mitochondrial intermembrane space);GO:0005783(endoplasmic retic…	00140(Steroid hormone biosynthesis);04913(Ovarian steroidogenesis);04925(Aldosterone synthesis and secretion);04927(Cortisol synthesis and secretion);04934(Cushing syndrome);04934(Cushing syndrome)	K00070	5.3.3.1;EC:1.1.1.145	hydroxy-delta-5-steroid dehydrogenase, 3 beta- and steroid delta-isomerase 1 [Source:HGNC Symbol;Acc:HGNC:5217]	protein_coding;retained_intron	117.104	118.547	114.099	201.523	206.815	213.555	0.562395	-0.830344	0	0	down	no
ENSG00000147852	VLDLR	ENST00000382100;ENST00000478776;ENST00000382099;ENST00000382096	GO:0005041(low-density lipoprotein particle receptor activity);GO:0005509(calcium ion binding);GO:0005515(protein binding);GO:0005615(extracellular space);GO:0005765(lysosomal membrane);GO:0005886(plasma membrane);GO:0005905(clathrin-coated pit);GO:0006629(lipid metabolic process);GO:0006869(lipid transport);GO:0006897(endocytosis);GO:0006898(receptor-mediated endocytosis);GO:0007165(signal trans…	NA	K20053	NA	very low density lipoprotein receptor [Source:HGNC Symbol;Acc:HGNC:12698]	protein_coding;processed_transcript	26.5084	26.6353	26.192	11.0794	10.0581	10.2726	2.5258	1.33674	0	0	up	yes
ENSG00000103257	SLC7A5	ENST00000261622;ENST00000565644;ENST00000563489	GO:0002720(positive regulation of cytokine production involved in immune response);GO:0005515(protein binding);GO:0005764(lysosome);GO:0005765(lysosomal membrane);GO:0005829(cytosol);GO:0005886(plasma membrane);GO:0006865(amino acid transport);GO:0009925(basal plasma membrane);GO:0010629(negative regulation of gene expression);GO:0015171(amino acid transmembrane transporter activity);GO:0015173(a…	04150(mTOR signaling pathway);05230(Central carbon metabolism in cancer);05230(Central carbon metabolism in cancer)	K13780	NA	solute carrier family 7 member 5 [Source:HGNC Symbol;Acc:HGNC:11063]	protein_coding;retained_intron	156.946	159.204	153.022	99.4488	99.8568	103.394	1.54996	0.632228	0	0	up	no
ENSG00000111913	RIPOR2	ENST00000540914;ENST00000463828;ENST00000644621;ENST00000647136;ENST00000613507;ENST00000644411;ENST00000378023;ENST00000259698;ENST00000473070	GO:0005515(protein binding);GO:0005737(cytoplasm);GO:0005856(cytoskeleton);GO:0005886(plasma membrane);GO:0006935(chemotaxis);GO:0007155(cell adhesion);GO:0007162(negative regulation of cell adhesion);GO:0007275(multicellular organism development);GO:0007517(muscle organ development);GO:0007605(sensory perception of sound);GO:0009968(negative regulation of signal transduction);GO:0016020(membrane…	NA	NA	NA	RHO family interacting cell polarization regulator 2 [Source:HGNC Symbol;Acc:HGNC:13872]	protein_coding;retained_intron;processed_transcript	45.4751	46.0452	44.84	7.49843	7.55919	7.50251	6.04431	2.59558	0	0	up	yes
ENSG00000137203	TFAP2A	ENST00000489805;ENST00000379608;ENST00000482890;ENST00000466073;ENST00000478375;ENST00000379613;ENST00000488193;ENST00000490875;ENST00000497266;ENST00000486038;ENST00000319516;ENST00000475264;ENST00000464323;ENST00000474952;ENST00000461628;ENST00000465858;ENST00000473652;ENST00000462727	GO:0000122(negative regulation of transcription by RNA polymerase II);GO:0000790(nuclear chromatin);GO:0000976(transcription regulatory region sequence-specific DNA binding);GO:0000977(RNA polymerase II regulatory region sequence-specific DNA binding);GO:0000978(RNA polymerase II cis-regulatory region sequence-specific DNA binding);GO:0000981(DNA-binding transcription factor activity, RNA polymer…	NA	K09176	NA	transcription factor AP-2 alpha [Source:HGNC Symbol;Acc:HGNC:11742]	nonsense_mediated_decay;protein_coding;retained_intron;processed_transcript	19.5133	19.9697	19.5318	10.2347	10.2131	10.3608	1.91553	0.937746	0	0	up	no
ENSG00000181019	NQO1	ENST00000320623;ENST00000379046;ENST00000379047;ENST00000439109;ENST00000569118;ENST00000561500	GO:0003723(RNA binding);GO:0003955(NAD(P)H dehydrogenase (quinone) activity);GO:0004128(cytochrome-b5 reductase activity, acting on NAD(P)H);GO:0004784(superoxide dismutase activity);GO:0005515(protein binding);GO:0005737(cytoplasm);GO:0005829(cytosol);GO:0006521(regulation of cellular amino acid metabolic process);GO:0006801(superoxide metabolic process);GO:0006805(xenobiotic metabolic process);…	00130(Ubiquinone and other terpenoid-quinone biosynthesis);05200(Pathways in cancer);05225(Hepatocellular carcinoma);05418(Fluid shear stress and atherosclerosis);05418(Fluid shear stress and atherosclerosis)	K00355	EC:1.6.5.2	NAD(P)H quinone dehydrogenase 1 [Source:HGNC Symbol;Acc:HGNC:2874]	protein_coding;retained_intron	95.7805	97.1663	95.4876	48.4346	49.798	46.2954	1.9957	0.996894	0	0	up	no
ENSG00000163430	FSTL1	ENST00000295633;ENST00000467994;ENST00000488318;ENST00000469005;ENST00000468098;ENST00000485968;ENST00000464690;ENST00000472536;ENST00000424703	GO:0005509(calcium ion binding);GO:0005515(protein binding);GO:0005576(extracellular region);GO:0005615(extracellular space);GO:0005788(endoplasmic reticulum lumen);GO:0007275(multicellular organism development);GO:0008201(heparin binding);GO:0030154(cell differentiation);GO:0030509(BMP signaling pathway);GO:0030510(regulation of BMP signaling pathway);GO:0042594(response to starvation);GO:004368…	NA	NA	NA	follistatin like 1 [Source:HGNC Symbol;Acc:HGNC:3972]	protein_coding;processed_transcript;retained_intron	73.5883	74.1575	73.1804	104.076	105.568	106.758	0.698244	-0.518197	0	0	down	no
ENSG00000165029	ABCA1	ENST00000374736;ENST00000374733;ENST00000494467	GO:0000166(nucleotide binding);GO:0002790(peptide secretion);GO:0005102(signaling receptor binding);GO:0005319(lipid transporter activity);GO:0005515(protein binding);GO:0005524(ATP binding);GO:0005548(phospholipid transporter activity);GO:0005768(endosome);GO:0005789(endoplasmic reticulum membrane);GO:0005794(Golgi apparatus);GO:0005886(plasma membrane);GO:0005887(integral component of plasma me…	02010(ABC transporters);04975(Fat digestion and absorption);04979(Cholesterol metabolism);04979(Cholesterol metabolism)	NA	NA	ATP binding cassette subfamily A member 1 [Source:HGNC Symbol;Acc:HGNC:29]	protein_coding;processed_transcript	3.11308	3.19404	3.22733	0.429525	0.456695	0.496393	6.89596	2.78575	0	0	up	yes
ENSG00000183696	UPP1	ENST00000495446;ENST00000482015;ENST00000421046;ENST00000331803;ENST00000416681;ENST00000395560;ENST00000444999;ENST00000436673;ENST00000457596;ENST00000395564;ENST00000417464;ENST00000432131	GO:0003824(catalytic activity);GO:0004850(uridine phosphorylase activity);GO:0005654(nucleoplasm);GO:0005737(cytoplasm);GO:0005829(cytosol);GO:0006139(nucleobase-containing compound metabolic process);GO:0006218(uridine catabolic process);GO:0006220(pyrimidine nucleotide metabolic process);GO:0009116(nucleoside metabolic process);GO:0009166(nucleotide catabolic process);GO:0016740(transferase act…	00240(Pyrimidine metabolism);00983(Drug metabolism - other enzymes);00983(Drug metabolism - other enzymes)	K00757	EC:2.4.2.3	uridine phosphorylase 1 [Source:HGNC Symbol;Acc:HGNC:12576]	retained_intron;processed_transcript;nonsense_mediated_decay;protein_coding	127.372	130.261	123.536	38.466	37.2462	37.5514	3.36533	1.75075	0	0	up	yes
ENSG00000124839	RAB17	ENST00000416106;ENST00000466244;ENST00000477149;ENST00000264601;ENST00000392001;ENST00000430445;ENST00000411462;ENST00000409822;ENST00000487008;ENST00000414278	GO:0000166(nucleotide binding);GO:0002415(immunoglobulin transcytosis in epithelial cells mediated by polymeric immunoglobulin receptor);GO:0003924(GTPase activity);GO:0005515(protein binding);GO:0005525(GTP binding);GO:0005622(intracellular);GO:0005768(endosome);GO:0005769(early endosome);GO:0005886(plasma membrane);GO:0006886(intracellular protein transport);GO:0006897(endocytosis);GO:0012505(e…	NA	K07909	NA	RAB17, member RAS oncogene family [Source:HGNC Symbol;Acc:HGNC:16523]	processed_transcript;retained_intron;protein_coding;nonsense_mediated_decay	23.2453	22.1866	21.5211	7.40454	8.04457	8.06318	2.84757	1.50973	0	0	up	yes
ENSG00000137869	CYP19A1	ENST00000396402;ENST00000405913;ENST00000561075;ENST00000490076;ENST00000559653;ENST00000492852;ENST00000613097;ENST00000396404;ENST00000453807;ENST00000559878;ENST00000559646;ENST00000557934;ENST00000439712;ENST00000561066;ENST00000405011;ENST00000558066;ENST00000557858;ENST00000558328;ENST00000559980	GO:0002677(negative regulation of chronic inflammatory response);GO:0004497(monooxygenase activity);GO:0005506(iron ion binding);GO:0005783(endoplasmic reticulum);GO:0005789(endoplasmic reticulum membrane);GO:0006694(steroid biosynthetic process);GO:0006703(estrogen biosynthetic process);GO:0006710(androgen catabolic process);GO:0008209(androgen metabolic process);GO:0008395(steroid hydroxylase a…	00140(Steroid hormone biosynthesis);04913(Ovarian steroidogenesis);04913(Ovarian steroidogenesis)	NA	NA	cytochrome P450 family 19 subfamily A member 1 [Source:HGNC Symbol;Acc:HGNC:2594]	protein_coding;retained_intron;processed_transcript;non_stop_decay	70.1493	69.3226	67.8152	19.0055	19.2848	18.538	3.6476	1.86695	0	0	up	yes
ENSG00000124151	NCOA3	ENST00000497292;ENST00000371998;ENST00000371997;ENST00000490248;ENST00000372004	GO:0000790(nuclear chromatin);GO:0000981(DNA-binding transcription factor activity, RNA polymerase II-specific);GO:0000993(RNA polymerase II complex binding);GO:0003713(transcription coactivator activity);GO:0004402(histone acetyltransferase activity);GO:0005515(protein binding);GO:0005634(nucleus);GO:0005654(nucleoplasm);GO:0005737(cytoplasm);GO:0005829(cytosol);GO:0006355(regulation of transcri…	01522(Endocrine resistance);04915(Estrogen signaling pathway);04919(Thyroid hormone signaling pathway);05200(Pathways in cancer);05224(Breast cancer);05224(Breast cancer)	K11256	EC:2.3.1.48	nuclear receptor coactivator 3 [Source:HGNC Symbol;Acc:HGNC:7670]	processed_transcript;protein_coding	117.018	119.213	114.801	41.477	41.3502	42.416	2.8028	1.48687	0	0	up	yes
ENSG00000176046	NUPR1	ENST00000324873;ENST00000395641;ENST00000567646	GO:0002526(acute inflammatory response);GO:0003677(DNA binding);GO:0003682(chromatin binding);GO:0003713(transcription coactivator activity);GO:0005515(protein binding);GO:0005634(nucleus);GO:0005654(nucleoplasm);GO:0005737(cytoplasm);GO:0006473(protein acetylation);GO:0008285(negative regulation of cell population proliferation);GO:0008584(male gonad development);GO:0009636(response to toxic sub…	05202(Transcriptional misregulation in cancer);05202(Transcriptional misregulation in cancer)	K15626	NA	nuclear protein 1, transcriptional regulator [Source:HGNC Symbol;Acc:HGNC:29990]	protein_coding;nonsense_mediated_decay	26.3867	25.1862	23.2858	8.77141	8.75225	9.04716	2.81733	1.49433	0	0	up	yes
ENSG00000175197	DDIT3	ENST00000346473;ENST00000547303;ENST00000552740;ENST00000551116;ENST00000623876;ENST00000547526	GO:0000122(negative regulation of transcription by RNA polymerase II);GO:0000790(nuclear chromatin);GO:0000976(transcription regulatory region sequence-specific DNA binding);GO:0000978(RNA polymerase II cis-regulatory region sequence-specific DNA binding);GO:0000981(DNA-binding transcription factor activity, RNA polymerase II-specific);GO:0001228(DNA-binding transcription activator activity, RNA …	04010(MAPK signaling pathway);04141(Protein processing in endoplasmic reticulum);04210(Apoptosis);04932(Non-alcoholic fatty liver disease (NAFLD));05202(Transcriptional misregulation in cancer);05202(Transcriptional misregulation in cancer)	K04452	NA	DNA damage inducible transcript 3 [Source:HGNC Symbol;Acc:HGNC:2726]	protein_coding	31.5275	33.9374	30.9663	2.43316	2.81605	3.07037	11.5909	3.53492	0	0	up	yes
ENSG00000121060	TRIM25	ENST00000316881;ENST00000570749;ENST00000570473;ENST00000574234;ENST00000648772;ENST00000574997;ENST00000572021;ENST00000572550	GO:0002376(immune system process);GO:0003723(RNA binding);GO:0005515(protein binding);GO:0005654(nucleoplasm);GO:0005737(cytoplasm);GO:0005829(cytosol);GO:0006511(ubiquitin-dependent protein catabolic process);GO:0006513(protein monoubiquitination);GO:0010494(cytoplasmic stress granule);GO:0016032(viral process);GO:0016567(protein ubiquitination);GO:0016604(nuclear body);GO:0016740(transferase ac…	04064(NF-kappa B signaling pathway);04622(RIG-I-like receptor signaling pathway);05164(Influenza A);05164(Influenza A)	K10652	EC:2.3.2.27	tripartite motif containing 25 [Source:HGNC Symbol;Acc:HGNC:12932]	protein_coding;retained_intron;nonsense_mediated_decay;processed_transcript	14.7021	14.7826	14.2137	5.40234	5.7201	5.78155	2.58509	1.37022	0	0	up	yes
ENSG00000137747	TMPRSS13	ENST00000445164;ENST00000528135;ENST00000524993;ENST00000526090;ENST00000430170;ENST00000528626;ENST00000525794	GO:0004252(serine-type endopeptidase activity);GO:0005044(scavenger receptor activity);GO:0005515(protein binding);GO:0006508(proteolysis);GO:0006897(endocytosis);GO:0008233(peptidase activity);GO:0008236(serine-type peptidase activity);GO:0016020(membrane);GO:0016021(integral component of membrane);GO:0016787(hydrolase activity);GO:0072562(blood microparticle);GO:0072562(blood microparticle)	05164(Influenza A);05164(Influenza A)	K09643	NA	transmembrane serine protease 13 [Source:HGNC Symbol;Acc:HGNC:29808]	protein_coding;nonsense_mediated_decay;retained_intron	24.8052	25.0426	24.7105	11.2347	10.8211	11.1031	2.24851	1.16897	0	0	up	yes
ENSG00000174705	SH3PXD2B	ENST00000311601;ENST00000636523;ENST00000518522;ENST00000519643;ENST00000523651	GO:0001501(skeletal system development);GO:0001654(eye development);GO:0002051(osteoblast fate commitment);GO:0002102(podosome);GO:0005515(protein binding);GO:0005737(cytoplasm);GO:0006801(superoxide metabolic process);GO:0007507(heart development);GO:0010314(phosphatidylinositol-5-phosphate binding);GO:0010628(positive regulation of gene expression);GO:0016176(superoxide-generating NADPH oxidase…	NA	NA	NA	SH3 and PX domains 2B [Source:HGNC Symbol;Acc:HGNC:29242]	protein_coding;processed_transcript	29.5463	29.1478	29.2048	14.9829	14.6878	15.5249	1.94486	0.959663	0	0	up	no
ENSG00000106266	SNX8	ENST00000222990;ENST00000480807;ENST00000494722;ENST00000479689;ENST00000435336;ENST00000457286;ENST00000447136;ENST00000435060	GO:0005515(protein binding);GO:0005768(endosome);GO:0005829(cytosol);GO:0006886(intracellular protein transport);GO:0008289(lipid binding);GO:0015031(protein transport);GO:0016020(membrane);GO:0030904(retromer complex);GO:0031901(early endosome membrane);GO:0034498(early endosome to Golgi transport);GO:0035091(phosphatidylinositol binding);GO:0042147(retrograde transport, endosome to Golgi);GO:00…	NA	K17922	NA	sorting nexin 8 [Source:HGNC Symbol;Acc:HGNC:14972]	protein_coding;retained_intron	27.8425	27.9535	26.7843	10.2929	10.0997	10.4006	2.68177	1.42319	0	0	up	yes
ENSG00000085662	AKR1B1	ENST00000484592;ENST00000285930;ENST00000491741;ENST00000489022;ENST00000498771;ENST00000467251;ENST00000467829;ENST00000497983;ENST00000462784;ENST00000426422;ENST00000487438;ENST00000434222;ENST00000465351;ENST00000498373	GO:0001523(retinoid metabolic process);GO:0001758(retinal dehydrogenase activity);GO:0001894(tissue homeostasis);GO:0002070(epithelial cell maturation);GO:0003091(renal water homeostasis);GO:0004032(alditol:NADP+ 1-oxidoreductase activity);GO:0005515(protein binding);GO:0005615(extracellular space);GO:0005654(nucleoplasm);GO:0005737(cytoplasm);GO:0005829(cytosol);GO:0005975(carbohydrate metabolic…	00040(Pentose and glucuronate interconversions);00051(Fructose and mannose metabolism);00052(Galactose metabolism);00561(Glycerolipid metabolism);00790(Folate biosynthesis);00790(Folate biosynthesis)	NA	NA	aldo-keto reductase family 1 member B [Source:HGNC Symbol;Acc:HGNC:381]	retained_intron;protein_coding;processed_transcript;nonsense_mediated_decay	416.531	421.715	409.348	311.334	311.415	317.664	1.32665	0.407783	0	0	up	no
ENSG00000144366	GULP1	ENST00000409580;ENST00000451191;ENST00000467422;ENST00000359135;ENST00000410051;ENST00000479019;ENST00000409609;ENST00000433052;ENST00000495745;ENST00000486445;ENST00000478306;ENST00000409637;ENST00000409843;ENST00000409830;ENST00000476422;ENST00000409927	GO:0005515(protein binding);GO:0005737(cytoplasm);GO:0006869(lipid transport);GO:0006909(phagocytosis);GO:0006911(phagocytosis, engulfment);GO:0006915(apoptotic process);GO:0006915(apoptotic process)	NA	K23285	NA	GULP PTB domain containing engulfment adaptor 1 [Source:HGNC Symbol;Acc:HGNC:18649]	protein_coding;processed_transcript;retained_intron	22.456	22.7915	22.0905	6.09862	6.4171	6.38856	3.56205	1.83271	0	0	up	yes
ENSG00000110046	ATG2A	ENST00000472525;ENST00000461701;ENST00000418259;ENST00000377264;ENST00000421419;ENST00000461955	GO:0000045(autophagosome assembly);GO:0000407(phagophore assembly site);GO:0000422(autophagy of mitochondrion);GO:0005515(protein binding);GO:0005654(nucleoplasm);GO:0005811(lipid droplet);GO:0005829(cytosol);GO:0006914(autophagy);GO:0016020(membrane);GO:0019898(extrinsic component of membrane);GO:0034045(phagophore assembly site membrane);GO:0043231(intracellular membrane-bounded organelle);GO:0…	04136(Autophagy - other);04140(Autophagy - animal);04140(Autophagy - animal)	K17906	NA	autophagy related 2A [Source:HGNC Symbol;Acc:HGNC:29028]	retained_intron;protein_coding	17.5278	18.3667	17.0245	7.01726	6.82477	7.25796	2.50801	1.32654	0	0	up	yes
ENSG00000108828	VAT1	ENST00000355653;ENST00000587147;ENST00000589828;ENST00000589709;ENST00000420567;ENST00000587173;ENST00000590924	GO:0005515(protein binding);GO:0005576(extracellular region);GO:0005737(cytoplasm);GO:0005739(mitochondrion);GO:0005741(mitochondrial outer membrane);GO:0008270(zinc ion binding);GO:0010637(negative regulation of mitochondrial fusion);GO:0016020(membrane);GO:0016021(integral component of membrane);GO:0016491(oxidoreductase activity);GO:0035578(azurophil granule lumen);GO:0043312(neutrophil degran…	NA	K23167	NA	vesicle amine transport 1 [Source:HGNC Symbol;Acc:HGNC:16919]	protein_coding	144.097	146.183	141.335	88.354	90.1756	90.3958	1.60497	0.682543	0	0	up	no
ENSG00000196549	MME	ENST00000462745;ENST00000492661;ENST00000675418;ENST00000495577;ENST00000497890;ENST00000615825;ENST00000382989;ENST00000360490;ENST00000477669;ENST00000460393;ENST00000491026;ENST00000473730;ENST00000491597;ENST00000493888	GO:0001786(phosphatidylserine binding);GO:0001822(kidney development);GO:0001890(placenta development);GO:0002003(angiotensin maturation);GO:0004175(endopeptidase activity);GO:0004222(metalloendopeptidase activity);GO:0005515(protein binding);GO:0005737(cytoplasm);GO:0005769(early endosome);GO:0005802(trans-Golgi network);GO:0005886(plasma membrane);GO:0005887(integral component of plasma membran…	04614(Renin-angiotensin system);04640(Hematopoietic cell lineage);04974(Protein digestion and absorption);05010(Alzheimer disease);05010(Alzheimer disease)	K01389	EC:3.4.24.11	membrane metalloendopeptidase [Source:HGNC Symbol;Acc:HGNC:7154]	protein_coding;retained_intron;processed_transcript	27.9157	28.7779	27.6462	11.0308	10.8216	11.3431	2.5407	1.34523	0	0	up	yes
ENSG00000128567	PODXL	ENST00000378555;ENST00000322985;ENST00000446198;ENST00000490761;ENST00000484346;ENST00000465001;ENST00000487965;ENST00000482581	GO:0001726(ruffle);GO:0005515(protein binding);GO:0005615(extracellular space);GO:0005730(nucleolus);GO:0005737(cytoplasm);GO:0005886(plasma membrane);GO:0005887(integral component of plasma membrane);GO:0005902(microvillus);GO:0007155(cell adhesion);GO:0007162(negative regulation of cell adhesion);GO:0016020(membrane);GO:0016021(integral component of membrane);GO:0016324(apical plasma membrane);…	NA	NA	NA	podocalyxin like [Source:HGNC Symbol;Acc:HGNC:9171]	protein_coding;nonsense_mediated_decay;retained_intron;processed_transcript	179.79	176.397	173.135	79.2839	80.2634	81.3567	2.19723	1.13569	0	0	up	yes
ENSG00000242265	PEG10	ENST00000613043;ENST00000615790;ENST00000488574;ENST00000612941;ENST00000617526;ENST00000612748;ENST00000482108	GO:0003676(nucleic acid binding);GO:0003677(DNA binding);GO:0003723(RNA binding);GO:0005515(protein binding);GO:0005634(nucleus);GO:0005654(nucleoplasm);GO:0005737(cytoplasm);GO:0005829(cytosol);GO:0006915(apoptotic process);GO:0008270(zinc ion binding);GO:0030154(cell differentiation);GO:0030512(negative regulation of transforming growth factor beta receptor signaling pathway);GO:0046872(metal i…	NA	NA	NA	paternally expressed 10 [Source:HGNC Symbol;Acc:HGNC:14005]	protein_coding	154.029	153.074	150.606	233.144	229.958	233.926	0.656659	-0.606783	0	0	down	no
ENSG00000164434	FABP7	ENST00000368444;ENST00000356535	GO:0001964(startle response);GO:0005634(nucleus);GO:0005737(cytoplasm);GO:0005829(cytosol);GO:0005911(cell-cell junction);GO:0007399(nervous system development);GO:0008285(negative regulation of cell population proliferation);GO:0008289(lipid binding);GO:0019433(triglyceride catabolic process);GO:0021846(cell proliferation in forebrain);GO:0022008(neurogenesis);GO:0042995(cell projection);GO:0043…	03320(PPAR signaling pathway);03320(PPAR signaling pathway)	K08756	NA	fatty acid binding protein 7 [Source:HGNC Symbol;Acc:HGNC:3562]	protein_coding	26.8484	25.5744	24.8613	84.7751	84.755	85.0309	0.303597	-1.71977	0	0	down	yes
ENSG00000173812	EIF1	ENST00000469257;ENST00000462917;ENST00000482111;ENST00000586699;ENST00000469308;ENST00000310837	GO:0003723(RNA binding);GO:0003743(translation initiation factor activity);GO:0005515(protein binding);GO:0005634(nucleus);GO:0005737(cytoplasm);GO:0006412(translation);GO:0006413(translational initiation);GO:0006446(regulation of translational initiation);GO:0008135(translation factor activity, RNA binding);GO:0009048(dosage compensation by inactivation of X chromosome);GO:0016282(eukaryotic 43S…	03013(RNA transport);03013(RNA transport)	K03113	NA	eukaryotic translation initiation factor 1 [Source:HGNC Symbol;Acc:HGNC:3249]	protein_coding;retained_intron;processed_transcript	105.728	103.31	104.273	58.4881	60.3337	58.5847	1.76606	0.820536	0	0	up	no
ENSG00000167460	TPM4	ENST00000659595;ENST00000643579;ENST00000586193;ENST00000642221;ENST00000587201;ENST00000654417;ENST00000655004;ENST00000588410;ENST00000657915;ENST00000647037;ENST00000591226;ENST00000592138;ENST00000642789;ENST00000647464;ENST00000664983;ENST00000646974;ENST00000344824;ENST00000643494;ENST00000645471;ENST00000658224;ENST00000663894;ENST00000586833	GO:0001649(osteoblast differentiation);GO:0001725(stress fiber);GO:0002102(podosome);GO:0003779(actin binding);GO:0005509(calcium ion binding);GO:0005515(protein binding);GO:0005737(cytoplasm);GO:0005829(cytosol);GO:0005856(cytoskeleton);GO:0005862(muscle thin filament tropomyosin);GO:0005884(actin filament);GO:0005925(focal adhesion);GO:0006936(muscle contraction);GO:0007015(actin filament organ…	04260(Cardiac muscle contraction);04261(Adrenergic signaling in cardiomyocytes);05410(Hypertrophic cardiomyopathy (HCM));05414(Dilated cardiomyopathy (DCM));05414(Dilated cardiomyopathy (DCM))	K10375	NA	tropomyosin 4 [Source:HGNC Symbol;Acc:HGNC:12013]	nonsense_mediated_decay;protein_coding;retained_intron;processed_transcript	42.8157	42.5854	41.6966	62.3159	62.7945	62.7719	0.676475	-0.563891	0	0	down	no
ENSG00000132613	MTSS2	ENST00000338779;ENST00000576338;ENST00000562883;ENST00000616026	GO:0001726(ruffle);GO:0003779(actin binding);GO:0003785(actin monomer binding);GO:0005096(GTPase activator activity);GO:0005515(protein binding);GO:0005546(phosphatidylinositol-4,5-bisphosphate binding);GO:0005737(cytoplasm);GO:0005886(plasma membrane);GO:0007009(plasma membrane organization);GO:0030027(lamellipodium);GO:0030864(cortical actin cytoskeleton);GO:0032587(ruffle membrane);GO:0036120(…	NA	K20128	NA	MTSS I-BAR domain containing 2 [Source:HGNC Symbol;Acc:HGNC:25094]	protein_coding	60.4962	59.537	59.1355	28.2419	28.8877	28.921	2.08213	1.05806	0	0	up	yes
ENSG00000005469	CROT	ENST00000331536;ENST00000442291;ENST00000412227;ENST00000488850;ENST00000469785;ENST00000479014;ENST00000419147	GO:0005777(peroxisome);GO:0005782(peroxisomal matrix);GO:0005829(cytosol);GO:0006091(generation of precursor metabolites and energy);GO:0006625(protein targeting to peroxisome);GO:0006629(lipid metabolic process);GO:0006631(fatty acid metabolic process);GO:0006635(fatty acid beta-oxidation);GO:0008458(carnitine O-octanoyltransferase activity);GO:0009437(carnitine metabolic process);GO:0015908(fat…	04146(Peroxisome);04146(Peroxisome)	K05940	EC:2.3.1.137	carnitine O-octanoyltransferase [Source:HGNC Symbol;Acc:HGNC:2366]	protein_coding;retained_intron	48.1603	48.6046	47.2	23.6783	22.7324	23.6154	2.05588	1.03975	0	0	up	yes
ENSG00000168209	DDIT4	ENST00000307365;ENST00000471240;ENST00000473155	GO:0001666(response to hypoxia);GO:0001764(neuron migration);GO:0005622(intracellular);GO:0005737(cytoplasm);GO:0005739(mitochondrion);GO:0005829(cytosol);GO:0006915(apoptotic process);GO:0007420(brain development);GO:0009968(negative regulation of signal transduction);GO:0010801(negative regulation of peptidyl-threonine phosphorylation);GO:0030182(neuron differentiation);GO:0032006(regulation of…	04140(Autophagy - animal);04150(mTOR signaling pathway);04151(PI3K-Akt signaling pathway);05206(MicroRNAs in cancer);05206(MicroRNAs in cancer)	K08270	NA	DNA damage inducible transcript 4 [Source:HGNC Symbol;Acc:HGNC:24944]	protein_coding;retained_intron	69.1918	68.4865	67.7259	9.17455	7.72119	8.08414	8.22278	3.03963	0	0	up	yes
ENSG00000245532	NEAT1	ENST00000501122;ENST00000499732;ENST00000670617;ENST00000612303;ENST00000645023;ENST00000601801	NA	NA	NA	NA	nuclear paraspeckle assembly transcript 1 [Source:HGNC Symbol;Acc:HGNC:30815]	lncRNA	14.8474	15.6123	15.5278	5.74534	6.18024	6.03799	2.56005	1.35617	0	0	up	yes
ENSG00000167658	EEF2	ENST00000309311;ENST00000600720;ENST00000598182;ENST00000598436;ENST00000594885;ENST00000600794;ENST00000596417	GO:0000166(nucleotide binding);GO:0002039(p53 binding);GO:0002244(hematopoietic progenitor cell differentiation);GO:0002931(response to ischemia);GO:0003009(skeletal muscle contraction);GO:0003723(RNA binding);GO:0003746(translation elongation factor activity);GO:0003924(GTPase activity);GO:0005515(protein binding);GO:0005525(GTP binding);GO:0005576(extracellular region);GO:0005634(nucleus);GO:00…	04152(AMPK signaling pathway);04921(Oxytocin signaling pathway);04921(Oxytocin signaling pathway)	K03234	NA	eukaryotic translation elongation factor 2 [Source:HGNC Symbol;Acc:HGNC:3214]	protein_coding;processed_transcript;retained_intron	577.46	593.934	561.438	412.06	411.204	416.789	1.39739	0.48273	0	0	up	no
ENSG00000157827	FMNL2	ENST00000288670;ENST00000497192;ENST00000492942;ENST00000475377	GO:0003779(actin binding);GO:0005737(cytoplasm);GO:0005829(cytosol);GO:0007010(cytoskeleton organization);GO:0008360(regulation of cell shape);GO:0016043(cellular component organization);GO:0016477(cell migration);GO:0017048(Rho GTPase binding);GO:0022604(regulation of cell morphogenesis);GO:0030036(actin cytoskeleton organization);GO:0030866(cortical actin cytoskeleton organization);GO:0045296(c…	NA	NA	NA	formin like 2 [Source:HGNC Symbol;Acc:HGNC:18267]	protein_coding;processed_transcript;retained_intron	49.8356	51.2335	49.801	24.6359	25.2331	24.7544	2.02175	1.01561	0	0	up	yes
ENSG00000265107	GJA5	ENST00000579774;ENST00000621517;ENST00000430508	GO:0001501(skeletal system development);GO:0001525(angiogenesis);GO:0001568(blood vessel development);GO:0003071(renal system process involved in regulation of systemic arterial blood pressure);GO:0003073(regulation of systemic arterial blood pressure);GO:0003105(negative regulation of glomerular filtration);GO:0003151(outflow tract morphogenesis);GO:0003158(endothelium development);GO:0003161(ca…	NA	NA	NA	gap junction protein alpha 5 [Source:HGNC Symbol;Acc:HGNC:4279]	protein_coding	99.7541	100.461	96.4817	180.077	183.108	178.598	0.547629	-0.868729	0	0	down	no
ENSG00000052795	FNIP2	ENST00000264433;ENST00000504715;ENST00000512986;ENST00000505130;ENST00000504704;ENST00000505445	GO:0000122(negative regulation of transcription by RNA polymerase II);GO:0001932(regulation of protein phosphorylation);GO:0005515(protein binding);GO:0005737(cytoplasm);GO:0005764(lysosome);GO:0005765(lysosomal membrane);GO:0005829(cytosol);GO:0006468(protein phosphorylation);GO:0006974(cellular response to DNA damage stimulus);GO:0008630(intrinsic apoptotic signaling pathway in response to DNA …	04150(mTOR signaling pathway);04150(mTOR signaling pathway)	K20401	NA	folliculin interacting protein 2 [Source:HGNC Symbol;Acc:HGNC:29280]	protein_coding;processed_transcript;retained_intron	20.0268	20.368	18.9604	3.91763	3.85381	4.13029	4.98711	2.3182	0	0	up	yes
ENSG00000110092	CCND1	ENST00000227507;ENST00000545484;ENST00000539241;ENST00000535993;ENST00000542367;ENST00000536559	GO:0000079(regulation of cyclin-dependent protein serine/threonine kinase activity);GO:0000082(G1/S transition of mitotic cell cycle);GO:0000122(negative regulation of transcription by RNA polymerase II);GO:0000307(cyclin-dependent protein kinase holoenzyme complex);GO:0000320(re-entry into mitotic cell cycle);GO:0001889(liver development);GO:0001934(positive regulation of protein phosphorylation…	01522(Endocrine resistance);04068(FoxO signaling pathway);04110(Cell cycle);04115(p53 signaling pathway);04151(PI3K-Akt signaling pathway);04152(AMPK signaling pathway);04218(Cellular senescence);04310(Wnt signaling pathway);04340(Hedgehog signaling pathway);04371(Apelin signaling pathway);04390(Hippo signaling pathway);04510(Focal adhesion);04530(Tight junction);04630(Jak-STAT signaling pathway)…	NA	NA	cyclin D1 [Source:HGNC Symbol;Acc:HGNC:1582]	protein_coding;retained_intron	34.0407	34.201	33.4845	59.1671	59.4548	61.0612	0.566142	-0.820765	0	0	down	no
ENSG00000259207	ITGB3	ENST00000559488;ENST00000571680;ENST00000573377	GO:0001618(virus receptor activity);GO:0001934(positive regulation of protein phosphorylation);GO:0001938(positive regulation of endothelial cell proliferation);GO:0001968(fibronectin binding);GO:0002020(protease binding);GO:0002576(platelet degranulation);GO:0003756(protein disulfide isomerase activity);GO:0005161(platelet-derived growth factor receptor binding);GO:0005178(integrin binding);GO:0…	04015(Rap1 signaling pathway);04145(Phagosome);04151(PI3K-Akt signaling pathway);04380(Osteoclast differentiation);04510(Focal adhesion);04512(ECM-receptor interaction);04611(Platelet activation);04640(Hematopoietic cell lineage);04810(Regulation of actin cytoskeleton);04919(Thyroid hormone signaling pathway);05163(Human cytomegalovirus infection);05165(Human papillomavirus infection);05168(Herpe…	K06493	NA	integrin subunit beta 3 [Source:HGNC Symbol;Acc:HGNC:6156]	protein_coding;nonsense_mediated_decay	28.2372	26.75	27.4105	9.64783	10.2933	9.43259	2.80515	1.48808	0	0	up	yes
ENSG00000182836	PLCXD3	ENST00000377801;ENST00000328457	GO:0005515(protein binding);GO:0005737(cytoplasm);GO:0006629(lipid metabolic process);GO:0007165(signal transduction);GO:0008081(phosphoric diester hydrolase activity);GO:0016042(lipid catabolic process);GO:0016787(hydrolase activity);GO:0016787(hydrolase activity)	NA	NA	NA	phosphatidylinositol specific phospholipase C X domain containing 3 [Source:HGNC Symbol;Acc:HGNC:31822]	protein_coding	22.6562	21.978	21.0526	10.1959	10.5976	10.2253	2.11765	1.08246	1e-304	3e-302	up	yes
ENSG00000134109	EDEM1	ENST00000256497;ENST00000465369;ENST00000492751;ENST00000445686;ENST00000443790;ENST00000434243;ENST00000465187	GO:0003824(catalytic activity);GO:0004571(mannosyl-oligosaccharide 1,2-alpha-mannosidase activity);GO:0005509(calcium ion binding);GO:0005515(protein binding);GO:0005783(endoplasmic reticulum);GO:0005789(endoplasmic reticulum membrane);GO:0006986(response to unfolded protein);GO:0008152(metabolic process);GO:0016020(membrane);GO:0016021(integral component of membrane);GO:0016235(aggresome);GO:001…	04141(Protein processing in endoplasmic reticulum);04141(Protein processing in endoplasmic reticulum)	K10084	NA	ER degradation enhancing alpha-mannosidase like protein 1 [Source:HGNC Symbol;Acc:HGNC:18967]	protein_coding;retained_intron;nonsense_mediated_decay	46.6628	46.8155	44.7875	26.9306	26.6644	28.2231	1.68992	0.756951	3e-304	1e-301	up	no
ENSG00000103249	CLCN7	ENST00000563642;ENST00000382745;ENST00000567789;ENST00000567836;ENST00000262318;ENST00000564968;ENST00000567139;ENST00000563822;ENST00000565092;ENST00000569851;ENST00000561665;ENST00000448525;ENST00000564568	GO:0000166(nucleotide binding);GO:0005247(voltage-gated chloride channel activity);GO:0005254(chloride channel activity);GO:0005515(protein binding);GO:0005524(ATP binding);GO:0005654(nucleoplasm);GO:0005764(lysosome);GO:0005765(lysosomal membrane);GO:0006811(ion transport);GO:0006821(chloride transport);GO:0009268(response to pH);GO:0015108(chloride transmembrane transporter activity);GO:0015297…	NA	NA	NA	chloride voltage-gated channel 7 [Source:HGNC Symbol;Acc:HGNC:2025]	retained_intron;protein_coding	16.2412	16.9575	15.9175	6.94841	7.38629	7.48888	2.2506	1.17031	2e-303	7e-301	up	yes
ENSG00000275216	AL161431	ENST00000618966;ENST00000649017	NA	NA	NA	NA	novel transcript	lncRNA	22.4254	21.2762	21.7994	8.28903	8.94488	8.55049	2.54034	1.34502	4e-297	1.47461e-294	up	yes
ENSG00000070756	PABPC1	ENST00000519004;ENST00000318607;ENST00000522387;ENST00000518716;ENST00000519622;ENST00000517921;ENST00000519100;ENST00000521865;ENST00000518293;ENST00000520868;ENST00000517990;ENST00000523636;ENST00000522658;ENST00000519848;ENST00000520142;ENST00000523555	GO:0000184(nuclear-transcribed mRNA catabolic process, nonsense-mediated decay);GO:0000398(mRNA splicing, via spliceosome);GO:0003676(nucleic acid binding);GO:0003723(RNA binding);GO:0003729(mRNA binding);GO:0003730(mRNA 3'-UTR binding);GO:0005515(protein binding);GO:0005634(nucleus);GO:0005681(spliceosomal complex);GO:0005737(cytoplasm);GO:0005829(cytosol);GO:0005925(focal adhesion);GO:0006378(m…	03013(RNA transport);03015(mRNA surveillance pathway);03018(RNA degradation);03018(RNA degradation)	K13126	NA	poly(A) binding protein cytoplasmic 1 [Source:HGNC Symbol;Acc:HGNC:8554]	protein_coding;retained_intron;nonsense_mediated_decay	189.924	193.14	184.902	132.802	134.227	134.88	1.41317	0.498934	5e-297	1.57447e-294	up	no
ENSG00000119899	SLC17A5	ENST00000355773;ENST00000481996	GO:0005351(carbohydrate:proton symporter activity);GO:0005764(lysosome);GO:0005765(lysosomal membrane);GO:0005829(cytosol);GO:0005886(plasma membrane);GO:0005887(integral component of plasma membrane);GO:0006811(ion transport);GO:0006820(anion transport);GO:0006865(amino acid transport);GO:0009617(response to bacterium);GO:0015136(sialic acid transmembrane transporter activity);GO:0015293(symport…	04142(Lysosome);04142(Lysosome)	K12301	NA	solute carrier family 17 member 5 [Source:HGNC Symbol;Acc:HGNC:10933]	protein_coding;processed_transcript	63.1144	62.5883	61.8896	33.4566	35.1783	35.2942	1.805	0.852002	2e-296	8.81075e-294	up	no
ENSG00000113594	LIFR	ENST00000263409;ENST00000453190;ENST00000503088;ENST00000511561;ENST00000507786;ENST00000508477;ENST00000506990;ENST00000512723;ENST00000506003	GO:0001959(regulation of cytokine-mediated signaling pathway);GO:0004896(cytokine receptor activity);GO:0004897(ciliary neurotrophic factor receptor activity);GO:0004923(leukemia inhibitory factor receptor activity);GO:0004924(oncostatin-M receptor activity);GO:0005127(ciliary neurotrophic factor receptor binding);GO:0005515(protein binding);GO:0005576(extracellular region);GO:0005886(plasma memb…	04060(Cytokine-cytokine receptor interaction);04550(Signaling pathways regulating pluripotency of stem cells);04630(Jak-STAT signaling pathway);04630(Jak-STAT signaling pathway)	K05058	NA	LIF receptor subunit alpha [Source:HGNC Symbol;Acc:HGNC:6597]	protein_coding;processed_transcript;retained_intron;nonsense_mediated_decay	27.996	27.093	25.8763	15.1459	15.1324	15.3006	1.77638	0.828936	1e-295	3.20406e-293	up	no
ENSG00000134323	MYCN	ENST00000281043;ENST00000638417	GO:0000785(chromatin);GO:0000790(nuclear chromatin);GO:0000978(RNA polymerase II cis-regulatory region sequence-specific DNA binding);GO:0000981(DNA-binding transcription factor activity, RNA polymerase II-specific);GO:0001228(DNA-binding transcription activator activity, RNA polymerase II-specific);GO:0001502(cartilage condensation);GO:0002053(positive regulation of mesenchymal cell proliferatio…	05202(Transcriptional misregulation in cancer);05202(Transcriptional misregulation in cancer)	K09109	NA	MYCN proto-oncogene, bHLH transcription factor [Source:HGNC Symbol;Acc:HGNC:7559]	protein_coding	16.6916	16.8421	15.9684	39.6214	41.5964	39.8031	0.409037	-1.2897	2.79871e-294	8.24148e-292	down	yes
ENSG00000159399	HK2	ENST00000290573;ENST00000409174;ENST00000472302	GO:0000166(nucleotide binding);GO:0001666(response to hypoxia);GO:0001678(cellular glucose homeostasis);GO:0002931(response to ischemia);GO:0003824(catalytic activity);GO:0004340(glucokinase activity);GO:0004396(hexokinase activity);GO:0005515(protein binding);GO:0005524(ATP binding);GO:0005536(glucose binding);GO:0005737(cytoplasm);GO:0005739(mitochondrion);GO:0005741(mitochondrial outer membran…	00010(Glycolysis / Gluconeogenesis);00051(Fructose and mannose metabolism);00052(Galactose metabolism);00500(Starch and sucrose metabolism);00520(Amino sugar and nucleotide sugar metabolism);00524(Neomycin, kanamycin and gentamicin biosynthesis);04066(HIF-1 signaling pathway);04910(Insulin signaling pathway);04930(Type II diabetes mellitus);04973(Carbohydrate digestion and absorption);05230(Centr…	K00844	EC:2.7.1.1	hexokinase 2 [Source:HGNC Symbol;Acc:HGNC:4923]	protein_coding;retained_intron	19.1173	19.1725	19.135	7.26583	7.19168	6.5127	2.73839	1.45333	1.02499e-292	2.99208e-290	up	yes
ENSG00000197063	MAFG	ENST00000357736;ENST00000392366;ENST00000574686	GO:0000978(RNA polymerase II cis-regulatory region sequence-specific DNA binding);GO:0000981(DNA-binding transcription factor activity, RNA polymerase II-specific);GO:0001228(DNA-binding transcription activator activity, RNA polymerase II-specific);GO:0001701(in utero embryonic development);GO:0003677(DNA binding);GO:0003700(DNA-binding transcription factor activity);GO:0005515(protein binding);G…	NA	K09037	NA	MAF bZIP transcription factor G [Source:HGNC Symbol;Acc:HGNC:6781]	protein_coding	18.5807	18.9815	18.23	8.33526	8.21998	8.22383	2.25159	1.17094	2.1746e-289	6.29322e-287	up	yes
ENSG00000113163	CERT1	ENST00000646713;ENST00000643780;ENST00000380494;ENST00000644072;ENST00000642556;ENST00000645866;ENST00000646511;ENST00000647127;ENST00000644445;ENST00000646302;ENST00000645483;ENST00000642809;ENST00000261415;ENST00000357457;ENST00000644912;ENST00000508809;ENST00000405807;ENST00000604926	GO:0000902(cell morphogenesis);GO:0001701(in utero embryonic development);GO:0003007(heart morphogenesis);GO:0005515(protein binding);GO:0005581(collagen trimer);GO:0005654(nucleoplasm);GO:0005737(cytoplasm);GO:0005739(mitochondrion);GO:0005783(endoplasmic reticulum);GO:0005789(endoplasmic reticulum membrane);GO:0005794(Golgi apparatus);GO:0005829(cytosol);GO:0006672(ceramide metabolic process);G…	NA	K08283	NA	ceramide transporter 1 [Source:HGNC Symbol;Acc:HGNC:2205]	protein_coding;retained_intron;nonsense_mediated_decay;processed_transcript	5.34359	5.04563	5.18417	2.02201	2.06449	2.02212	2.54942	1.35017	1.31515e-288	3.77345e-286	up	yes
ENSG00000082074	FYB1	ENST00000644817;ENST00000512982;ENST00000646444;ENST00000642942;ENST00000515010;ENST00000351578;ENST00000504542;ENST00000647313;ENST00000506557;ENST00000509072	GO:0005102(signaling receptor binding);GO:0005515(protein binding);GO:0005634(nucleus);GO:0005737(cytoplasm);GO:0005829(cytosol);GO:0005886(plasma membrane);GO:0006955(immune response);GO:0007229(integrin-mediated signaling pathway);GO:0008150(biological_process);GO:0008289(lipid binding);GO:0015629(actin cytoskeleton);GO:0030054(cell junction);GO:0032991(protein-containing complex);GO:0044877(pr…	04015(Rap1 signaling pathway);04015(Rap1 signaling pathway)	NA	NA	FYN binding protein 1 [Source:HGNC Symbol;Acc:HGNC:4036]	retained_intron;protein_coding;nonsense_mediated_decay	14.2048	13.6686	13.1888	6.01378	6.19806	6.09291	2.24326	1.16559	8.37683e-287	2.38314e-284	up	yes
ENSG00000154274	C4orf19	ENST00000381980;ENST00000508175;ENST00000284437	GO:0005515(protein binding);GO:0005654(nucleoplasm);GO:0030054(cell junction);GO:0030054(cell junction)	NA	NA	NA	chromosome 4 open reading frame 19 [Source:HGNC Symbol;Acc:HGNC:25618]	protein_coding	25.4363	25.5458	24.7635	7.54581	8.90842	7.7379	3.131	1.64662	4.55615e-285	1.28529e-282	up	yes
ENSG00000115112	TFCP2L1	ENST00000263707;ENST00000464621	GO:0000122(negative regulation of transcription by RNA polymerase II);GO:0000790(nuclear chromatin);GO:0000902(cell morphogenesis);GO:0000977(RNA polymerase II regulatory region sequence-specific DNA binding);GO:0000978(RNA polymerase II cis-regulatory region sequence-specific DNA binding);GO:0000981(DNA-binding transcription factor activity, RNA polymerase II-specific);GO:0002070(epithelial cell…	NA	K09275	NA	transcription factor CP2 like 1 [Source:HGNC Symbol;Acc:HGNC:17925]	protein_coding;retained_intron	27.0835	29.1588	27.1049	15.2159	14.9587	15.512	1.82432	0.867361	6.83318e-283	1.91158e-280	up	no
ENSG00000129757	CDKN1C	ENST00000440480;ENST00000380725;ENST00000471157;ENST00000430149;ENST00000414822;ENST00000647251	GO:0000122(negative regulation of transcription by RNA polymerase II);GO:0001501(skeletal system development);GO:0001822(kidney development);GO:0001890(placenta development);GO:0004860(protein kinase inhibitor activity);GO:0004861(cyclin-dependent protein serine/threonine kinase inhibitor activity);GO:0005515(protein binding);GO:0005634(nucleus);GO:0005737(cytoplasm);GO:0006469(negative regulatio…	04110(Cell cycle);04110(Cell cycle)	NA	NA	cyclin dependent kinase inhibitor 1C [Source:HGNC Symbol;Acc:HGNC:1786]	protein_coding;retained_intron	95.8398	97.2599	92.6453	147.616	147.803	151.618	0.639198	-0.645665	1.79464e-282	4.97901e-280	down	no
ENSG00000072310	SREBF1	ENST00000395757;ENST00000261646;ENST00000478616;ENST00000584760;ENST00000580540;ENST00000662439;ENST00000471445;ENST00000469356;ENST00000423161;ENST00000581707;ENST00000583080;ENST00000490796;ENST00000470247;ENST00000476994;ENST00000578469;ENST00000395751;ENST00000355815;ENST00000447641;ENST00000486311;ENST00000395756;ENST00000485080;ENST00000487401	GO:0000122(negative regulation of transcription by RNA polymerase II);GO:0000139(Golgi membrane);GO:0000790(nuclear chromatin);GO:0000977(RNA polymerase II regulatory region sequence-specific DNA binding);GO:0000978(RNA polymerase II cis-regulatory region sequence-specific DNA binding);GO:0000981(DNA-binding transcription factor activity, RNA polymerase II-specific);GO:0001228(DNA-binding transcr…	04152(AMPK signaling pathway);04910(Insulin signaling pathway);04931(Insulin resistance);04932(Non-alcoholic fatty liver disease (NAFLD));04932(Non-alcoholic fatty liver disease (NAFLD))	K07197	NA	sterol regulatory element binding transcription factor 1 [Source:HGNC Symbol;Acc:HGNC:11289]	protein_coding;retained_intron;nonsense_mediated_decay	26.0082	25.6077	25.2378	13.8008	14.2708	14.753	1.79462	0.843675	9.66172e-282	2.65856e-279	up	no
ENSG00000137460	FHDC1	ENST00000260008;ENST00000511601	GO:0003779(actin binding);GO:0005794(Golgi apparatus);GO:0005874(microtubule);GO:0005881(cytoplasmic microtubule);GO:0005929(cilium);GO:0008017(microtubule binding);GO:0030030(cell projection organization);GO:0042995(cell projection);GO:0043149(stress fiber assembly);GO:0060271(cilium assembly);GO:0090161(Golgi ribbon formation);GO:0090161(Golgi ribbon formation)	NA	NA	NA	FH2 domain containing 1 [Source:HGNC Symbol;Acc:HGNC:29363]	protein_coding	37.7634	37.2186	35.6862	21.3998	20.9669	21.4559	1.734	0.794102	4.28264e-281	1.16885e-278	up	no
ENSG00000113645	WWC1	ENST00000521089;ENST00000265293;ENST00000524228;ENST00000524038;ENST00000393895;ENST00000523043;ENST00000519859;ENST00000524093;ENST00000517425;ENST00000624315;ENST00000518204;ENST00000522140;ENST00000519659;ENST00000521391;ENST00000518334;ENST00000517646	GO:0000122(negative regulation of transcription by RNA polymerase II);GO:0003713(transcription coactivator activity);GO:0005515(protein binding);GO:0005634(nucleus);GO:0005737(cytoplasm);GO:0005829(cytosol);GO:0005886(plasma membrane);GO:0007221(positive regulation of transcription of Notch receptor target);GO:0016020(membrane);GO:0016477(cell migration);GO:0019900(kinase binding);GO:0030010(esta…	04390(Hippo signaling pathway);04392(Hippo signaling pathway - multiple species);04392(Hippo signaling pathway - multiple species)	K16685	NA	WW and C2 domain containing 1 [Source:HGNC Symbol;Acc:HGNC:29435]	protein_coding;processed_transcript;TEC;retained_intron	18.9749	19.5418	17.8304	7.95544	8.60051	8.87087	2.21605	1.14799	7.68984e-281	2.08184e-278	up	yes
ENSG00000127481	UBR4	ENST00000375254;ENST00000419533;ENST00000375224;ENST00000483922;ENST00000475973;ENST00000459947;ENST00000492606;ENST00000494503;ENST00000375218;ENST00000497018;ENST00000466969;ENST00000425413;ENST00000467272;ENST00000465036;ENST00000375225;ENST00000486515	GO:0004842(ubiquitin-protein transferase activity);GO:0005515(protein binding);GO:0005516(calmodulin binding);GO:0005634(nucleus);GO:0005654(nucleoplasm);GO:0005737(cytoplasm);GO:0005813(centrosome);GO:0005829(cytosol);GO:0005856(cytoskeleton);GO:0005886(plasma membrane);GO:0006511(ubiquitin-dependent protein catabolic process);GO:0008270(zinc ion binding);GO:0016020(membrane);GO:0016021(integral…	05165(Human papillomavirus infection);05203(Viral carcinogenesis);05203(Viral carcinogenesis)	K10691	EC:2.3.2.27	ubiquitin protein ligase E3 component n-recognin 4 [Source:HGNC Symbol;Acc:HGNC:30313]	protein_coding;retained_intron;processed_transcript	22.5543	22.4103	21.3525	14.3383	14.4445	14.4302	1.53465	0.617913	2.37208e-280	6.37047e-278	up	no
ENSG00000173559	NABP1	ENST00000425611;ENST00000462712;ENST00000674172;ENST00000462824;ENST00000674187;ENST00000410026;ENST00000435931;ENST00000491331;ENST00000307849;ENST00000451500;ENST00000307834;ENST00000674262	GO:0000724(double-strand break repair via homologous recombination);GO:0000784(nuclear chromosome, telomeric region);GO:0003677(DNA binding);GO:0003697(single-stranded DNA binding);GO:0003723(RNA binding);GO:0005515(protein binding);GO:0005634(nucleus);GO:0005654(nucleoplasm);GO:0005829(cytosol);GO:0006281(DNA repair);GO:0006974(cellular response to DNA damage stimulus);GO:0007093(mitotic cell cy…	NA	NA	NA	nucleic acid binding protein 1 [Source:HGNC Symbol;Acc:HGNC:26232]	protein_coding;retained_intron;nonsense_mediated_decay	26.1065	26.3098	24.881	16.4047	16.5664	16.4239	1.56488	0.646052	4.88326e-280	1.30104e-277	up	no
ENSG00000044574	HSPA5	ENST00000324460	GO:0000166(nucleotide binding);GO:0001554(luteolysis);GO:0005509(calcium ion binding);GO:0005515(protein binding);GO:0005524(ATP binding);GO:0005634(nucleus);GO:0005737(cytoplasm);GO:0005739(mitochondrion);GO:0005783(endoplasmic reticulum);GO:0005788(endoplasmic reticulum lumen);GO:0005789(endoplasmic reticulum membrane);GO:0005790(smooth endoplasmic reticulum);GO:0005793(endoplasmic reticulum-Go…	03060(Protein export);04141(Protein processing in endoplasmic reticulum);04612(Antigen processing and presentation);04918(Thyroid hormone synthesis);05020(Prion diseases)	K09490	NA	heat shock protein family A (Hsp70) member 5 [Source:HGNC Symbol;Acc:HGNC:5238]	protein_coding	244.934	244.786	238.756	175.631	178.207	179.655	1.36548	0.449413	9.58397e-277	2.53334e-274	up	no
ENSG00000182578	CSF1R	ENST00000286301;ENST00000511344;ENST00000675795;ENST00000509861;ENST00000515068;ENST00000504875;ENST00000513609;ENST00000502660	GO:0000166(nucleotide binding);GO:0001934(positive regulation of protein phosphorylation);GO:0002244(hematopoietic progenitor cell differentiation);GO:0002376(immune system process);GO:0002931(response to ischemia);GO:0004672(protein kinase activity);GO:0004713(protein tyrosine kinase activity);GO:0004714(transmembrane receptor protein tyrosine kinase activity);GO:0005011(macrophage colony-stimul…	04010(MAPK signaling pathway);04014(Ras signaling pathway);04015(Rap1 signaling pathway);04060(Cytokine-cytokine receptor interaction);04151(PI3K-Akt signaling pathway);04380(Osteoclast differentiation);04640(Hematopoietic cell lineage);05200(Pathways in cancer);05202(Transcriptional misregulation in cancer);05221(Acute myeloid leukemia);05221(Acute myeloid leukemia)	NA	NA	colony stimulating factor 1 receptor [Source:HGNC Symbol;Acc:HGNC:2433]	protein_coding;retained_intron;nonsense_mediated_decay	13.918	14.9136	13.6219	4.65789	5.03084	4.90234	2.90955	1.5408	2.83063e-273	7.42377e-271	up	yes
ENSG00000128595	CALU	ENST00000449187;ENST00000249364;ENST00000479257;ENST00000535011;ENST00000542996;ENST00000493278	GO:0005509(calcium ion binding);GO:0005515(protein binding);GO:0005576(extracellular region);GO:0005783(endoplasmic reticulum);GO:0005788(endoplasmic reticulum lumen);GO:0005789(endoplasmic reticulum membrane);GO:0005794(Golgi apparatus);GO:0008150(biological_process);GO:0016020(membrane);GO:0016529(sarcoplasmic reticulum);GO:0033018(sarcoplasmic reticulum lumen);GO:0042470(melanosome);GO:0043687…	NA	NA	NA	calumenin [Source:HGNC Symbol;Acc:HGNC:1458]	protein_coding	105.727	106.337	103.243	73.6108	75.1726	75.72	1.40447	0.490023	1.92725e-272	5.01534e-270	up	no
ENSG00000102243	VGLL1	ENST00000370634;ENST00000456412;ENST00000470358;ENST00000440515	GO:0003713(transcription coactivator activity);GO:0005515(protein binding);GO:0005634(nucleus);GO:0005654(nucleoplasm);GO:0006355(regulation of transcription, DNA-templated);GO:0006357(regulation of transcription by RNA polymerase II);GO:1903508(positive regulation of nucleic acid-templated transcription);GO:1903508(positive regulation of nucleic acid-templated transcription)	NA	NA	NA	vestigial like family member 1 [Source:HGNC Symbol;Acc:HGNC:20985]	protein_coding;processed_transcript	107.758	110.116	104.04	192.57	188.138	186.778	0.567262	-0.817913	7.8563e-272	2.02874e-269	down	no
ENSG00000106853	PTGR1	ENST00000407693;ENST00000374313;ENST00000466771;ENST00000374324;ENST00000538962;ENST00000374308;ENST00000309195;ENST00000422125	GO:0005737(cytoplasm);GO:0006691(leukotriene metabolic process);GO:0006693(prostaglandin metabolic process);GO:0016491(oxidoreductase activity);GO:0032440(2-alkenal reductase [NAD(P)+] activity);GO:0036132(13-prostaglandin reductase activity);GO:0047522(15-oxoprostaglandin 13-oxidase activity);GO:0055114(oxidation-reduction process);GO:0070062(extracellular exosome);GO:0097327(response to antineo…	NA	K13948	1.3.1.48;EC:1.3.1.74	prostaglandin reductase 1 [Source:HGNC Symbol;Acc:HGNC:18429]	protein_coding;retained_intron;nonsense_mediated_decay	27.2109	26.079	25.6421	11.3452	10.9185	11.4649	2.34021	1.22664	2.68954e-271	6.8922e-269	up	yes
ENSG00000087266	SH3BP2	ENST00000356331;ENST00000510204;ENST00000511663;ENST00000503219;ENST00000505941;ENST00000503393;ENST00000511747;ENST00000513069;ENST00000512131;ENST00000515737;ENST00000508338;ENST00000506932;ENST00000452765;ENST00000504450;ENST00000510193;ENST00000515802;ENST00000513020;ENST00000504294	GO:0001784(phosphotyrosine residue binding);GO:0005070(SH3/SH2 adaptor activity);GO:0005515(protein binding);GO:0007165(signal transduction);GO:0017124(SH3 domain binding);GO:0017124(SH3 domain binding)	04650(Natural killer cell mediated cytotoxicity);04650(Natural killer cell mediated cytotoxicity)	K07984	NA	SH3 domain binding protein 2 [Source:HGNC Symbol;Acc:HGNC:10825]	protein_coding;retained_intron;nonsense_mediated_decay;processed_transcript	3.12142	3.30359	3.2794	0.809126	0.729737	0.801243	4.147	2.05207	3.81858e-271	9.71134e-269	up	yes
ENSG00000161013	MGAT4B	ENST00000518168;ENST00000292591;ENST00000519965;ENST00000520822;ENST00000523329;ENST00000337755;ENST00000521305;ENST00000522451;ENST00000521855;ENST00000518702;ENST00000520875;ENST00000518778;ENST00000520019;ENST00000522293;ENST00000520134;ENST00000523108;ENST00000520969;ENST00000520918	GO:0000139(Golgi membrane);GO:0005515(protein binding);GO:0005783(endoplasmic reticulum);GO:0005793(endoplasmic reticulum-Golgi intermediate compartment);GO:0005794(Golgi apparatus);GO:0005795(Golgi stack);GO:0006486(protein glycosylation);GO:0006487(protein N-linked glycosylation);GO:0006491(N-glycan processing);GO:0008375(acetylglucosaminyltransferase activity);GO:0008454(alpha-1,3-mannosylglyc…	00510(N-Glycan biosynthesis);00510(N-Glycan biosynthesis)	K00738	EC:2.4.1.145	alpha-1,3-mannosyl-glycoprotein 4-beta-N-acetylglucosaminyltransferase B [Source:HGNC Symbol;Acc:HGNC:7048]	retained_intron;protein_coding;processed_transcript;nonsense_mediated_decay	33.4761	33.5185	32.2718	18.9472	18.839	19.2748	1.73966	0.798802	5.12515e-270	1.29362e-267	up	no
ENSG00000091409	ITGA6	ENST00000409532;ENST00000469534;ENST00000442250;ENST00000475302;ENST00000416789;ENST00000264107;ENST00000412899;ENST00000470259;ENST00000409080;ENST00000497107	GO:0005515(protein binding);GO:0005604(basement membrane);GO:0005886(plasma membrane);GO:0005912(adherens junction);GO:0005925(focal adhesion);GO:0007044(cell-substrate junction assembly);GO:0007155(cell adhesion);GO:0007160(cell-matrix adhesion);GO:0007229(integrin-mediated signaling pathway);GO:0008305(integrin complex);GO:0009897(external side of plasma membrane);GO:0009925(basal plasma membra…	04151(PI3K-Akt signaling pathway);04510(Focal adhesion);04512(ECM-receptor interaction);04514(Cell adhesion molecules (CAMs));04640(Hematopoietic cell lineage);04810(Regulation of actin cytoskeleton);05145(Toxoplasmosis);05165(Human papillomavirus infection);05200(Pathways in cancer);05222(Small cell lung cancer);05410(Hypertrophic cardiomyopathy (HCM));05412(Arrhythmogenic right ventricular card…	K06485	NA	integrin subunit alpha 6 [Source:HGNC Symbol;Acc:HGNC:6142]	protein_coding;retained_intron	85.5106	86.5322	84.3605	117.771	118.007	119.527	0.721642	-0.470646	1.09493e-269	2.74306e-267	down	no
ENSG00000111331	OAS3	ENST00000228928;ENST00000548514;ENST00000551007;ENST00000549918;ENST00000546973;ENST00000546800;ENST00000546638	GO:0000166(nucleotide binding);GO:0001730(2'-5'-oligoadenylate synthetase activity);GO:0002376(immune system process);GO:0003723(RNA binding);GO:0003725(double-stranded RNA binding);GO:0005515(protein binding);GO:0005524(ATP binding);GO:0005615(extracellular space);GO:0005634(nucleus);GO:0005654(nucleoplasm);GO:0005737(cytoplasm);GO:0005829(cytosol);GO:0005886(plasma membrane);GO:0006139(nucleoba…	04621(NOD-like receptor signaling pathway);05160(Hepatitis C);05162(Measles);05164(Influenza A);05168(Herpes simplex virus 1 infection);05169(Epstein-Barr virus infection);05169(Epstein-Barr virus infection)	K14216	EC:2.7.7.84	2'-5'-oligoadenylate synthetase 3 [Source:HGNC Symbol;Acc:HGNC:8088]	protein_coding;retained_intron;processed_transcript	6.73777	7.34079	7.10091	1.86978	2.09958	1.9925	3.5525	1.82883	1.89912e-265	4.72247e-263	up	yes
ENSG00000271303	SRXN1	ENST00000381962	GO:0000166(nucleotide binding);GO:0005515(protein binding);GO:0005524(ATP binding);GO:0005737(cytoplasm);GO:0005829(cytosol);GO:0006979(response to oxidative stress);GO:0016209(antioxidant activity);GO:0016491(oxidoreductase activity);GO:0016667(oxidoreductase activity, acting on a sulfur group of donors);GO:0032542(sulfiredoxin activity);GO:0034599(cellular response to oxidative stress);GO:00551…	NA	K12260	EC:1.8.98.2	sulfiredoxin 1 [Source:HGNC Symbol;Acc:HGNC:16132]	protein_coding	52.058	51.5784	49.7096	23.5808	23.7855	25.6755	2.09943	1.07	1.90463e-263	4.70137e-261	up	yes
ENSG00000100650	SRSF5	ENST00000556330;ENST00000557154;ENST00000555412;ENST00000556587;ENST00000556184;ENST00000554465;ENST00000554929;ENST00000554021;ENST00000557435;ENST00000556436;ENST00000553369;ENST00000553521;ENST00000556647;ENST00000555547;ENST00000555349;ENST00000557460;ENST00000553635;ENST00000394366	GO:0000381(regulation of alternative mRNA splicing, via spliceosome);GO:0000398(mRNA splicing, via spliceosome);GO:0001889(liver development);GO:0003676(nucleic acid binding);GO:0003723(RNA binding);GO:0003729(mRNA binding);GO:0005515(protein binding);GO:0005634(nucleus);GO:0005654(nucleoplasm);GO:0005730(nucleolus);GO:0005829(cytosol);GO:0006376(mRNA splice site selection);GO:0006397(mRNA proces…	03040(Spliceosome);05168(Herpes simplex virus 1 infection);05168(Herpes simplex virus 1 infection)	K12893	NA	serine and arginine rich splicing factor 5 [Source:HGNC Symbol;Acc:HGNC:10787]	retained_intron;protein_coding;processed_transcript;nonsense_mediated_decay	56.1751	56.1117	55.2348	36.0235	35.6775	36.7771	1.54429	0.626943	1.40036e-262	3.4314e-260	up	no
ENSG00000140465	CYP1A1	ENST00000379727;ENST00000569630;ENST00000564596;ENST00000395048;ENST00000562201;ENST00000567032;ENST00000566503	GO:0001666(response to hypoxia);GO:0001889(liver development);GO:0002933(lipid hydroxylation);GO:0003824(catalytic activity);GO:0004497(monooxygenase activity);GO:0005506(iron ion binding);GO:0005515(protein binding);GO:0005737(cytoplasm);GO:0005739(mitochondrion);GO:0005743(mitochondrial inner membrane);GO:0005783(endoplasmic reticulum);GO:0005789(endoplasmic reticulum membrane);GO:0006629(lipid…	00140(Steroid hormone biosynthesis);00380(Tryptophan metabolism);00830(Retinol metabolism);00980(Metabolism of xenobiotics by cytochrome P450);04913(Ovarian steroidogenesis);05204(Chemical carcinogenesis);05204(Chemical carcinogenesis)	K07408	EC:1.14.14.1	cytochrome P450 family 1 subfamily A member 1 [Source:HGNC Symbol;Acc:HGNC:2595]	protein_coding;nonsense_mediated_decay	11.3767	11.4031	11.7329	1.14669	1.3841	1.72439	8.11074	3.01983	2.44313e-262	5.94319e-260	up	yes
ENSG00000112715	VEGFA	ENST00000372067;ENST00000480614;ENST00000672860;ENST00000497139;ENST00000512683;ENST00000476772;ENST00000230480;ENST00000493786;ENST00000372077;ENST00000372064;ENST00000425836;ENST00000523950;ENST00000413642;ENST00000518689;ENST00000518538;ENST00000520948;ENST00000519767;ENST00000372055	GO:0000122(negative regulation of transcription by RNA polymerase II);GO:0001525(angiogenesis);GO:0001541(ovarian follicle development);GO:0001569(branching involved in blood vessel morphogenesis);GO:0001570(vasculogenesis);GO:0001666(response to hypoxia);GO:0001701(in utero embryonic development);GO:0001822(kidney development);GO:0001934(positive regulation of protein phosphorylation);GO:0001938…	01521(EGFR tyrosine kinase inhibitor resistance);04010(MAPK signaling pathway);04014(Ras signaling pathway);04015(Rap1 signaling pathway);04066(HIF-1 signaling pathway);04151(PI3K-Akt signaling pathway);04370(VEGF signaling pathway);04510(Focal adhesion);04926(Relaxin signaling pathway);04933(AGE-RAGE signaling pathway in diabetic complications);05163(Human cytomegalovirus infection);05165(Human …	K05448	NA	vascular endothelial growth factor A [Source:HGNC Symbol;Acc:HGNC:12680]	protein_coding;retained_intron	4.90824	5.02839	4.90206	1.38709	1.36922	1.64296	3.37299	1.75403	1.28496e-257	3.10332e-255	up	yes
ENSG00000102996	MMP15	ENST00000219271;ENST00000570065	GO:0004222(metalloendopeptidase activity);GO:0005515(protein binding);GO:0005886(plasma membrane);GO:0005887(integral component of plasma membrane);GO:0006464(cellular protein modification process);GO:0006508(proteolysis);GO:0008047(enzyme activator activity);GO:0008233(peptidase activity);GO:0008237(metallopeptidase activity);GO:0008270(zinc ion binding);GO:0016020(membrane);GO:0016021(integral …	04928(Parathyroid hormone synthesis, secretion and action);04928(Parathyroid hormone synthesis, secretion and action)	K07995	EC:3.4.24.-	matrix metallopeptidase 15 [Source:HGNC Symbol;Acc:HGNC:7161]	protein_coding	41.7904	41.2662	40.2723	65.784	66.3659	68.6553	0.614172	-0.703285	1.53812e-257	3.68818e-255	down	no
ENSG00000122218	COPA	ENST00000649231;ENST00000648501;ENST00000649963;ENST00000241704;ENST00000647693;ENST00000481040;ENST00000545284;ENST00000481522;ENST00000368069;ENST00000648632;ENST00000545266;ENST00000649676;ENST00000541366	GO:0000139(Golgi membrane);GO:0003729(mRNA binding);GO:0005179(hormone activity);GO:0005198(structural molecule activity);GO:0005515(protein binding);GO:0005576(extracellular region);GO:0005615(extracellular space);GO:0005737(cytoplasm);GO:0005789(endoplasmic reticulum membrane);GO:0005794(Golgi apparatus);GO:0005829(cytosol);GO:0006886(intracellular protein transport);GO:0006888(endoplasmic reti…	NA	NA	NA	COPI coat complex subunit alpha [Source:HGNC Symbol;Acc:HGNC:2230]	nonsense_mediated_decay;protein_coding;retained_intron;processed_transcript	45.0362	43.1062	41.7191	25.1246	24.8136	25.5459	1.72038	0.782729	1.8906e-257	4.50124e-255	up	no
ENSG00000146409	SLC18B1	ENST00000275227;ENST00000650136;ENST00000460518;ENST00000650298	GO:0016020(membrane);GO:0016021(integral component of membrane);GO:0022857(transmembrane transporter activity);GO:0055085(transmembrane transport);GO:0055085(transmembrane transport)	NA	NA	NA	solute carrier family 18 member B1 [Source:HGNC Symbol;Acc:HGNC:21573]	protein_coding;nonsense_mediated_decay;processed_transcript	46.8235	46.1066	46.3097	21.3902	23.1049	22.5784	2.07593	1.05376	1.27191e-256	3.0069e-254	up	yes
ENSG00000063046	EIF4B	ENST00000550704;ENST00000552490;ENST00000262056;ENST00000420463;ENST00000551527;ENST00000549481;ENST00000551002;ENST00000553209;ENST00000550025;ENST00000549645;ENST00000550390;ENST00000416762;ENST00000549077;ENST00000549592	GO:0001731(formation of translation preinitiation complex);GO:0002181(cytoplasmic translation);GO:0003676(nucleic acid binding);GO:0003723(RNA binding);GO:0003743(translation initiation factor activity);GO:0005515(protein binding);GO:0005829(cytosol);GO:0006412(translation);GO:0006413(translational initiation);GO:0006446(regulation of translational initiation);GO:0016281(eukaryotic translation in…	03013(RNA transport);04150(mTOR signaling pathway);04151(PI3K-Akt signaling pathway);05205(Proteoglycans in cancer);05205(Proteoglycans in cancer)	K03258	NA	eukaryotic translation initiation factor 4B [Source:HGNC Symbol;Acc:HGNC:3285]	nonsense_mediated_decay;protein_coding;processed_transcript;retained_intron	89.7465	91.5655	87.9197	61.9243	61.4678	64.0225	1.43656	0.522615	7.63816e-255	1.7931e-252	up	no
ENSG00000050405	LIMA1	ENST00000552783;ENST00000551486;ENST00000552720;ENST00000394943;ENST00000547825;ENST00000551691;ENST00000552909;ENST00000549064;ENST00000552045;ENST00000552823;ENST00000552491;ENST00000552338;ENST00000550592;ENST00000341247;ENST00000552008	GO:0001725(stress fiber);GO:0001726(ruffle);GO:0003779(actin binding);GO:0003785(actin monomer binding);GO:0005515(protein binding);GO:0005737(cytoplasm);GO:0005829(cytosol);GO:0005856(cytoskeleton);GO:0005886(plasma membrane);GO:0005903(brush border);GO:0005925(focal adhesion);GO:0006629(lipid metabolic process);GO:0008202(steroid metabolic process);GO:0008203(cholesterol metabolic process);GO:0…	NA	K23026	NA	LIM domain and actin binding 1 [Source:HGNC Symbol;Acc:HGNC:24636]	protein_coding;retained_intron;nonsense_mediated_decay;processed_transcript	34.5175	34.2908	34.4762	54.0789	55.984	56.9013	0.618603	-0.692914	9.99017e-255	2.32896e-252	down	no
ENSG00000089057	SLC23A2	ENST00000338244;ENST00000496331;ENST00000468355;ENST00000379333;ENST00000423430	GO:0005737(cytoplasm);GO:0005886(plasma membrane);GO:0005887(integral component of plasma membrane);GO:0006139(nucleobase-containing compound metabolic process);GO:0006811(ion transport);GO:0006814(sodium ion transport);GO:0006979(response to oxidative stress);GO:0008520(L-ascorbate:sodium symporter activity);GO:0009925(basal plasma membrane);GO:0015205(nucleobase transmembrane transporter activi…	NA	K14611	NA	solute carrier family 23 member 2 [Source:HGNC Symbol;Acc:HGNC:10973]	protein_coding;processed_transcript	26.2706	25.6513	24.6057	13.9632	14.247	14.4924	1.79211	0.841658	1.34389e-252	3.11134e-250	up	no
ENSG00000115415	STAT1	ENST00000361099;ENST00000673847;ENST00000673952;ENST00000674081;ENST00000674028;ENST00000452281;ENST00000392323;ENST00000673885;ENST00000673832;ENST00000673816;ENST00000540176;ENST00000464072;ENST00000673858;ENST00000673841;ENST00000432058;ENST00000673942;ENST00000673762;ENST00000674153;ENST00000673638;ENST00000409465;ENST00000392322;ENST00000674080;ENST00000673859;ENST00000673863	GO:0000122(negative regulation of transcription by RNA polymerase II);GO:0000790(nuclear chromatin);GO:0000978(RNA polymerase II cis-regulatory region sequence-specific DNA binding);GO:0000979(RNA polymerase II core promoter sequence-specific DNA binding);GO:0000981(DNA-binding transcription factor activity, RNA polymerase II-specific);GO:0001228(DNA-binding transcription activator activity, RNA …	04062(Chemokine signaling pathway);04217(Necroptosis);04380(Osteoclast differentiation);04620(Toll-like receptor signaling pathway);04621(NOD-like receptor signaling pathway);04625(C-type lectin receptor signaling pathway);04630(Jak-STAT signaling pathway);04658(Th1 and Th2 cell differentiation);04659(Th17 cell differentiation);04917(Prolactin signaling pathway);04919(Thyroid hormone signaling pa…	K11220	NA	signal transducer and activator of transcription 1 [Source:HGNC Symbol;Acc:HGNC:11362]	protein_coding;nonsense_mediated_decay;processed_transcript;retained_intron	19.3168	19.0941	18.9321	10.6578	11.0231	10.7086	1.77041	0.824085	1.40167e-251	3.22287e-249	up	no
ENSG00000145604	SKP2	ENST00000274255;ENST00000513151;ENST00000546211;ENST00000274254;ENST00000509692;ENST00000508514;ENST00000620197;ENST00000513263	GO:0000082(G1/S transition of mitotic cell cycle);GO:0000086(G2/M transition of mitotic cell cycle);GO:0000209(protein polyubiquitination);GO:0002376(immune system process);GO:0005515(protein binding);GO:0005634(nucleus);GO:0005654(nucleoplasm);GO:0005730(nucleolus);GO:0005737(cytoplasm);GO:0005829(cytosol);GO:0006511(ubiquitin-dependent protein catabolic process);GO:0016032(viral process);GO:001…	04068(FoxO signaling pathway);04110(Cell cycle);04120(Ubiquitin mediated proteolysis);04150(mTOR signaling pathway);05169(Epstein-Barr virus infection);05200(Pathways in cancer);05203(Viral carcinogenesis);05222(Small cell lung cancer);05222(Small cell lung cancer)	K03875	NA	S-phase kinase associated protein 2 [Source:HGNC Symbol;Acc:HGNC:10901]	protein_coding;nonsense_mediated_decay	44.1787	45.5635	42.636	75.6752	76.0233	74.2346	0.585917	-0.771231	1.34497e-245	3.07148e-243	down	no
ENSG00000197746	PSAP	ENST00000394936;ENST00000633965;ENST00000493143;ENST00000495196;ENST00000394934	GO:0001664(G protein-coupled receptor binding);GO:0001865(NK T cell differentiation);GO:0002020(protease binding);GO:0002576(platelet degranulation);GO:0003335(corneocyte development);GO:0004565(beta-galactosidase activity);GO:0005515(protein binding);GO:0005543(phospholipid binding);GO:0005576(extracellular region);GO:0005615(extracellular space);GO:0005737(cytoplasm);GO:0005764(lysosome);GO:000…	04142(Lysosome);04142(Lysosome)	NA	NA	prosaposin [Source:HGNC Symbol;Acc:HGNC:9498]	protein_coding;retained_intron	684.188	697.869	664.054	496.46	502.031	518.534	1.34877	0.43164	2.86703e-244	6.50313e-242	up	no
ENSG00000111371	SLC38A1	ENST00000398637;ENST00000552197;ENST00000439706;ENST00000548979;ENST00000549633;ENST00000612161;ENST00000546519;ENST00000546893;ENST00000551506;ENST00000549049;ENST00000550173	GO:0001504(neurotransmitter uptake);GO:0003333(amino acid transmembrane transport);GO:0005283(amino acid:sodium symporter activity);GO:0005295(neutral amino acid:sodium symporter activity);GO:0005515(protein binding);GO:0005886(plasma membrane);GO:0005887(integral component of plasma membrane);GO:0006811(ion transport);GO:0006814(sodium ion transport);GO:0006865(amino acid transport);GO:0006868(g…	04724(Glutamatergic synapse);04727(GABAergic synapse);04727(GABAergic synapse)	K14990	NA	solute carrier family 38 member 1 [Source:HGNC Symbol;Acc:HGNC:13447]	protein_coding;retained_intron;processed_transcript	92.9953	91.3909	87.4944	59.0266	60.887	61.9565	1.49492	0.580065	4.83388e-244	1.08908e-241	up	no
ENSG00000129083	COPB1	ENST00000529866;ENST00000534234;ENST00000529210;ENST00000249923;ENST00000439561;ENST00000526527;ENST00000532088;ENST00000526191;ENST00000525214;ENST00000533096	GO:0000139(Golgi membrane);GO:0005198(structural molecule activity);GO:0005515(protein binding);GO:0005737(cytoplasm);GO:0005789(endoplasmic reticulum membrane);GO:0005793(endoplasmic reticulum-Golgi intermediate compartment);GO:0005794(Golgi apparatus);GO:0005798(Golgi-associated vesicle);GO:0005829(cytosol);GO:0005886(plasma membrane);GO:0006886(intracellular protein transport);GO:0006888(endop…	NA	NA	NA	COPI coat complex subunit beta 1 [Source:HGNC Symbol;Acc:HGNC:2231]	protein_coding;processed_transcript	44.8603	43.8537	43.2032	26.1451	26.5759	27.197	1.65066	0.72304	4.35884e-242	9.75508e-240	up	no
ENSG00000130589	HELZ2	ENST00000467148;ENST00000427522;ENST00000479540;ENST00000370082;ENST00000454223	GO:0000166(nucleotide binding);GO:0000184(nuclear-transcribed mRNA catabolic process, nonsense-mediated decay);GO:0003677(DNA binding);GO:0003723(RNA binding);GO:0003724(RNA helicase activity);GO:0004386(helicase activity);GO:0004540(ribonuclease activity);GO:0005515(protein binding);GO:0005524(ATP binding);GO:0005634(nucleus);GO:0005654(nucleoplasm);GO:0005737(cytoplasm);GO:0016020(membrane);GO:…	NA	NA	NA	helicase with zinc finger 2 [Source:HGNC Symbol;Acc:HGNC:30021]	protein_coding;processed_transcript;retained_intron	6.15152	6.36526	6.03269	2.46271	2.40041	2.62956	2.47568	1.30782	6.14237e-240	1.36556e-237	up	yes
ENSG00000035403	VCL	ENST00000372755;ENST00000211998;ENST00000623461;ENST00000472585;ENST00000461383	GO:0002009(morphogenesis of an epithelium);GO:0002102(podosome);GO:0002162(dystroglycan binding);GO:0002576(platelet degranulation);GO:0003779(actin binding);GO:0005198(structural molecule activity);GO:0005515(protein binding);GO:0005576(extracellular region);GO:0005737(cytoplasm);GO:0005829(cytosol);GO:0005856(cytoskeleton);GO:0005886(plasma membrane);GO:0005903(brush border);GO:0005911(cell-cel…	04510(Focal adhesion);04520(Adherens junction);04670(Leukocyte transendothelial migration);04810(Regulation of actin cytoskeleton);05100(Bacterial invasion of epithelial cells);05131(Shigellosis);05146(Amoebiasis);05146(Amoebiasis)	K05700	NA	vinculin [Source:HGNC Symbol;Acc:HGNC:12665]	protein_coding;processed_transcript;retained_intron	25.7271	24.8771	24.812	39.2998	40.1581	41.5189	0.623393	-0.681785	8.93135e-237	1.97254e-234	down	no
ENSG00000164251	F2RL1	ENST00000296677;ENST00000514165	GO:0001965(G-protein alpha-subunit binding);GO:0002286(T cell activation involved in immune response);GO:0002376(immune system process);GO:0002690(positive regulation of leukocyte chemotaxis);GO:0002720(positive regulation of cytokine production involved in immune response);GO:0003104(positive regulation of glomerular filtration);GO:0004930(G protein-coupled receptor activity);GO:0005102(signalin…	04080(Neuroactive ligand-receptor interaction);04750(Inflammatory mediator regulation of TRP channels);05143(African trypanosomiasis);05143(African trypanosomiasis)	K04234	NA	F2R like trypsin receptor 1 [Source:HGNC Symbol;Acc:HGNC:3538]	protein_coding	156.525	156.895	153.556	109.635	110.548	111.945	1.40602	0.491612	1.61793e-235	3.54993e-233	up	no
ENSG00000278540	ACACA	ENST00000615229;ENST00000614428;ENST00000617548;ENST00000612120;ENST00000613776;ENST00000613146;ENST00000612895;ENST00000616352;ENST00000616317;ENST00000614789;ENST00000614333;ENST00000614482;ENST00000614438;ENST00000614450;ENST00000621960;ENST00000619245;ENST00000618053;ENST00000612926;ENST00000618575;ENST00000612007	GO:0000166(nucleotide binding);GO:0001650(fibrillar center);GO:0001894(tissue homeostasis);GO:0003824(catalytic activity);GO:0003989(acetyl-CoA carboxylase activity);GO:0005515(protein binding);GO:0005524(ATP binding);GO:0005737(cytoplasm);GO:0005829(cytosol);GO:0006084(acetyl-CoA metabolic process);GO:0006629(lipid metabolic process);GO:0006631(fatty acid metabolic process);GO:0006633(fatty acid…	00061(Fatty acid biosynthesis);00620(Pyruvate metabolism);00640(Propanoate metabolism);04152(AMPK signaling pathway);04910(Insulin signaling pathway);04922(Glucagon signaling pathway);04922(Glucagon signaling pathway)	NA	NA	acetyl-CoA carboxylase alpha [Source:HGNC Symbol;Acc:HGNC:84]	nonsense_mediated_decay;protein_coding;processed_transcript;retained_intron;non_stop_decay	19.213	19.5141	19.3255	12.12	11.7853	11.8401	1.62406	0.699609	1.85527e-233	4.04424e-231	up	no
ENSG00000172493	AFF1	ENST00000395146;ENST00000507468;ENST00000544085;ENST00000514970;ENST00000307808;ENST00000511996;ENST00000504956;ENST00000511442;ENST00000503369	GO:0005515(protein binding);GO:0005634(nucleus);GO:0008023(transcription elongation factor complex);GO:0010468(regulation of gene expression);GO:0032783(super elongation complex);GO:0032783(super elongation complex)	05202(Transcriptional misregulation in cancer);05202(Transcriptional misregulation in cancer)	K15184	NA	AF4/FMR2 family member 1 [Source:HGNC Symbol;Acc:HGNC:7135]	protein_coding;processed_transcript;retained_intron	14.3733	14.1326	13.8224	7.97462	7.87879	7.96956	1.77679	0.82927	2.43735e-233	5.27883e-231	up	no
ENSG00000197081	IGF2R	ENST00000356956;ENST00000649737;ENST00000475834;ENST00000650503;ENST00000487607	GO:0000139(Golgi membrane);GO:0001889(liver development);GO:0001965(G-protein alpha-subunit binding);GO:0001972(retinoic acid binding);GO:0005010(insulin-like growth factor-activated receptor activity);GO:0005515(protein binding);GO:0005520(insulin-like growth factor binding);GO:0005537(mannose binding);GO:0005615(extracellular space);GO:0005634(nucleus);GO:0005641(nuclear envelope lumen);GO:0005…	04142(Lysosome);04144(Endocytosis);04144(Endocytosis)	K06564	NA	insulin like growth factor 2 receptor [Source:HGNC Symbol;Acc:HGNC:5467]	protein_coding;retained_intron	18.7113	18.8286	18.5018	12.1745	12.5994	12.4859	1.50408	0.588879	1.26969e-230	2.73228e-228	up	no
ENSG00000172818	OVOL1	ENST00000335987;ENST00000532448;ENST00000531907	GO:0000122(negative regulation of transcription by RNA polymerase II);GO:0000978(RNA polymerase II cis-regulatory region sequence-specific DNA binding);GO:0001227(DNA-binding transcription repressor activity, RNA polymerase II-specific);GO:0001228(DNA-binding transcription activator activity, RNA polymerase II-specific);GO:0001822(kidney development);GO:0003676(nucleic acid binding);GO:0003677(DN…	NA	K09216	NA	ovo like transcriptional repressor 1 [Source:HGNC Symbol;Acc:HGNC:8525]	protein_coding;processed_transcript	18.9577	19.2712	18.8359	8.16768	7.81061	8.30421	2.35004	1.23268	3.3003e-229	7.05676e-227	up	yes
ENSG00000126803	HSPA2	ENST00000247207;ENST00000394709	GO:0000166(nucleotide binding);GO:0000795(synaptonemal complex);GO:0001673(male germ cell nucleus);GO:0001934(positive regulation of protein phosphorylation);GO:0005515(protein binding);GO:0005524(ATP binding);GO:0005634(nucleus);GO:0005737(cytoplasm);GO:0005819(spindle);GO:0005829(cytosol);GO:0005856(cytoskeleton);GO:0005886(plasma membrane);GO:0006986(response to unfolded protein);GO:0007140(ma…	03040(Spliceosome);04010(MAPK signaling pathway);04141(Protein processing in endoplasmic reticulum);04144(Endocytosis);04213(Longevity regulating pathway - multiple species);04612(Antigen processing and presentation);04915(Estrogen signaling pathway);05134(Legionellosis);05145(Toxoplasmosis);05162(Measles);05164(Influenza A);05164(Influenza A)	K03283	NA	heat shock protein family A (Hsp70) member 2 [Source:HGNC Symbol;Acc:HGNC:5235]	protein_coding	26.0276	28.5588	25.3952	50.971	52.9084	51.1089	0.516049	-0.95442	3.66146e-229	7.77944e-227	down	no
ENSG00000204941	PSG5	ENST00000407356;ENST00000489220;ENST00000599812;ENST00000366175;ENST00000342951;ENST00000599214;ENST00000600817;ENST00000404580;ENST00000407568;ENST00000401992;ENST00000401942	GO:0005515(protein binding);GO:0005576(extracellular region);GO:0007565(female pregnancy);GO:0007565(female pregnancy)	NA	K06500	NA	pregnancy specific beta-1-glycoprotein 5 [Source:HGNC Symbol;Acc:HGNC:9522]	protein_coding;processed_transcript;retained_intron	45.9337	47.3461	45.1034	27.777	28.1947	29.196	1.62483	0.700291	4.02464e-229	8.49731e-227	up	no
ENSG00000187608	ISG15	ENST00000649529;ENST00000624697	GO:0002376(immune system process);GO:0005178(integrin binding);GO:0005515(protein binding);GO:0005576(extracellular region);GO:0005634(nucleus);GO:0005654(nucleoplasm);GO:0005737(cytoplasm);GO:0005829(cytosol);GO:0007229(integrin-mediated signaling pathway);GO:0009617(response to bacterium);GO:0015935(small ribosomal subunit);GO:0016032(viral process);GO:0019941(modification-dependent protein cat…	04622(RIG-I-like receptor signaling pathway);05165(Human papillomavirus infection);05169(Epstein-Barr virus infection);05169(Epstein-Barr virus infection)	K12159	NA	ISG15 ubiquitin like modifier [Source:HGNC Symbol;Acc:HGNC:4053]	protein_coding	152.148	156.59	142.003	67.6137	68.4366	73.8868	2.14703	1.10234	7.89583e-229	1.65664e-226	up	yes
ENSG00000052802	MSMO1	ENST00000261507;ENST00000507013;ENST00000393766;ENST00000505270;ENST00000504317	GO:0000254(C-4 methylsterol oxidase activity);GO:0005506(iron ion binding);GO:0005515(protein binding);GO:0005783(endoplasmic reticulum);GO:0005789(endoplasmic reticulum membrane);GO:0005886(plasma membrane);GO:0006629(lipid metabolic process);GO:0006631(fatty acid metabolic process);GO:0006694(steroid biosynthetic process);GO:0006695(cholesterol biosynthetic process);GO:0008202(steroid metabolic…	00100(Steroid biosynthesis);00100(Steroid biosynthesis)	K07750	EC:1.14.18.9	methylsterol monooxygenase 1 [Source:HGNC Symbol;Acc:HGNC:10545]	protein_coding	40.9047	40.7627	39.0543	68.1075	67.119	69.7194	0.589042	-0.763559	3.27188e-227	6.82218e-225	down	no
ENSG00000171608	PIK3CD	ENST00000377346;ENST00000484851;ENST00000361110;ENST00000479223;ENST00000536656;ENST00000481137;ENST00000628140;ENST00000543390	GO:0000166(nucleotide binding);GO:0001779(natural killer cell differentiation);GO:0001816(cytokine production);GO:0002250(adaptive immune response);GO:0002376(immune system process);GO:0002551(mast cell chemotaxis);GO:0002679(respiratory burst involved in defense response);GO:0005515(protein binding);GO:0005524(ATP binding);GO:0005737(cytoplasm);GO:0005829(cytosol);GO:0005886(plasma membrane);GO:…	00562(Inositol phosphate metabolism);01521(EGFR tyrosine kinase inhibitor resistance);01522(Endocrine resistance);01524(Platinum drug resistance);04012(ErbB signaling pathway);04014(Ras signaling pathway);04015(Rap1 signaling pathway);04024(cAMP signaling pathway);04062(Chemokine signaling pathway);04066(HIF-1 signaling pathway);04068(FoxO signaling pathway);04070(Phosphatidylinositol signaling s…	K00922	EC:2.7.1.153	phosphatidylinositol-4,5-bisphosphate 3-kinase catalytic subunit delta [Source:HGNC Symbol;Acc:HGNC:8977]	protein_coding;processed_transcript;retained_intron	9.52461	10.2022	9.20053	3.46034	3.52124	3.54191	2.74883	1.45882	2.62191e-226	5.43318e-224	up	yes
ENSG00000198380	GFPT1	ENST00000357308;ENST00000361060;ENST00000494201;ENST00000674507;ENST00000674438	GO:0004360(glutamine-fructose-6-phosphate transaminase (isomerizing) activity);GO:0005829(cytosol);GO:0006002(fructose 6-phosphate metabolic process);GO:0006047(UDP-N-acetylglucosamine metabolic process);GO:0006048(UDP-N-acetylglucosamine biosynthetic process);GO:0006112(energy reserve metabolic process);GO:0006487(protein N-linked glycosylation);GO:0006541(glutamine metabolic process);GO:0008483…	00250(Alanine, aspartate and glutamate metabolism);00520(Amino sugar and nucleotide sugar metabolism);04931(Insulin resistance);04931(Insulin resistance)	NA	NA	glutamine--fructose-6-phosphate transaminase 1 [Source:HGNC Symbol;Acc:HGNC:4241]	protein_coding;nonsense_mediated_decay	33.1253	32.3131	31.9148	19.617	20.3029	19.6404	1.63453	0.708878	4.91942e-225	1.01316e-222	up	no
ENSG00000140564	FURIN	ENST00000268171;ENST00000560018;ENST00000618099;ENST00000559353;ENST00000558794;ENST00000610579;ENST00000640725	GO:0000139(Golgi membrane);GO:0001825(blastocyst formation);GO:0002020(protease binding);GO:0004175(endopeptidase activity);GO:0004252(serine-type endopeptidase activity);GO:0004867(serine-type endopeptidase inhibitor activity);GO:0005515(protein binding);GO:0005576(extracellular region);GO:0005768(endosome);GO:0005783(endoplasmic reticulum);GO:0005794(Golgi apparatus);GO:0005796(Golgi lumen);GO:…	05164(Influenza A);05164(Influenza A)	K01349	EC:3.4.21.75	furin, paired basic amino acid cleaving enzyme [Source:HGNC Symbol;Acc:HGNC:8568]	protein_coding;retained_intron;nonsense_mediated_decay	165.097	170.099	165.862	122.782	121.408	123.146	1.36403	0.447878	4.35773e-224	8.92005e-222	up	no
ENSG00000138674	SEC31A	ENST00000514326;ENST00000503937;ENST00000505984;ENST00000508479;ENST00000515749;ENST00000514362;ENST00000505479;ENST00000513323;ENST00000509691;ENST00000505472;ENST00000395310;ENST00000348405;ENST00000505434;ENST00000510167;ENST00000507867;ENST00000503226;ENST00000510310;ENST00000500777;ENST00000448323;ENST00000508502;ENST00000503058;ENST00000511338;ENST00000509142;ENST00000311785;ENST00000507676…	GO:0000139(Golgi membrane);GO:0002474(antigen processing and presentation of peptide antigen via MHC class I);GO:0005198(structural molecule activity);GO:0005515(protein binding);GO:0005737(cytoplasm);GO:0005783(endoplasmic reticulum);GO:0005789(endoplasmic reticulum membrane);GO:0005829(cytosol);GO:0006886(intracellular protein transport);GO:0006888(endoplasmic reticulum to Golgi vesicle-mediate…	04141(Protein processing in endoplasmic reticulum);04141(Protein processing in endoplasmic reticulum)	K14005	NA	SEC31 homolog A, COPII coat complex component [Source:HGNC Symbol;Acc:HGNC:17052]	protein_coding;retained_intron;processed_transcript;nonsense_mediated_decay	25.4499	25.8051	23.8	14.6289	14.572	15.0319	1.69682	0.762832	4.49858e-224	9.15257e-222	up	no
ENSG00000144674	GOLGA4	ENST00000361924;ENST00000356847;ENST00000419177;ENST00000435830;ENST00000437131;ENST00000498250;ENST00000431105;ENST00000497537;ENST00000617480;ENST00000450863	GO:0000139(Golgi membrane);GO:0005515(protein binding);GO:0005654(nucleoplasm);GO:0005737(cytoplasm);GO:0005794(Golgi apparatus);GO:0005802(trans-Golgi network);GO:0005829(cytosol);GO:0016020(membrane);GO:0016192(vesicle-mediated transport);GO:0043001(Golgi to plasma membrane protein transport);GO:0045773(positive regulation of axon extension);GO:0051020(GTPase binding);GO:0070062(extracellular e…	NA	K20283	NA	golgin A4 [Source:HGNC Symbol;Acc:HGNC:4427]	protein_coding;processed_transcript;retained_intron	24.9814	24.9143	24.3763	14.445	15.1071	14.2857	1.69425	0.760643	5.44726e-224	1.10159e-221	up	no
ENSG00000135842	NIBAN1	ENST00000367511;ENST00000461167;ENST00000417056	GO:0001933(negative regulation of protein phosphorylation);GO:0001934(positive regulation of protein phosphorylation);GO:0003674(molecular_function);GO:0005515(protein binding);GO:0005737(cytoplasm);GO:0005829(cytosol);GO:0005886(plasma membrane);GO:0006417(regulation of translation);GO:0016020(membrane);GO:0034976(response to endoplasmic reticulum stress);GO:0045727(positive regulation of transl…	NA	NA	NA	niban apoptosis regulator 1 [Source:HGNC Symbol;Acc:HGNC:16784]	protein_coding;processed_transcript	11.6612	11.7304	10.9555	5.03747	5.24336	5.47569	2.17987	1.12424	4.30104e-222	8.64585e-220	up	yes
ENSG00000111348	ARHGDIB	ENST00000228945;ENST00000542276;ENST00000539131;ENST00000535676;ENST00000541644;ENST00000545895;ENST00000541380;ENST00000536592;ENST00000541546	GO:0003924(GTPase activity);GO:0005094(Rho GDP-dissociation inhibitor activity);GO:0005096(GTPase activator activity);GO:0005515(protein binding);GO:0005737(cytoplasm);GO:0005829(cytosol);GO:0005856(cytoskeleton);GO:0007162(negative regulation of cell adhesion);GO:0007266(Rho protein signal transduction);GO:0007275(multicellular organism development);GO:0016020(membrane);GO:0031410(cytoplasmic ve…	04722(Neurotrophin signaling pathway);04962(Vasopressin-regulated water reabsorption);04962(Vasopressin-regulated water reabsorption)	NA	NA	Rho GDP dissociation inhibitor beta [Source:HGNC Symbol;Acc:HGNC:679]	protein_coding;processed_transcript;retained_intron	106.362	114.123	104.942	178.468	177.158	179.124	0.60856	-0.716528	3.1832e-221	6.36071e-219	down	no
ENSG00000075391	RASAL2	ENST00000367649;ENST00000462775;ENST00000463079;ENST00000465723;ENST00000433130	GO:0000165(MAPK cascade);GO:0005096(GTPase activator activity);GO:0005515(protein binding);GO:0005829(cytosol);GO:0007165(signal transduction);GO:0043087(regulation of GTPase activity);GO:0043547(positive regulation of GTPase activity);GO:0043547(positive regulation of GTPase activity)	04014(Ras signaling pathway);04014(Ras signaling pathway)	K17633	NA	RAS protein activator like 2 [Source:HGNC Symbol;Acc:HGNC:9874]	protein_coding;retained_intron;processed_transcript	14.084	13.4626	13.1626	7.65982	7.29806	7.42066	1.81912	0.863238	1.12408e-220	2.23286e-218	up	no
ENSG00000168488	ATXN2L	ENST00000568266;ENST00000564656;ENST00000395547;ENST00000566946;ENST00000566080;ENST00000561732;ENST00000562867;ENST00000340394;ENST00000566007;ENST00000564035;ENST00000570284;ENST00000563314;ENST00000564162;ENST00000336783;ENST00000325215;ENST00000382686;ENST00000569318;ENST00000564304;ENST00000564284;ENST00000562583;ENST00000567024;ENST00000562686;ENST00000570200;ENST00000561539	GO:0003723(RNA binding);GO:0005515(protein binding);GO:0005634(nucleus);GO:0005737(cytoplasm);GO:0005829(cytosol);GO:0010494(cytoplasmic stress granule);GO:0010603(regulation of cytoplasmic mRNA processing body assembly);GO:0016020(membrane);GO:0016021(integral component of membrane);GO:0016607(nuclear speck);GO:0034063(stress granule assembly);GO:0045296(cadherin binding);GO:0045296(cadherin bin…	NA	NA	NA	ataxin 2 like [Source:HGNC Symbol;Acc:HGNC:31326]	protein_coding;retained_intron;processed_transcript;nonsense_mediated_decay	32.1265	32.2664	32.984	18.6526	18.0096	19.2127	1.74277	0.80138	1.10334e-218	2.17878e-216	up	no
ENSG00000154803	FLCN	ENST00000285071;ENST00000466317;ENST00000480316;ENST00000389168;ENST00000473853;ENST00000389171;ENST00000577591;ENST00000389169	GO:0000122(negative regulation of transcription by RNA polymerase II);GO:0001701(in utero embryonic development);GO:0001932(regulation of protein phosphorylation);GO:0001934(positive regulation of protein phosphorylation);GO:0005085(guanyl-nucleotide exchange factor activity);GO:0005096(GTPase activator activity);GO:0005515(protein binding);GO:0005634(nucleus);GO:0005737(cytoplasm);GO:0005764(lys…	04150(mTOR signaling pathway);05211(Renal cell carcinoma);05211(Renal cell carcinoma)	K09594	NA	folliculin [Source:HGNC Symbol;Acc:HGNC:27310]	protein_coding;retained_intron	7.29165	7.34159	6.76961	2.76272	2.88168	2.71344	2.56081	1.3566	2.41424e-218	4.73953e-216	up	yes
ENSG00000243137	PSG4	ENST00000405312;ENST00000244295;ENST00000597349;ENST00000597912;ENST00000599371;ENST00000433626;ENST00000495316;ENST00000595949;ENST00000490769;ENST00000599746;ENST00000597374;ENST00000451895;ENST00000600572	GO:0005576(extracellular region);GO:0007565(female pregnancy);GO:0007565(female pregnancy)	NA	NA	NA	pregnancy specific beta-1-glycoprotein 4 [Source:HGNC Symbol;Acc:HGNC:9521]	protein_coding;retained_intron;nonsense_mediated_decay	23.3132	22.9228	22.0037	12.4644	12.7118	12.7633	1.79864	0.846909	2.71277e-218	5.29463e-216	up	no
ENSG00000197279	ZNF165	ENST00000377325	GO:0003676(nucleic acid binding);GO:0003677(DNA binding);GO:0003700(DNA-binding transcription factor activity);GO:0005515(protein binding);GO:0005634(nucleus);GO:0006355(regulation of transcription, DNA-templated);GO:0046872(metal ion binding)	NA	K09230	NA	zinc finger protein 165 [Source:HGNC Symbol;Acc:HGNC:12953]	protein_coding	17.6121	16.3554	17.5432	4.75306	4.39335	4.74245	3.70878	1.89094	1.48164e-217	2.87507e-215	up	yes
ENSG00000159176	CSRP1	ENST00000340006;ENST00000527662;ENST00000532313;ENST00000481851;ENST00000533402;ENST00000532460;ENST00000530120;ENST00000471596;ENST00000458271;ENST00000533188;ENST00000367306;ENST00000527573;ENST00000533432;ENST00000531916	GO:0003723(RNA binding);GO:0005515(protein binding);GO:0005634(nucleus);GO:0005737(cytoplasm);GO:0005925(focal adhesion);GO:0008270(zinc ion binding);GO:0008307(structural constituent of muscle);GO:0030018(Z disc);GO:0030036(actin cytoskeleton organization);GO:0042805(actinin binding);GO:0045214(sarcomere organization);GO:0046872(metal ion binding);GO:0060537(muscle tissue development);GO:0070062…	NA	NA	NA	cysteine and glycine rich protein 1 [Source:HGNC Symbol;Acc:HGNC:2469]	protein_coding;retained_intron;processed_transcript	18.7691	19.2944	18.1166	31.1913	31.1851	30.2978	0.606211	-0.722109	7.59279e-215	1.46489e-212	down	no
ENSG00000118689	FOXO3	ENST00000343882;ENST00000406360	GO:0000122(negative regulation of transcription by RNA polymerase II);GO:0000790(nuclear chromatin);GO:0000976(transcription regulatory region sequence-specific DNA binding);GO:0000978(RNA polymerase II cis-regulatory region sequence-specific DNA binding);GO:0000981(DNA-binding transcription factor activity, RNA polymerase II-specific);GO:0001221(transcription cofactor binding);GO:0001227(DNA-bin…	01521(EGFR tyrosine kinase inhibitor resistance);04062(Chemokine signaling pathway);04068(FoxO signaling pathway);04137(Mitophagy - animal);04151(PI3K-Akt signaling pathway);04152(AMPK signaling pathway);04211(Longevity regulating pathway);04213(Longevity regulating pathway - multiple species);04218(Cellular senescence);04722(Neurotrophin signaling pathway);04917(Prolactin signaling pathway);0521…	NA	NA	forkhead box O3 [Source:HGNC Symbol;Acc:HGNC:3821]	protein_coding	19.9078	19.9579	18.3819	10.3256	10.1725	10.5368	1.87684	0.908305	1.79639e-214	3.44598e-212	up	no
ENSG00000128272	ATF4	ENST00000404241;ENST00000676346;ENST00000337304;ENST00000674920;ENST00000674835;ENST00000674568;ENST00000676430	GO:0000122(negative regulation of transcription by RNA polymerase II);GO:0000790(nuclear chromatin);GO:0000976(transcription regulatory region sequence-specific DNA binding);GO:0000977(RNA polymerase II regulatory region sequence-specific DNA binding);GO:0000978(RNA polymerase II cis-regulatory region sequence-specific DNA binding);GO:0000981(DNA-binding transcription factor activity, RNA polymer…	04010(MAPK signaling pathway);04022(cGMP-PKG signaling pathway);04137(Mitophagy - animal);04141(Protein processing in endoplasmic reticulum);04151(PI3K-Akt signaling pathway);04210(Apoptosis);04211(Longevity regulating pathway);04261(Adrenergic signaling in cardiomyocytes);04668(TNF signaling pathway);04720(Long-term potentiation);04722(Neurotrophin signaling pathway);04725(Cholinergic synapse);0…	NA	NA	activating transcription factor 4 [Source:HGNC Symbol;Acc:HGNC:786]	protein_coding	150.037	154.89	141.736	94.2508	95.2433	95.2258	1.56878	0.649642	2.47102e-214	4.7132e-212	up	no
ENSG00000059804	SLC2A3	ENST00000075120;ENST00000490763;ENST00000476634;ENST00000486749;ENST00000495813;ENST00000479059;ENST00000544936;ENST00000469295;ENST00000541671	GO:0005355(glucose transmembrane transporter activity);GO:0005515(protein binding);GO:0005536(glucose binding);GO:0005886(plasma membrane);GO:0005887(integral component of plasma membrane);GO:0005975(carbohydrate metabolic process);GO:0008643(carbohydrate transport);GO:0016020(membrane);GO:0016021(integral component of membrane);GO:0019852(L-ascorbic acid metabolic process);GO:0022857(transmembra…	NA	K08142	NA	solute carrier family 2 member 3 [Source:HGNC Symbol;Acc:HGNC:11007]	protein_coding;retained_intron;nonsense_mediated_decay	111.408	114.726	108.244	77.7273	79.1131	81.1899	1.40477	0.490334	6.04776e-213	1.14702e-210	up	no
ENSG00000055332	EIF2AK2	ENST00000233057;ENST00000496059;ENST00000390013;ENST00000405334;ENST00000395127;ENST00000462861	GO:0000166(nucleotide binding);GO:0000186(activation of MAPKK activity);GO:0001819(positive regulation of cytokine production);GO:0002376(immune system process);GO:0003723(RNA binding);GO:0003725(double-stranded RNA binding);GO:0004672(protein kinase activity);GO:0004674(protein serine/threonine kinase activity);GO:0004694(eukaryotic translation initiation factor 2alpha kinase activity);GO:000471…	04141(Protein processing in endoplasmic reticulum);04217(Necroptosis);05160(Hepatitis C);05162(Measles);05164(Influenza A);05165(Human papillomavirus infection);05167(Kaposi sarcoma-associated herpesvirus infection);05168(Herpes simplex virus 1 infection);05169(Epstein-Barr virus infection);05203(Viral carcinogenesis);05203(Viral carcinogenesis)	NA	NA	eukaryotic translation initiation factor 2 alpha kinase 2 [Source:HGNC Symbol;Acc:HGNC:9437]	protein_coding;retained_intron	13.1242	13.2687	12.8016	7.2122	7.49785	7.60125	1.75671	0.812876	1.18164e-212	2.22852e-210	up	no
ENSG00000179218	CALR	ENST00000316448;ENST00000588454;ENST00000586803;ENST00000587486;ENST00000590325;ENST00000586967	GO:0000122(negative regulation of transcription by RNA polymerase II);GO:0001669(acrosomal vesicle);GO:0001849(complement component C1q complex binding);GO:0002474(antigen processing and presentation of peptide antigen via MHC class I);GO:0002479(antigen processing and presentation of exogenous peptide antigen via MHC class I, TAP-dependent);GO:0002502(peptide antigen assembly with MHC class I pr…	04141(Protein processing in endoplasmic reticulum);04145(Phagosome);04612(Antigen processing and presentation);05142(Chagas disease (American trypanosomiasis));05163(Human cytomegalovirus infection);05166(Human T-cell leukemia virus 1 infection);05168(Herpes simplex virus 1 infection);05169(Epstein-Barr virus infection);05170(Human immunodeficiency virus 1 infection);05170(Human immunodeficiency …	NA	NA	calreticulin [Source:HGNC Symbol;Acc:HGNC:1455]	protein_coding;retained_intron;nonsense_mediated_decay	285.769	288.169	284.86	384.4	385.665	385.937	0.742904	-0.428753	1.05557e-211	1.97963e-209	down	no
ENSG00000107581	EIF3A	ENST00000369144;ENST00000462527;ENST00000541549	GO:0001732(formation of cytoplasmic translation initiation complex);GO:0002183(cytoplasmic translational initiation);GO:0002188(translation reinitiation);GO:0003723(RNA binding);GO:0003729(mRNA binding);GO:0003743(translation initiation factor activity);GO:0005198(structural molecule activity);GO:0005515(protein binding);GO:0005634(nucleus);GO:0005654(nucleoplasm);GO:0005730(nucleolus);GO:0005737…	03013(RNA transport);03013(RNA transport)	K03254	NA	eukaryotic translation initiation factor 3 subunit A [Source:HGNC Symbol;Acc:HGNC:3271]	protein_coding;retained_intron	93.7752	94.2135	90.9521	65.5074	63.1747	63.8198	1.44903	0.535086	9.24504e-209	1.7242e-206	up	no
ENSG00000100219	XBP1	ENST00000344347;ENST00000405219;ENST00000482720;ENST00000216037;ENST00000484256;ENST00000403532	GO:0000977(RNA polymerase II regulatory region sequence-specific DNA binding);GO:0000978(RNA polymerase II cis-regulatory region sequence-specific DNA binding);GO:0000981(DNA-binding transcription factor activity, RNA polymerase II-specific);GO:0000987(cis-regulatory region sequence-specific DNA binding);GO:0001525(angiogenesis);GO:0001889(liver development);GO:0001935(endothelial cell proliferat…	04141(Protein processing in endoplasmic reticulum);04932(Non-alcoholic fatty liver disease (NAFLD));04932(Non-alcoholic fatty liver disease (NAFLD))	K09027	NA	X-box binding protein 1 [Source:HGNC Symbol;Acc:HGNC:12801]	protein_coding;retained_intron	77.8538	75.2847	73.6399	39.6012	40.5608	43.9379	1.82739	0.869782	1.41979e-208	2.63329e-206	up	no
ENSG00000169583	CLIC3	ENST00000494426;ENST00000480181;ENST00000473911	GO:0005244(voltage-gated ion channel activity);GO:0005254(chloride channel activity);GO:0005515(protein binding);GO:0005634(nucleus);GO:0005737(cytoplasm);GO:0006811(ion transport);GO:0006821(chloride transport);GO:0007165(signal transduction);GO:0016020(membrane);GO:0016021(integral component of membrane);GO:0016604(nuclear body);GO:0034220(ion transmembrane transport);GO:0034707(chloride channe…	NA	NA	NA	chloride intracellular channel 3 [Source:HGNC Symbol;Acc:HGNC:2064]	protein_coding;processed_transcript	37.4436	36.1814	34.9185	84.4323	81.2692	82.9701	0.436493	-1.19597	2.25388e-208	4.1573e-206	down	yes
ENSG00000173706	HEG1	ENST00000311127;ENST00000477536;ENST00000487661;ENST00000650592;ENST00000488654;ENST00000482699;ENST00000480667	GO:0001570(vasculogenesis);GO:0001701(in utero embryonic development);GO:0001885(endothelial cell development);GO:0001886(endothelial cell morphogenesis);GO:0001944(vasculature development);GO:0001945(lymph vessel development);GO:0003017(lymph circulation);GO:0003209(cardiac atrium morphogenesis);GO:0003222(ventricular trabecula myocardium morphogenesis);GO:0003281(ventricular septum development)…	NA	NA	NA	heart development protein with EGF like domains 1 [Source:HGNC Symbol;Acc:HGNC:29227]	protein_coding;processed_transcript;retained_intron;nonsense_mediated_decay	26.7763	26.2428	25.6448	38.8691	39.0014	39.1914	0.671986	-0.573497	9.00791e-208	1.65243e-205	down	no
ENSG00000142798	HSPG2	ENST00000374695;ENST00000471322;ENST00000374673;ENST00000498495;ENST00000480900;ENST00000493940;ENST00000374676;ENST00000486901;ENST00000644714;ENST00000481644;ENST00000439717;ENST00000427897;ENST00000635682;ENST00000453796	GO:0001523(retinoid metabolic process);GO:0001525(angiogenesis);GO:0001540(amyloid-beta binding);GO:0005509(calcium ion binding);GO:0005515(protein binding);GO:0005576(extracellular region);GO:0005604(basement membrane);GO:0005615(extracellular space);GO:0005796(Golgi lumen);GO:0005886(plasma membrane);GO:0005925(focal adhesion);GO:0006024(glycosaminoglycan biosynthetic process);GO:0006027(glycos…	04512(ECM-receptor interaction);05161(Hepatitis B);05205(Proteoglycans in cancer);05205(Proteoglycans in cancer)	NA	NA	heparan sulfate proteoglycan 2 [Source:HGNC Symbol;Acc:HGNC:5273]	protein_coding;retained_intron;non_stop_decay	14.1987	15.0003	14.4532	21.8393	22.3291	22.2827	0.656906	-0.606241	5.46662e-207	9.97361e-205	down	no
ENSG00000147642	SYBU	ENST00000528647;ENST00000529175;ENST00000527707;ENST00000276646;ENST00000399066;ENST00000531284;ENST00000526736;ENST00000533895;ENST00000440310;ENST00000533065;ENST00000528735;ENST00000527664;ENST00000529690;ENST00000532594;ENST00000533394;ENST00000530841	GO:0000139(Golgi membrane);GO:0005515(protein binding);GO:0005737(cytoplasm);GO:0005794(Golgi apparatus);GO:0005856(cytoskeleton);GO:0005874(microtubule);GO:0005881(cytoplasmic microtubule);GO:0008017(microtubule binding);GO:0016020(membrane);GO:0016021(integral component of membrane);GO:0017075(syntaxin-1 binding);GO:0019894(kinesin binding);GO:0019896(axonal transport of mitochondrion);GO:00314…	NA	NA	NA	syntabulin [Source:HGNC Symbol;Acc:HGNC:26011]	protein_coding;processed_transcript;retained_intron;nonsense_mediated_decay	5.79068	5.94182	5.47584	1.20971	1.39344	1.09745	4.65014	2.21727	2.35734e-205	4.27762e-203	up	yes
ENSG00000242802	AP5Z1	ENST00000648925;ENST00000649315;ENST00000491375;ENST00000469614;ENST00000496303;ENST00000649736;ENST00000649063;ENST00000649419;ENST00000648765;ENST00000490487;ENST00000647628;ENST00000648237;ENST00000650581;ENST00000477454;ENST00000648360;ENST00000477680;ENST00000650310;ENST00000647984	GO:0000724(double-strand break repair via homologous recombination);GO:0005515(protein binding);GO:0005634(nucleus);GO:0005654(nucleoplasm);GO:0005737(cytoplasm);GO:0006281(DNA repair);GO:0006974(cellular response to DNA damage stimulus);GO:0015031(protein transport);GO:0016197(endosomal transport);GO:0016607(nuclear speck);GO:0030119(AP-type membrane coat adaptor complex);GO:0044599(AP-5 adaptor…	NA	K19025	NA	adaptor related protein complex 5 subunit zeta 1 [Source:HGNC Symbol;Acc:HGNC:22197]	nonsense_mediated_decay;retained_intron;protein_coding;processed_transcript	6.80014	6.68061	6.73337	2.68921	2.60665	2.64369	2.54601	1.34824	3.9834e-205	7.18939e-203	up	yes
ENSG00000136010	ALDH1L2	ENST00000258494;ENST00000549335;ENST00000652515;ENST00000548418;ENST00000552427;ENST00000552270	GO:0003824(catalytic activity);GO:0004029(aldehyde dehydrogenase (NAD+) activity);GO:0005654(nucleoplasm);GO:0005737(cytoplasm);GO:0005739(mitochondrion);GO:0005759(mitochondrial matrix);GO:0006730(one-carbon metabolic process);GO:0009058(biosynthetic process);GO:0009258(10-formyltetrahydrofolate catabolic process);GO:0016155(formyltetrahydrofolate dehydrogenase activity);GO:0016491(oxidoreductas…	00670(One carbon pool by folate);00670(One carbon pool by folate)	K00289	EC:1.5.1.6	aldehyde dehydrogenase 1 family member L2 [Source:HGNC Symbol;Acc:HGNC:26777]	protein_coding;retained_intron;nonsense_mediated_decay	7.55341	6.98997	7.11324	2.60772	2.82681	2.81497	2.62521	1.39243	9.70445e-204	1.74213e-201	up	yes
ENSG00000188313	PLSCR1	ENST00000342435;ENST00000484560;ENST00000477974;ENST00000469266;ENST00000489775;ENST00000470496;ENST00000490745;ENST00000448787;ENST00000468985;ENST00000494568;ENST00000487389;ENST00000478267;ENST00000486631;ENST00000462666;ENST00000493432;ENST00000463777;ENST00000472349;ENST00000488253	GO:0001228(DNA-binding transcription activator activity, RNA polymerase II-specific);GO:0003677(DNA binding);GO:0005154(epidermal growth factor receptor binding);GO:0005509(calcium ion binding);GO:0005515(protein binding);GO:0005634(nucleus);GO:0005654(nucleoplasm);GO:0005730(nucleolus);GO:0005737(cytoplasm);GO:0005794(Golgi apparatus);GO:0005829(cytosol);GO:0005886(plasma membrane);GO:0005887(in…	NA	NA	NA	phospholipid scramblase 1 [Source:HGNC Symbol;Acc:HGNC:9092]	protein_coding;processed_transcript;retained_intron;nonsense_mediated_decay	18.9507	20.1507	18.8315	8.89521	8.55119	9.1626	2.17719	1.12247	8.43551e-202	1.50628e-199	up	yes
ENSG00000164741	DLC1	ENST00000276297;ENST00000506171;ENST00000358919;ENST00000512044;ENST00000503161;ENST00000520226;ENST00000513883;ENST00000510250;ENST00000521730	GO:0001843(neural tube closure);GO:0003007(heart morphogenesis);GO:0005096(GTPase activator activity);GO:0005515(protein binding);GO:0005634(nucleus);GO:0005737(cytoplasm);GO:0005829(cytosol);GO:0005901(caveola);GO:0005925(focal adhesion);GO:0006915(apoptotic process);GO:0006919(activation of cysteine-type endopeptidase activity involved in apoptotic process);GO:0007165(signal transduction);GO:00…	NA	K20632	NA	DLC1 Rho GTPase activating protein [Source:HGNC Symbol;Acc:HGNC:2897]	protein_coding;processed_transcript;retained_intron	5.52821	5.34928	5.41589	2.3508	2.29807	2.43271	2.30081	1.20214	9.077e-202	1.61225e-199	up	yes
ENSG00000109971	HSPA8	ENST00000534624;ENST00000532091;ENST00000531063;ENST00000527983;ENST00000524552;ENST00000453788;ENST00000227378;ENST00000532780;ENST00000530391;ENST00000526686;ENST00000532182;ENST00000532636;ENST00000534567;ENST00000525624;ENST00000534319;ENST00000532167	GO:0000166(nucleotide binding);GO:0000398(mRNA splicing, via spliceosome);GO:0000974(Prp19 complex);GO:0001664(G protein-coupled receptor binding);GO:0001786(phosphatidylserine binding);GO:0003723(RNA binding);GO:0005515(protein binding);GO:0005524(ATP binding);GO:0005576(extracellular region);GO:0005615(extracellular space);GO:0005634(nucleus);GO:0005654(nucleoplasm);GO:0005681(spliceosomal comp…	03040(Spliceosome);04010(MAPK signaling pathway);04141(Protein processing in endoplasmic reticulum);04144(Endocytosis);04213(Longevity regulating pathway - multiple species);04612(Antigen processing and presentation);04915(Estrogen signaling pathway);05134(Legionellosis);05145(Toxoplasmosis);05162(Measles);05164(Influenza A);05164(Influenza A)	K03283	NA	heat shock protein family A (Hsp70) member 8 [Source:HGNC Symbol;Acc:HGNC:5241]	protein_coding;retained_intron	122.505	125.465	119.19	165.01	168.287	170.692	0.728507	-0.456984	3.3734e-201	5.96027e-199	down	no
ENSG00000152229	PSTPIP2	ENST00000409746;ENST00000587042;ENST00000591729;ENST00000593086;ENST00000588801	GO:0003779(actin binding);GO:0005737(cytoplasm);GO:0005829(cytosol);GO:0005856(cytoskeleton);GO:0005884(actin filament);GO:0005886(plasma membrane);GO:0007010(cytoskeleton organization);GO:0008092(cytoskeletal protein binding);GO:0016020(membrane);GO:0016477(cell migration);GO:0030041(actin filament polymerization);GO:0051015(actin filament binding);GO:0051015(actin filament binding)	NA	NA	NA	proline-serine-threonine phosphatase interacting protein 2 [Source:HGNC Symbol;Acc:HGNC:9581]	protein_coding;retained_intron;processed_transcript	29.6163	29.4115	27.7476	15.3619	14.8587	14.8676	1.92457	0.94454	6.28697e-201	1.10499e-198	up	no
ENSG00000181652	ATG9B	ENST00000471797;ENST00000404733;ENST00000469530;ENST00000473409;ENST00000473134;ENST00000605952;ENST00000611177;ENST00000617967;ENST00000466157	GO:0000045(autophagosome assembly);GO:0000407(phagophore assembly site);GO:0000421(autophagosome membrane);GO:0000422(autophagy of mitochondrion);GO:0005737(cytoplasm);GO:0005776(autophagosome);GO:0006914(autophagy);GO:0016020(membrane);GO:0016021(integral component of membrane);GO:0031410(cytoplasmic vesicle);GO:0034497(protein localization to phagophore assembly site);GO:0044805(late nucleophag…	04136(Autophagy - other);04137(Mitophagy - animal);04140(Autophagy - animal);04140(Autophagy - animal)	K17907	NA	autophagy related 9B [Source:HGNC Symbol;Acc:HGNC:21899]	retained_intron;protein_coding;processed_transcript;nonsense_mediated_decay	28.201	29.9128	28.9394	4.45554	3.78494	3.6872	7.29842	2.86758	1.18642e-199	2.07439e-197	up	yes
ENSG00000142657	PGD	ENST00000270776;ENST00000493288;ENST00000477958;ENST00000498356;ENST00000496718;ENST00000460189;ENST00000491493;ENST00000465632;ENST00000487775	GO:0004616(phosphogluconate dehydrogenase (decarboxylating) activity);GO:0005634(nucleus);GO:0005737(cytoplasm);GO:0005829(cytosol);GO:0006098(pentose-phosphate shunt);GO:0009051(pentose-phosphate shunt, oxidative branch);GO:0016491(oxidoreductase activity);GO:0019322(pentose biosynthetic process);GO:0019521(D-gluconate metabolic process);GO:0046177(D-gluconate catabolic process);GO:0050661(NADP …	00030(Pentose phosphate pathway);00480(Glutathione metabolism);00480(Glutathione metabolism)	K00033	1.1.1.343;EC:1.1.1.44	phosphogluconate dehydrogenase [Source:HGNC Symbol;Acc:HGNC:8891]	protein_coding;retained_intron;nonsense_mediated_decay;processed_transcript	112.787	117.356	111.072	71.6189	72.8799	69.3953	1.59525	0.673787	2.07713e-199	3.61292e-197	up	no
ENSG00000196924	FLNA	ENST00000420627;ENST00000490936;ENST00000360319;ENST00000466325;ENST00000465144;ENST00000438732;ENST00000466319;ENST00000415241;ENST00000474358;ENST00000369850;ENST00000369856;ENST00000673639;ENST00000474072;ENST00000462590;ENST00000444578;ENST00000498491;ENST00000422373	GO:0001664(G protein-coupled receptor binding);GO:0002576(platelet degranulation);GO:0003723(RNA binding);GO:0003779(actin binding);GO:0005515(protein binding);GO:0005576(extracellular region);GO:0005634(nucleus);GO:0005730(nucleolus);GO:0005737(cytoplasm);GO:0005829(cytosol);GO:0005856(cytoskeleton);GO:0005884(actin filament);GO:0005886(plasma membrane);GO:0005911(cell-cell junction);GO:0005925(…	04010(MAPK signaling pathway);04510(Focal adhesion);05132(Salmonella infection);05205(Proteoglycans in cancer);05205(Proteoglycans in cancer)	NA	NA	filamin A [Source:HGNC Symbol;Acc:HGNC:3754]	nonsense_mediated_decay;retained_intron;protein_coding;processed_transcript	87.7244	90.3694	87.0739	115.02	116.125	117.071	0.761503	-0.393078	5.12051e-199	8.86059e-197	down	no
ENSG00000171124	FUT3	ENST00000588539;ENST00000589918;ENST00000585715;ENST00000587048;ENST00000593144;ENST00000303225;ENST00000458379;ENST00000589620;ENST00000589714	GO:0000139(Golgi membrane);GO:0005515(protein binding);GO:0005794(Golgi apparatus);GO:0006486(protein glycosylation);GO:0006672(ceramide metabolic process);GO:0008417(fucosyltransferase activity);GO:0009311(oligosaccharide metabolic process);GO:0009312(oligosaccharide biosynthetic process);GO:0009988(cell-cell recognition);GO:0016020(membrane);GO:0016021(integral component of membrane);GO:0016740…	00601(Glycosphingolipid biosynthesis - lacto and neolacto series);00601(Glycosphingolipid biosynthesis - lacto and neolacto series)	K00716	EC:2.4.1.65	fucosyltransferase 3 (Lewis blood group) [Source:HGNC Symbol;Acc:HGNC:4014]	processed_transcript;protein_coding	23.298	24.0282	23.511	10.7101	9.96579	10.2035	2.294	1.19786	6.96202e-199	1.19854e-196	up	yes
ENSG00000166912	MTMR10	ENST00000566338;ENST00000568604;ENST00000435680;ENST00000565728;ENST00000563714;ENST00000564787;ENST00000568611;ENST00000567567;ENST00000568547	GO:0004438(phosphatidylinositol-3-phosphatase activity);GO:0005737(cytoplasm);GO:0005829(cytosol);GO:0046856(phosphatidylinositol dephosphorylation);GO:0046856(phosphatidylinositol dephosphorylation)	NA	K18085	NA	myotubularin related protein 10 [Source:HGNC Symbol;Acc:HGNC:25999]	retained_intron;nonsense_mediated_decay;protein_coding	12.1578	12.8954	12.5209	6.25213	5.89983	5.81758	2.09099	1.06419	4.59021e-197	7.8619e-195	up	yes
ENSG00000005884	ITGA3	ENST00000505306;ENST00000320031;ENST00000506401;ENST00000506437;ENST00000505552;ENST00000570989;ENST00000512553;ENST00000508100;ENST00000514834;ENST00000515147;ENST00000510809;ENST00000504417;ENST00000505612;ENST00000507771	GO:0001764(neuron migration);GO:0001968(fibronectin binding);GO:0002020(protease binding);GO:0005178(integrin binding);GO:0005515(protein binding);GO:0005518(collagen binding);GO:0005886(plasma membrane);GO:0005925(focal adhesion);GO:0007155(cell adhesion);GO:0007160(cell-matrix adhesion);GO:0007229(integrin-mediated signaling pathway);GO:0007507(heart development);GO:0007613(memory);GO:0008305(i…	04151(PI3K-Akt signaling pathway);04510(Focal adhesion);04512(ECM-receptor interaction);04640(Hematopoietic cell lineage);04810(Regulation of actin cytoskeleton);05165(Human papillomavirus infection);05200(Pathways in cancer);05222(Small cell lung cancer);05410(Hypertrophic cardiomyopathy (HCM));05412(Arrhythmogenic right ventricular cardiomyopathy (ARVC));05414(Dilated cardiomyopathy (DCM));0541…	K06482	NA	integrin subunit alpha 3 [Source:HGNC Symbol;Acc:HGNC:6139]	retained_intron;protein_coding;nonsense_mediated_decay	29.6956	30.0328	28.5778	43.5345	42.6901	45.01	0.672888	-0.571562	1.26774e-195	2.16031e-193	down	no
ENSG00000115267	IFIH1	ENST00000649979;ENST00000421365;ENST00000649426;ENST00000464129	GO:0000166(nucleotide binding);GO:0002376(immune system process);GO:0003677(DNA binding);GO:0003723(RNA binding);GO:0003724(RNA helicase activity);GO:0003725(double-stranded RNA binding);GO:0003727(single-stranded RNA binding);GO:0004386(helicase activity);GO:0005515(protein binding);GO:0005524(ATP binding);GO:0005634(nucleus);GO:0005737(cytoplasm);GO:0005829(cytosol);GO:0008270(zinc ion binding)…	04622(RIG-I-like receptor signaling pathway);05161(Hepatitis B);05162(Measles);05164(Influenza A);05168(Herpes simplex virus 1 infection);05168(Herpes simplex virus 1 infection)	K12647	EC:3.6.4.13	interferon induced with helicase C domain 1 [Source:HGNC Symbol;Acc:HGNC:18873]	protein_coding;retained_intron	8.60066	9.0498	8.00991	2.59378	2.62619	2.80294	3.19839	1.67734	3.24966e-192	5.50966e-190	up	yes
ENSG00000187514	PTMA	ENST00000409115;ENST00000341369;ENST00000410064;ENST00000412128;ENST00000448874;ENST00000468027;ENST00000440384;ENST00000481928;ENST00000466801;ENST00000467816	GO:0005515(protein binding);GO:0005634(nucleus);GO:0005654(nucleoplasm);GO:0005829(cytosol);GO:0006351(transcription, DNA-templated);GO:0033613(activating transcription factor binding);GO:0042393(histone binding);GO:0043066(negative regulation of apoptotic process);GO:0043486(histone exchange);GO:0043486(histone exchange)	NA	NA	NA	prothymosin alpha [Source:HGNC Symbol;Acc:HGNC:9623]	protein_coding;nonsense_mediated_decay;retained_intron;processed_transcript	98.2043	97.6721	95.513	135.504	137.122	141.705	0.703276	-0.507836	7.45345e-192	1.25735e-189	down	no
ENSG00000106105	GARS1	ENST00000674616;ENST00000675810;ENST00000478124;ENST00000676140;ENST00000485784;ENST00000470392;ENST00000675587;ENST00000674737;ENST00000465748;ENST00000674807;ENST00000454308;ENST00000675025;ENST00000674734;ENST00000676403;ENST00000675886;ENST00000444666;ENST00000484093;ENST00000676088;ENST00000674643;ENST00000674969;ENST00000496643;ENST00000675529	GO:0000166(nucleotide binding);GO:0004081(bis(5'-nucleosyl)-tetraphosphatase (asymmetrical) activity);GO:0004812(aminoacyl-tRNA ligase activity);GO:0004820(glycine-tRNA ligase activity);GO:0005515(protein binding);GO:0005524(ATP binding);GO:0005576(extracellular region);GO:0005737(cytoplasm);GO:0005739(mitochondrion);GO:0005759(mitochondrial matrix);GO:0005829(cytosol);GO:0006412(translation);GO:…	00970(Aminoacyl-tRNA biosynthesis);00970(Aminoacyl-tRNA biosynthesis)	NA	NA	glycyl-tRNA synthetase 1 [Source:HGNC Symbol;Acc:HGNC:4162]	nonsense_mediated_decay;protein_coding;retained_intron	13.7557	14.6378	13.8299	8.87535	8.86919	9.11783	1.57184	0.652453	8.35432e-192	1.40227e-189	up	no
ENSG00000178209	PLEC	ENST00000356346;ENST00000527303;ENST00000345136;ENST00000322810;ENST00000354958;ENST00000528131;ENST00000528025;ENST00000436759;ENST00000527096;ENST00000532346;ENST00000526416;ENST00000357649;ENST00000354589;ENST00000398774;ENST00000527816	GO:0003723(RNA binding);GO:0003779(actin binding);GO:0005198(structural molecule activity);GO:0005200(structural constituent of cytoskeleton);GO:0005515(protein binding);GO:0005737(cytoplasm);GO:0005829(cytosol);GO:0005856(cytoskeleton);GO:0005882(intermediate filament);GO:0005886(plasma membrane);GO:0005903(brush border);GO:0005925(focal adhesion);GO:0008092(cytoskeletal protein binding);GO:0008…	NA	K10388	NA	plectin [Source:HGNC Symbol;Acc:HGNC:9069]	protein_coding;retained_intron	66.1034	67.8501	65.5904	49.1653	50.856	50.758	1.32342	0.404267	1.24119e-191	2.07297e-189	up	no
ENSG00000203668	CHML	ENST00000366553;ENST00000638018;ENST00000638160;ENST00000636025;ENST00000638121	GO:0004930(G protein-coupled receptor activity);GO:0005092(GDP-dissociation inhibitor activity);GO:0005096(GTPase activator activity);GO:0005634(nucleus);GO:0005654(nucleoplasm);GO:0005737(cytoplasm);GO:0005829(cytosol);GO:0005968(Rab-protein geranylgeranyltransferase complex);GO:0006886(intracellular protein transport);GO:0007165(signal transduction);GO:0007186(G protein-coupled receptor signali…	NA	NA	NA	CHM like Rab escort protein [Source:HGNC Symbol;Acc:HGNC:1941]	protein_coding;processed_transcript	5.1773	4.72861	4.78024	11.1374	10.9289	11.4742	0.437863	-1.19145	2.85651e-191	4.74719e-189	down	yes
ENSG00000174840	PDE12	ENST00000311180;ENST00000487257	GO:0000175(3'-5'-exoribonuclease activity);GO:0000288(nuclear-transcribed mRNA catabolic process, deadenylation-dependent decay);GO:0000958(mitochondrial mRNA catabolic process);GO:0004518(nuclease activity);GO:0004527(exonuclease activity);GO:0004535(poly(A)-specific ribonuclease activity);GO:0005739(mitochondrion);GO:0005759(mitochondrial matrix);GO:0005829(cytosol);GO:0006397(mRNA processing);…	NA	K19612	3.1.4.-;EC:3.1.13.4	phosphodiesterase 12 [Source:HGNC Symbol;Acc:HGNC:25386]	protein_coding	11.8754	12.1453	11.6713	6.01418	6.17962	6.55198	1.904	0.929032	1.80222e-190	2.98032e-188	up	no
ENSG00000169991	IFFO2	ENST00000455833;ENST00000416166;ENST00000355609	GO:0005882(intermediate filament);GO:0005882(intermediate filament)	NA	NA	NA	intermediate filament family orphan 2 [Source:HGNC Symbol;Acc:HGNC:27006]	protein_coding	16.5973	17.258	16.5738	29.0401	27.8469	28.743	0.588919	-0.763858	2.95622e-189	4.86472e-187	down	no
ENSG00000008735	MAPK8IP2	ENST00000329492;ENST00000008876	GO:0001540(amyloid-beta binding);GO:0001662(behavioral fear response);GO:0005078(MAP-kinase scaffold activity);GO:0005198(structural molecule activity);GO:0005515(protein binding);GO:0005737(cytoplasm);GO:0007172(signal complex assembly);GO:0007254(JNK cascade);GO:0007617(mating behavior);GO:0010469(regulation of signaling receptor activity);GO:0014069(postsynaptic density);GO:0019894(kinesin bin…	04010(MAPK signaling pathway);04010(MAPK signaling pathway)	K04435	NA	mitogen-activated protein kinase 8 interacting protein 2 [Source:HGNC Symbol;Acc:HGNC:6883]	protein_coding;retained_intron	11.7231	11.5088	11.0164	4.63925	5.01927	4.89451	2.35335	1.23471	1.99576e-187	3.26817e-185	up	yes
ENSG00000123240	OPTN	ENST00000486862;ENST00000378748;ENST00000263036;ENST00000378747;ENST00000378757;ENST00000487935;ENST00000424614;ENST00000378752;ENST00000430081;ENST00000482140;ENST00000469025	GO:0000086(G2/M transition of mitotic cell cycle);GO:0000139(Golgi membrane);GO:0001920(negative regulation of receptor recycling);GO:0002376(immune system process);GO:0005515(protein binding);GO:0005634(nucleus);GO:0005654(nucleoplasm);GO:0005737(cytoplasm);GO:0005768(endosome);GO:0005776(autophagosome);GO:0005794(Golgi apparatus);GO:0005802(trans-Golgi network);GO:0005829(cytosol);GO:0006914(au…	04137(Mitophagy - animal);04137(Mitophagy - animal)	K19946	NA	optineurin [Source:HGNC Symbol;Acc:HGNC:17142]	protein_coding;processed_transcript;nonsense_mediated_decay	29.0315	29.499	27.8096	16.1159	16.5166	17.2954	1.7293	0.790185	1.44008e-186	2.34676e-184	up	no
ENSG00000163840	DTX3L	ENST00000296161	GO:0000209(protein polyubiquitination);GO:0002230(positive regulation of defense response to virus by host);GO:0002376(immune system process);GO:0004842(ubiquitin-protein transferase activity);GO:0004857(enzyme inhibitor activity);GO:0005515(protein binding);GO:0005634(nucleus);GO:0005654(nucleoplasm);GO:0005737(cytoplasm);GO:0005764(lysosome);GO:0005765(lysosomal membrane);GO:0005768(endosome);G…	04330(Notch signaling pathway)	K06058	EC:2.3.2.27	deltex E3 ubiquitin ligase 3L [Source:HGNC Symbol;Acc:HGNC:30323]	protein_coding	9.61861	10.4378	10.6392	3.4494	3.66703	3.33616	2.93666	1.55418	2.93273e-186	4.75613e-184	up	yes
ENSG00000169710	FASN	ENST00000306749;ENST00000636968;ENST00000579410;ENST00000635197;ENST00000578424;ENST00000635733;ENST00000584610;ENST00000636628;ENST00000637026;ENST00000580382;ENST00000637525;ENST00000637693	GO:0001649(osteoblast differentiation);GO:0003723(RNA binding);GO:0003824(catalytic activity);GO:0004312(fatty acid synthase activity);GO:0004313([acyl-carrier-protein] S-acetyltransferase activity);GO:0004314([acyl-carrier-protein] S-malonyltransferase activity);GO:0004315(3-oxoacyl-[acyl-carrier-protein] synthase activity);GO:0004316(3-oxoacyl-[acyl-carrier-protein] reductase (NADPH) activity);…	00061(Fatty acid biosynthesis);04152(AMPK signaling pathway);04910(Insulin signaling pathway);04910(Insulin signaling pathway)	NA	NA	fatty acid synthase [Source:HGNC Symbol;Acc:HGNC:3594]	protein_coding;retained_intron;processed_transcript;nonsense_mediated_decay	97.9872	99.9266	95.0854	74.0855	74.6135	74.9852	1.30988	0.389434	3.66873e-185	5.92111e-183	up	no
ENSG00000139112	GABARAPL1	ENST00000539170;ENST00000542722;ENST00000541960;ENST00000539408;ENST00000545859;ENST00000266458;ENST00000540424;ENST00000629504;ENST00000421801;ENST00000535576;ENST00000537201;ENST00000545047;ENST00000545290;ENST00000541453;ENST00000546017	GO:0000045(autophagosome assembly);GO:0000421(autophagosome membrane);GO:0000422(autophagy of mitochondrion);GO:0005515(protein binding);GO:0005622(intracellular);GO:0005737(cytoplasm);GO:0005739(mitochondrion);GO:0005776(autophagosome);GO:0005783(endoplasmic reticulum);GO:0005794(Golgi apparatus);GO:0005829(cytosol);GO:0005856(cytoskeleton);GO:0005874(microtubule);GO:0006914(autophagy);GO:000699…	04068(FoxO signaling pathway);04136(Autophagy - other);04137(Mitophagy - animal);04140(Autophagy - animal);04371(Apelin signaling pathway);04621(NOD-like receptor signaling pathway);04727(GABAergic synapse);05167(Kaposi sarcoma-associated herpesvirus infection);05167(Kaposi sarcoma-associated herpesvirus infection)	K08341	NA	GABA type A receptor associated protein like 1 [Source:HGNC Symbol;Acc:HGNC:4068]	protein_coding;nonsense_mediated_decay	147.669	150.79	149.3	107.831	107.386	106.335	1.39249	0.477668	5.21625e-185	8.37844e-183	up	no
ENSG00000049860	HEXB	ENST00000509579;ENST00000261416;ENST00000503312;ENST00000511621;ENST00000513539;ENST00000505859;ENST00000515528;ENST00000513867;ENST00000513336;ENST00000504459;ENST00000511181;ENST00000513079;ENST00000510820	GO:0001501(skeletal system development);GO:0001669(acrosomal vesicle);GO:0004553(hydrolase activity, hydrolyzing O-glycosyl compounds);GO:0004563(beta-N-acetylhexosaminidase activity);GO:0005515(protein binding);GO:0005576(extracellular region);GO:0005615(extracellular space);GO:0005764(lysosome);GO:0005975(carbohydrate metabolic process);GO:0006687(glycosphingolipid metabolic process);GO:0006689…	00511(Other glycan degradation);00520(Amino sugar and nucleotide sugar metabolism);00531(Glycosaminoglycan degradation);00603(Glycosphingolipid biosynthesis - globo and isoglobo series);00604(Glycosphingolipid biosynthesis - ganglio series);04142(Lysosome);04142(Lysosome)	K12373	EC:3.2.1.52	hexosaminidase subunit beta [Source:HGNC Symbol;Acc:HGNC:4879]	protein_coding;nonsense_mediated_decay;retained_intron;processed_transcript	65.8759	66.6405	64.6842	44.9704	44.8721	43.9086	1.47438	0.560113	4.13973e-184	6.61765e-182	up	no
ENSG00000175318	GRAMD2A	ENST00000309731;ENST00000568594;ENST00000564129;ENST00000567637;ENST00000564184;ENST00000570275;ENST00000563133;ENST00000564773;ENST00000567662;ENST00000569450;ENST00000567029;ENST00000565233;ENST00000562288	GO:0005515(protein binding);GO:0005546(phosphatidylinositol-4,5-bisphosphate binding);GO:0005783(endoplasmic reticulum);GO:0005789(endoplasmic reticulum membrane);GO:0005886(plasma membrane);GO:0008289(lipid binding);GO:0016020(membrane);GO:0016021(integral component of membrane);GO:0031227(intrinsic component of endoplasmic reticulum membrane);GO:0031234(extrinsic component of cytoplasmic side o…	NA	NA	NA	GRAM domain containing 2A [Source:HGNC Symbol;Acc:HGNC:27287]	protein_coding;retained_intron;processed_transcript;nonsense_mediated_decay	21.6575	22.7146	22.0284	37.3959	37.8641	36.8234	0.59242	-0.755309	1.44073e-183	2.29219e-181	down	no
ENSG00000130402	ACTN4	ENST00000252699;ENST00000586538;ENST00000440400;ENST00000497637;ENST00000477174;ENST00000489451;ENST00000495553;ENST00000588618	GO:0000977(RNA polymerase II regulatory region sequence-specific DNA binding);GO:0001666(response to hypoxia);GO:0001725(stress fiber);GO:0001882(nucleoside binding);GO:0002576(platelet degranulation);GO:0003713(transcription coactivator activity);GO:0003723(RNA binding);GO:0003779(actin binding);GO:0005178(integrin binding);GO:0005509(calcium ion binding);GO:0005515(protein binding);GO:0005576(e…	04510(Focal adhesion);04520(Adherens junction);04530(Tight junction);04670(Leukocyte transendothelial migration);04810(Regulation of actin cytoskeleton);05146(Amoebiasis);05203(Viral carcinogenesis);05322(Systemic lupus erythematosus);05322(Systemic lupus erythematosus)	NA	NA	actinin alpha 4 [Source:HGNC Symbol;Acc:HGNC:166]	protein_coding;retained_intron;processed_transcript	84.335	83.9819	80.9208	112.705	111.987	115.43	0.732789	-0.44853	5.96338e-182	9.44296e-180	down	no
ENSG00000172216	CEBPB	ENST00000303004	GO:0000122(negative regulation of transcription by RNA polymerase II);GO:0000779(condensed chromosome, centromeric region);GO:0000790(nuclear chromatin);GO:0000976(transcription regulatory region sequence-specific DNA binding);GO:0000977(RNA polymerase II regulatory region sequence-specific DNA binding);GO:0000978(RNA polymerase II cis-regulatory region sequence-specific DNA binding);GO:0000979(R…	04657(IL-17 signaling pathway);04668(TNF signaling pathway);05152(Tuberculosis);05202(Transcriptional misregulation in cancer)	NA	NA	CCAAT enhancer binding protein beta [Source:HGNC Symbol;Acc:HGNC:1834]	protein_coding	59.4079	59.2441	58.1691	32.1648	32.322	31.1252	1.84936	0.887027	3.1229e-181	4.92186e-179	up	no
ENSG00000135069	PSAT1	ENST00000376588;ENST00000347159	GO:0003824(catalytic activity);GO:0004648(O-phospho-L-serine:2-oxoglutarate aminotransferase activity);GO:0005737(cytoplasm);GO:0005829(cytosol);GO:0006564(L-serine biosynthetic process);GO:0008483(transaminase activity);GO:0008615(pyridoxine biosynthetic process);GO:0008652(cellular amino acid biosynthetic process);GO:0016740(transferase activity);GO:0030170(pyridoxal phosphate binding);GO:00428…	00260(Glycine, serine and threonine metabolism);00750(Vitamin B6 metabolism);00750(Vitamin B6 metabolism)	K00831	EC:2.6.1.52	phosphoserine aminotransferase 1 [Source:HGNC Symbol;Acc:HGNC:19129]	protein_coding	79.7875	79.8076	75.713	42.4103	45.8824	43.3764	1.78712	0.837635	2.18587e-180	3.42896e-178	up	no
ENSG00000112297	CRYBG1	ENST00000633556;ENST00000457437;ENST00000487681;ENST00000651520	GO:0030246(carbohydrate binding);GO:0030246(carbohydrate binding)	NA	NA	NA	crystallin beta-gamma domain containing 1 [Source:HGNC Symbol;Acc:HGNC:356]	protein_coding;retained_intron	8.83207	8.49081	8.17899	16.3975	15.4352	15.7177	0.536312	-0.898854	3.97332e-180	6.20392e-178	down	no
ENSG00000090615	GOLGA3	ENST00000204726;ENST00000652603;ENST00000450791;ENST00000537317;ENST00000534967;ENST00000545875;ENST00000456883	GO:0000139(Golgi membrane);GO:0005515(protein binding);GO:0005654(nucleoplasm);GO:0005730(nucleolus);GO:0005737(cytoplasm);GO:0005794(Golgi apparatus);GO:0005829(cytosol);GO:0006891(intra-Golgi vesicle-mediated transport);GO:0007283(spermatogenesis);GO:0016020(membrane);GO:0017119(Golgi transport complex);GO:0032580(Golgi cisterna membrane);GO:0045296(cadherin binding);GO:0090498(extrinsic compon…	NA	NA	NA	golgin A3 [Source:HGNC Symbol;Acc:HGNC:4426]	protein_coding;processed_transcript	16.2519	16.0362	15.2615	8.63382	9.27175	9.23655	1.75188	0.8089	8.48308e-179	1.31841e-176	up	no
ENSG00000039560	RAI14	ENST00000265109;ENST00000512629;ENST00000507883;ENST00000514873;ENST00000506376;ENST00000513772;ENST00000509247;ENST00000502736;ENST00000515799;ENST00000508315;ENST00000515448;ENST00000511652;ENST00000510319;ENST00000505185;ENST00000514931	GO:0001650(fibrillar center);GO:0003779(actin binding);GO:0005515(protein binding);GO:0005634(nucleus);GO:0005654(nucleoplasm);GO:0005737(cytoplasm);GO:0005829(cytosol);GO:0005856(cytoskeleton);GO:0005938(cell cortex);GO:0007283(spermatogenesis);GO:0030054(cell junction);GO:0030154(cell differentiation);GO:0030154(cell differentiation)	NA	NA	NA	retinoic acid induced 14 [Source:HGNC Symbol;Acc:HGNC:14873]	protein_coding;retained_intron;processed_transcript;nonsense_mediated_decay	22.8554	22.3303	21.9331	13.5321	13.936	14.0816	1.61538	0.691877	1.42053e-177	2.19756e-175	up	no
ENSG00000033327	GAB2	ENST00000361507;ENST00000530915;ENST00000340149;ENST00000526030;ENST00000528886;ENST00000534823	GO:0005068(transmembrane receptor protein tyrosine kinase adaptor activity);GO:0005515(protein binding);GO:0005547(phosphatidylinositol-3,4,5-trisphosphate binding);GO:0005737(cytoplasm);GO:0005829(cytosol);GO:0005886(plasma membrane);GO:0007169(transmembrane receptor protein tyrosine kinase signaling pathway);GO:0007411(axon guidance);GO:0008284(positive regulation of cell population proliferati…	04014(Ras signaling pathway);04071(Sphingolipid signaling pathway);04072(Phospholipase D signaling pathway);04380(Osteoclast differentiation);04664(Fc epsilon RI signaling pathway);04666(Fc gamma R-mediated phagocytosis);05220(Chronic myeloid leukemia);05220(Chronic myeloid leukemia)	K08091	NA	GRB2 associated binding protein 2 [Source:HGNC Symbol;Acc:HGNC:14458]	protein_coding;processed_transcript;retained_intron	39.8004	39.0237	38.7955	25.7906	24.5408	25.3776	1.55358	0.635594	9.53673e-177	1.46857e-174	up	no
ENSG00000150867	PIP4K2A	ENST00000376573;ENST00000604912;ENST00000474335;ENST00000545335;ENST00000323883;ENST00000422321;ENST00000605011;ENST00000432610	GO:0000166(nucleotide binding);GO:0005515(protein binding);GO:0005524(ATP binding);GO:0005634(nucleus);GO:0005654(nucleoplasm);GO:0005737(cytoplasm);GO:0005776(autophagosome);GO:0005829(cytosol);GO:0005886(plasma membrane);GO:0006644(phospholipid metabolic process);GO:0006661(phosphatidylinositol biosynthetic process);GO:0010506(regulation of autophagy);GO:0014066(regulation of phosphatidylinosit…	00562(Inositol phosphate metabolism);04070(Phosphatidylinositol signaling system);04810(Regulation of actin cytoskeleton);04810(Regulation of actin cytoskeleton)	K00920	EC:2.7.1.149	phosphatidylinositol-5-phosphate 4-kinase type 2 alpha [Source:HGNC Symbol;Acc:HGNC:8997]	protein_coding;processed_transcript	25.9956	25.7156	26.2404	14.8858	14.2313	14.327	1.79429	0.843416	1.30806e-174	2.00509e-172	up	no
ENSG00000139514	SLC7A1	ENST00000380752;ENST00000473577	GO:0000064(L-ornithine transmembrane transporter activity);GO:0005290(L-histidine transmembrane transporter activity);GO:0005515(protein binding);GO:0005886(plasma membrane);GO:0005887(integral component of plasma membrane);GO:0006865(amino acid transport);GO:0009925(basal plasma membrane);GO:0015171(amino acid transmembrane transporter activity);GO:0015174(basic amino acid transmembrane transpor…	05206(MicroRNAs in cancer);05206(MicroRNAs in cancer)	K13863	NA	solute carrier family 7 member 1 [Source:HGNC Symbol;Acc:HGNC:11057]	protein_coding;processed_transcript	17.5762	18.0247	17.3033	10.3549	10.5662	10.9261	1.66119	0.732214	1.54304e-174	2.35453e-172	up	no
ENSG00000034510	TMSB10	ENST00000233143	GO:0003779(actin binding);GO:0003785(actin monomer binding);GO:0005515(protein binding);GO:0005737(cytoplasm);GO:0005856(cytoskeleton);GO:0007015(actin filament organization);GO:0030334(regulation of cell migration);GO:0042989(sequestering of actin monomers)	NA	NA	NA	thymosin beta 10 [Source:HGNC Symbol;Acc:HGNC:11879]	protein_coding	1425.79	1406.91	1393.45	2010.88	1979.44	1962.28	0.709968	-0.494175	4.51423e-174	6.85713e-172	down	no
ENSG00000167110	GOLGA2	ENST00000421699;ENST00000490257;ENST00000611957;ENST00000486411;ENST00000490628;ENST00000496221;ENST00000458730;ENST00000462089;ENST00000461031;ENST00000450617;ENST00000468488;ENST00000470630	GO:0000137(Golgi cis cisterna);GO:0000139(Golgi membrane);GO:0000922(spindle pole);GO:0005515(protein binding);GO:0005737(cytoplasm);GO:0005794(Golgi apparatus);GO:0005801(cis-Golgi network);GO:0005856(cytoskeleton);GO:0005874(microtubule);GO:0006486(protein glycosylation);GO:0006888(endoplasmic reticulum to Golgi vesicle-mediated transport);GO:0007020(microtubule nucleation);GO:0007030(Golgi org…	NA	K20358	NA	golgin A2 [Source:HGNC Symbol;Acc:HGNC:4425]	protein_coding;retained_intron	18.3569	18.5492	17.5827	10.0957	10.2602	10.8335	1.74703	0.804904	1.15685e-172	1.74934e-170	up	no
ENSG00000184292	TACSTD2	ENST00000371225	GO:0005515(protein binding);GO:0005615(extracellular space);GO:0005634(nucleus);GO:0005829(cytosol);GO:0005886(plasma membrane);GO:0007601(visual perception);GO:0009925(basal plasma membrane);GO:0010633(negative regulation of epithelial cell migration);GO:0016020(membrane);GO:0016021(integral component of membrane);GO:0016328(lateral plasma membrane);GO:0050678(regulation of epithelial cell proli…	NA	NA	NA	tumor associated calcium signal transducer 2 [Source:HGNC Symbol;Acc:HGNC:11530]	protein_coding	86.5678	88.1251	82.5132	133.995	131.664	139.001	0.635609	-0.653788	3.04526e-172	4.58427e-170	down	no
ENSG00000103044	HAS3	ENST00000568321;ENST00000219322;ENST00000569188;ENST00000566118;ENST00000306560	GO:0005515(protein binding);GO:0005634(nucleus);GO:0005737(cytoplasm);GO:0005886(plasma membrane);GO:0005887(integral component of plasma membrane);GO:0005975(carbohydrate metabolic process);GO:0016020(membrane);GO:0016021(integral component of membrane);GO:0016740(transferase activity);GO:0016757(transferase activity, transferring glycosyl groups);GO:0030213(hyaluronan biosynthetic process);GO:0…	NA	K00752	EC:2.4.1.212	hyaluronan synthase 3 [Source:HGNC Symbol;Acc:HGNC:4820]	processed_transcript;protein_coding	2.85749	3.13115	2.62966	8.55656	8.86321	9.26442	0.322974	-1.63051	1.14634e-171	1.71797e-169	down	yes
ENSG00000077274	CAPN6	ENST00000324068	GO:0001578(microtubule bundle formation);GO:0004198(calcium-dependent cysteine-type endopeptidase activity);GO:0005515(protein binding);GO:0005737(cytoplasm);GO:0005819(spindle);GO:0005856(cytoskeleton);GO:0005874(microtubule);GO:0005876(spindle microtubule);GO:0006508(proteolysis);GO:0008017(microtubule binding);GO:0048471(perinuclear region of cytoplasm);GO:0051493(regulation of cytoskeleton or…	NA	NA	NA	calpain 6 [Source:HGNC Symbol;Acc:HGNC:1483]	protein_coding	43.2217	39.8854	38.259	73.972	72.8548	73.5607	0.550694	-0.860676	5.25886e-170	7.84621e-168	down	no
ENSG00000173575	CHD2	ENST00000420239;ENST00000625662;ENST00000626874;ENST00000628375;ENST00000637572;ENST00000627200;ENST00000628118;ENST00000625990;ENST00000635856;ENST00000629136;ENST00000637789;ENST00000635922;ENST00000636306;ENST00000626782;ENST00000630016;ENST00000628181;ENST00000630813;ENST00000627622;ENST00000627460;ENST00000629104;ENST00000636861;ENST00000636881;ENST00000629346;ENST00000394196;ENST00000627185	GO:0000166(nucleotide binding);GO:0000978(RNA polymerase II cis-regulatory region sequence-specific DNA binding);GO:0003677(DNA binding);GO:0003678(DNA helicase activity);GO:0003723(RNA binding);GO:0004386(helicase activity);GO:0005515(protein binding);GO:0005524(ATP binding);GO:0005634(nucleus);GO:0005654(nucleoplasm);GO:0005730(nucleolus);GO:0006325(chromatin organization);GO:0006357(regulation…	NA	NA	NA	chromodomain helicase DNA binding protein 2 [Source:HGNC Symbol;Acc:HGNC:1917]	protein_coding;nonsense_mediated_decay;retained_intron;processed_transcript	11.2463	11.131	10.868	6.95275	6.96138	6.73964	1.60964	0.686742	8.24376e-170	1.22453e-167	up	no
ENSG00000154305	MIA3	ENST00000344922;ENST00000340535;ENST00000354906;ENST00000467190;ENST00000479370;ENST00000450260;ENST00000470521;ENST00000495210;ENST00000475451;ENST00000477519;ENST00000476400	GO:0000139(Golgi membrane);GO:0002042(cell migration involved in sprouting angiogenesis);GO:0002687(positive regulation of leukocyte migration);GO:0005515(protein binding);GO:0005783(endoplasmic reticulum);GO:0005788(endoplasmic reticulum lumen);GO:0005789(endoplasmic reticulum membrane);GO:0006887(exocytosis);GO:0006888(endoplasmic reticulum to Golgi vesicle-mediated transport);GO:0006897(endocy…	NA	NA	NA	MIA SH3 domain ER export factor 3 [Source:HGNC Symbol;Acc:HGNC:24008]	protein_coding;processed_transcript;retained_intron	10.6228	11.0151	10.5457	6.16081	5.99284	6.19989	1.75354	0.810269	2.3888e-169	3.53269e-167	up	no
ENSG00000072364	AFF4	ENST00000265343;ENST00000421773;ENST00000491831;ENST00000478588;ENST00000425658;ENST00000465484;ENST00000477369;ENST00000378595;ENST00000378593	GO:0001650(fibrillar center);GO:0005515(protein binding);GO:0005634(nucleus);GO:0005654(nucleoplasm);GO:0006366(transcription by RNA polymerase II);GO:0006368(transcription elongation from RNA polymerase II promoter);GO:0007286(spermatid development);GO:0008023(transcription elongation factor complex);GO:0010468(regulation of gene expression);GO:0032783(super elongation complex);GO:0035327(transc…	NA	K15185	NA	AF4/FMR2 family member 4 [Source:HGNC Symbol;Acc:HGNC:17869]	protein_coding;processed_transcript;retained_intron	28.4917	28.2947	28.4429	19.3938	18.7109	19.7323	1.47361	0.559356	2.87025e-168	4.22606e-166	up	no
ENSG00000168374	ARF4	ENST00000303436;ENST00000496292;ENST00000495354;ENST00000493378;ENST00000486310;ENST00000483848;ENST00000463880;ENST00000489843	GO:0000166(nucleotide binding);GO:0003924(GTPase activity);GO:0005086(ARF guanyl-nucleotide exchange factor activity);GO:0005154(epidermal growth factor receptor binding);GO:0005515(protein binding);GO:0005525(GTP binding);GO:0005737(cytoplasm);GO:0005794(Golgi apparatus);GO:0005829(cytosol);GO:0005886(plasma membrane);GO:0006471(protein ADP-ribosylation);GO:0006886(intracellular protein transpor…	NA	NA	NA	ADP ribosylation factor 4 [Source:HGNC Symbol;Acc:HGNC:655]	protein_coding;processed_transcript;nonsense_mediated_decay	97.8428	95.9913	94.0452	63.1561	63.2176	66.1792	1.49507	0.580209	3.57949e-168	5.24731e-166	up	no
ENSG00000205302	SNX2	ENST00000379516;ENST00000514949;ENST00000505934;ENST00000509281;ENST00000507321;ENST00000512394;ENST00000510372;ENST00000506847;ENST00000507852;ENST00000506874;ENST00000505854;ENST00000514030;ENST00000511365	GO:0005154(epidermal growth factor receptor binding);GO:0005158(insulin receptor binding);GO:0005515(protein binding);GO:0005737(cytoplasm);GO:0005764(lysosome);GO:0005768(endosome);GO:0005829(cytosol);GO:0006886(intracellular protein transport);GO:0006897(endocytosis);GO:0008289(lipid binding);GO:0010008(endosome membrane);GO:0015031(protein transport);GO:0016020(membrane);GO:0030027(lamellipodi…	04144(Endocytosis);04144(Endocytosis)	K17917	NA	sorting nexin 2 [Source:HGNC Symbol;Acc:HGNC:11173]	protein_coding;retained_intron;nonsense_mediated_decay;processed_transcript	64.5097	64.0556	62.7283	47.0218	47.7644	48.8555	1.33174	0.413314	4.70717e-168	6.87042e-166	up	no
ENSG00000135074	ADAM19	ENST00000257527;ENST00000517374;ENST00000517951;ENST00000517905;ENST00000519752	GO:0001890(placenta development);GO:0004222(metalloendopeptidase activity);GO:0005515(protein binding);GO:0005634(nucleus);GO:0005794(Golgi apparatus);GO:0005886(plasma membrane);GO:0006508(proteolysis);GO:0006509(membrane protein ectodomain proteolysis);GO:0008233(peptidase activity);GO:0008237(metallopeptidase activity);GO:0010628(positive regulation of gene expression);GO:0016020(membrane);GO:…	NA	K08608	EC:3.4.24.-	ADAM metallopeptidase domain 19 [Source:HGNC Symbol;Acc:HGNC:197]	protein_coding;nonsense_mediated_decay;retained_intron	16.1307	16.4051	16.4085	25.0973	25.421	26.227	0.63775	-0.648937	4.92258e-168	7.15372e-166	down	no
ENSG00000166575	TMEM135	ENST00000305494;ENST00000531643;ENST00000340353;ENST00000529023;ENST00000526733;ENST00000528861;ENST00000531800	GO:0005739(mitochondrion);GO:0005777(peroxisome);GO:0005778(peroxisomal membrane);GO:0005811(lipid droplet);GO:0007031(peroxisome organization);GO:0009409(response to cold);GO:0016020(membrane);GO:0016021(integral component of membrane);GO:0031966(mitochondrial membrane);GO:0032094(response to food);GO:0090140(regulation of mitochondrial fission);GO:0090140(regulation of mitochondrial fission)	NA	NA	NA	transmembrane protein 135 [Source:HGNC Symbol;Acc:HGNC:26167]	protein_coding;retained_intron	8.59567	8.83725	8.25035	3.84617	4.17718	4.29791	2.08447	1.05968	1.71211e-167	2.47739e-165	up	yes
ENSG00000092531	SNAP23	ENST00000568514;ENST00000249647;ENST00000567094;ENST00000563333;ENST00000397138;ENST00000349777;ENST00000563451;ENST00000568859;ENST00000566035;ENST00000561526;ENST00000566141;ENST00000563873;ENST00000626061;ENST00000564153;ENST00000566327	GO:0002479(antigen processing and presentation of exogenous peptide antigen via MHC class I, TAP-dependent);GO:0002553(histamine secretion by mast cell);GO:0005484(SNAP receptor activity);GO:0005515(protein binding);GO:0005654(nucleoplasm);GO:0005737(cytoplasm);GO:0005739(mitochondrion);GO:0005886(plasma membrane);GO:0005912(adherens junction);GO:0005925(focal adhesion);GO:0006887(exocytosis);GO:…	04130(SNARE interactions in vesicular transport);04611(Platelet activation);04611(Platelet activation)	K08508	NA	synaptosome associated protein 23 [Source:HGNC Symbol;Acc:HGNC:11131]	retained_intron;protein_coding;nonsense_mediated_decay;processed_transcript	28.5444	28.927	28.1368	18.4389	17.8757	18.355	1.56592	0.647008	1.91255e-167	2.75555e-165	up	no
ENSG00000138032	PPM1B	ENST00000378551;ENST00000282412;ENST00000345249;ENST00000487286;ENST00000419807;ENST00000409432;ENST00000409486;ENST00000488866;ENST00000459690;ENST00000378540	GO:0000287(magnesium ion binding);GO:0003824(catalytic activity);GO:0004721(phosphoprotein phosphatase activity);GO:0004722(protein serine/threonine phosphatase activity);GO:0005515(protein binding);GO:0005634(nucleus);GO:0005730(nucleolus);GO:0005737(cytoplasm);GO:0005829(cytosol);GO:0006470(protein dephosphorylation);GO:0006499(N-terminal protein myristoylation);GO:0016020(membrane);GO:0016787(…	04010(MAPK signaling pathway);04010(MAPK signaling pathway)	NA	NA	protein phosphatase, Mg2+/Mn2+ dependent 1B [Source:HGNC Symbol;Acc:HGNC:9276]	protein_coding;processed_transcript;retained_intron	24.5062	23.7167	24.12	14.9599	14.7786	14.8741	1.62158	0.6974	3.36904e-167	4.83328e-165	up	no
ENSG00000160014	CALM3	ENST00000486500;ENST00000291295;ENST00000597868;ENST00000602169;ENST00000597743;ENST00000482455;ENST00000599839;ENST00000595072;ENST00000477244;ENST00000391918;ENST00000596362	GO:0000086(G2/M transition of mitotic cell cycle);GO:0000226(microtubule cytoskeleton organization);GO:0000922(spindle pole);GO:0001975(response to amphetamine);GO:0002027(regulation of heart rate);GO:0005509(calcium ion binding);GO:0005513(detection of calcium ion);GO:0005515(protein binding);GO:0005634(nucleus);GO:0005737(cytoplasm);GO:0005813(centrosome);GO:0005815(microtubule organizing cente…	04014(Ras signaling pathway);04015(Rap1 signaling pathway);04020(Calcium signaling pathway);04022(cGMP-PKG signaling pathway);04024(cAMP signaling pathway);04070(Phosphatidylinositol signaling system);04114(Oocyte meiosis);04218(Cellular senescence);04261(Adrenergic signaling in cardiomyocytes);04270(Vascular smooth muscle contraction);04371(Apelin signaling pathway);04625(C-type lectin receptor …	NA	NA	calmodulin 3 [Source:HGNC Symbol;Acc:HGNC:1449]	retained_intron;protein_coding;nonsense_mediated_decay;processed_transcript	57.4155	58.0444	56.7278	79.935	78.4404	81.7074	0.717202	-0.47955	3.60095e-167	5.144e-165	down	no
ENSG00000138119	MYOF	ENST00000474161;ENST00000463743;ENST00000485212;ENST00000475358;ENST00000358334;ENST00000359263;ENST00000371489;ENST00000371488;ENST00000488645	GO:0001778(plasma membrane repair);GO:0005515(protein binding);GO:0005543(phospholipid binding);GO:0005634(nucleus);GO:0005635(nuclear envelope);GO:0005886(plasma membrane);GO:0005901(caveola);GO:0006071(glycerol metabolic process);GO:0006936(muscle contraction);GO:0007009(plasma membrane organization);GO:0007520(myoblast fusion);GO:0008015(blood circulation);GO:0016020(membrane);GO:0016021(integ…	NA	K22125	NA	myoferlin [Source:HGNC Symbol;Acc:HGNC:3656]	retained_intron;nonsense_mediated_decay;processed_transcript;protein_coding	121.915	123.312	119.379	93.0285	94.2528	92.8214	1.30169	0.380382	5.39467e-167	7.67369e-165	up	no
ENSG00000166473	PKD1L2	ENST00000299598;ENST00000534447;ENST00000527937;ENST00000534142;ENST00000531391;ENST00000530363;ENST00000529079;ENST00000525539;ENST00000533478;ENST00000529791	GO:0005262(calcium channel activity);GO:0005509(calcium ion binding);GO:0006811(ion transport);GO:0016020(membrane);GO:0016021(integral component of membrane);GO:0030246(carbohydrate binding);GO:0050982(detection of mechanical stimulus);GO:0070588(calcium ion transmembrane transport);GO:0070588(calcium ion transmembrane transport)	NA	K04988	NA	polycystin 1 like 2 (gene/pseudogene) [Source:HGNC Symbol;Acc:HGNC:21715]	retained_intron;protein_coding;processed_transcript;polymorphic_pseudogene	2.84495	2.96765	2.66677	0.789141	0.829927	0.985624	3.25542	1.70284	1.14806e-166	1.62617e-164	up	yes
ENSG00000149596	JPH2	ENST00000372980;ENST00000342272	GO:0001786(phosphatidylserine binding);GO:0003677(DNA binding);GO:0005515(protein binding);GO:0005546(phosphatidylinositol-4,5-bisphosphate binding);GO:0005547(phosphatidylinositol-3,4,5-trisphosphate binding);GO:0005634(nucleus);GO:0005783(endoplasmic reticulum);GO:0005789(endoplasmic reticulum membrane);GO:0005886(plasma membrane);GO:0007204(positive regulation of cytosolic calcium ion concentr…	NA	K19530	NA	junctophilin 2 [Source:HGNC Symbol;Acc:HGNC:14202]	protein_coding	1.55828	1.93917	1.83776	5.40223	5.58249	5.7458	0.31889	-1.64887	3.02744e-166	4.27022e-164	down	yes
ENSG00000159228	CBR1	ENST00000290349;ENST00000530908;ENST00000439427;ENST00000466328	GO:0004090(carbonyl reductase (NADPH) activity);GO:0005737(cytoplasm);GO:0005829(cytosol);GO:0016491(oxidoreductase activity);GO:0016655(oxidoreductase activity, acting on NAD(P)H, quinone or similar compound as acceptor);GO:0017144(drug metabolic process);GO:0019371(cyclooxygenase pathway);GO:0030855(epithelial cell differentiation);GO:0042373(vitamin K metabolic process);GO:0047020(15-hydroxypr…	00590(Arachidonic acid metabolism);00790(Folate biosynthesis);00980(Metabolism of xenobiotics by cytochrome P450);05204(Chemical carcinogenesis);05204(Chemical carcinogenesis)	NA	NA	carbonyl reductase 1 [Source:HGNC Symbol;Acc:HGNC:1548]	protein_coding;processed_transcript	20.52	22.0525	21.4298	40.2918	40.0877	41.1735	0.526538	-0.925389	4.16789e-166	5.85423e-164	down	no
ENSG00000064666	CNN2	ENST00000565096;ENST00000566695;ENST00000263097;ENST00000562075;ENST00000606983;ENST00000569352;ENST00000607102;ENST00000562958;ENST00000348419;ENST00000564572;ENST00000568865;ENST00000562015	GO:0001725(stress fiber);GO:0003779(actin binding);GO:0005515(protein binding);GO:0005516(calmodulin binding);GO:0005576(extracellular region);GO:0005856(cytoskeleton);GO:0005911(cell-cell junction);GO:0005925(focal adhesion);GO:0007010(cytoskeleton organization);GO:0010628(positive regulation of gene expression);GO:0016020(membrane);GO:0030097(hemopoiesis);GO:0030336(negative regulation of cell …	NA	NA	NA	calponin 2 [Source:HGNC Symbol;Acc:HGNC:2156]	protein_coding;nonsense_mediated_decay;retained_intron	32.6067	33.4626	30.9886	52.4896	54.5441	53.1615	0.605873	-0.722914	6.93157e-165	9.69553e-163	down	no
ENSG00000132470	ITGB4	ENST00000578318;ENST00000449880;ENST00000584939;ENST00000200181;ENST00000580542;ENST00000583327;ENST00000450894;ENST00000579211;ENST00000584558;ENST00000584025;ENST00000584374;ENST00000579662	GO:0001664(G protein-coupled receptor binding);GO:0005178(integrin binding);GO:0005515(protein binding);GO:0005730(nucleolus);GO:0005886(plasma membrane);GO:0005925(focal adhesion);GO:0006914(autophagy);GO:0007154(cell communication);GO:0007155(cell adhesion);GO:0007160(cell-matrix adhesion);GO:0007229(integrin-mediated signaling pathway);GO:0008305(integrin complex);GO:0009611(response to woundi…	04151(PI3K-Akt signaling pathway);04510(Focal adhesion);04512(ECM-receptor interaction);04810(Regulation of actin cytoskeleton);05165(Human papillomavirus infection);05410(Hypertrophic cardiomyopathy (HCM));05412(Arrhythmogenic right ventricular cardiomyopathy (ARVC));05414(Dilated cardiomyopathy (DCM));05414(Dilated cardiomyopathy (DCM))	K06525	NA	integrin subunit beta 4 [Source:HGNC Symbol;Acc:HGNC:6158]	protein_coding;retained_intron;processed_transcript	134.201	139.17	133.661	104.763	103.647	106.457	1.29271	0.370399	8.18013e-165	1.13945e-162	up	no
ENSG00000124942	AHNAK	ENST00000378024;ENST00000533365;ENST00000530124;ENST00000257247;ENST00000528508;ENST00000531324	GO:0003723(RNA binding);GO:0005515(protein binding);GO:0005634(nucleus);GO:0005737(cytoplasm);GO:0005765(lysosomal membrane);GO:0005829(cytosol);GO:0005886(plasma membrane);GO:0005925(focal adhesion);GO:0015629(actin cytoskeleton);GO:0016020(membrane);GO:0030315(T-tubule);GO:0031982(vesicle);GO:0042383(sarcolemma);GO:0043034(costamere);GO:0043484(regulation of RNA splicing);GO:0044291(cell-cell c…	NA	NA	NA	AHNAK nucleoprotein [Source:HGNC Symbol;Acc:HGNC:347]	protein_coding	186.704	190.748	187.578	152.269	151.088	154.09	1.23518	0.30472	8.27452e-165	1.14783e-162	up	no
ENSG00000226887	ERVMER34-1	ENST00000443173;ENST00000440542;ENST00000454756	GO:0005576(extracellular region);GO:0005886(plasma membrane);GO:0016020(membrane);GO:0016021(integral component of membrane);GO:0016021(integral component of membrane)	NA	NA	NA	endogenous retrovirus group MER34 member 1, envelope [Source:HGNC Symbol;Acc:HGNC:42970]	protein_coding;processed_transcript	10.2048	8.99806	8.91051	22.3628	21.5385	22.3799	0.424153	-1.23734	5.965e-164	8.24053e-162	down	yes
ENSG00000077044	DGKD	ENST00000442524;ENST00000264057;ENST00000495901;ENST00000480535;ENST00000409813;ENST00000471764;ENST00000430834;ENST00000474488;ENST00000489613;ENST00000472732;ENST00000465569;ENST00000490764;ENST00000427930	GO:0000166(nucleotide binding);GO:0003951(NAD+ kinase activity);GO:0004143(diacylglycerol kinase activity);GO:0005515(protein binding);GO:0005524(ATP binding);GO:0005634(nucleus);GO:0005737(cytoplasm);GO:0005829(cytosol);GO:0005886(plasma membrane);GO:0005905(clathrin-coated pit);GO:0006654(phosphatidic acid biosynthetic process);GO:0006897(endocytosis);GO:0007165(signal transduction);GO:0007173(…	00561(Glycerolipid metabolism);00564(Glycerophospholipid metabolism);04070(Phosphatidylinositol signaling system);04072(Phospholipase D signaling pathway);05231(Choline metabolism in cancer);05231(Choline metabolism in cancer)	K00901	EC:2.7.1.107	diacylglycerol kinase delta [Source:HGNC Symbol;Acc:HGNC:2851]	protein_coding;retained_intron;processed_transcript;nonsense_mediated_decay	29.4943	30.2384	28.7523	20.207	20.7956	20.8393	1.43083	0.516847	9.15116e-164	1.25903e-161	up	no
ENSG00000101335	MYL9	ENST00000346786;ENST00000279022	GO:0001725(stress fiber);GO:0005509(calcium ion binding);GO:0005829(cytosol);GO:0005859(muscle myosin complex);GO:0006936(muscle contraction);GO:0006937(regulation of muscle contraction);GO:0008307(structural constituent of muscle);GO:0016459(myosin complex);GO:0016460(myosin II complex);GO:0030018(Z disc);GO:0032036(myosin heavy chain binding);GO:0045652(regulation of megakaryocyte differentiati…	04022(cGMP-PKG signaling pathway);04024(cAMP signaling pathway);04270(Vascular smooth muscle contraction);04360(Axon guidance);04510(Focal adhesion);04530(Tight junction);04670(Leukocyte transendothelial migration);04810(Regulation of actin cytoskeleton);04921(Oxytocin signaling pathway);04921(Oxytocin signaling pathway)	K12755	NA	myosin light chain 9 [Source:HGNC Symbol;Acc:HGNC:15754]	protein_coding	17.9692	19.3398	19.2384	39.2504	40.3889	37.7753	0.481604	-1.05408	2.5937e-163	3.5539e-161	down	yes
ENSG00000184677	ZBTB40	ENST00000375647;ENST00000404138;ENST00000650433;ENST00000374651;ENST00000400239	GO:0003674(molecular_function);GO:0003676(nucleic acid binding);GO:0003677(DNA binding);GO:0005515(protein binding);GO:0005634(nucleus);GO:0006974(cellular response to DNA damage stimulus);GO:0030282(bone mineralization);GO:0046872(metal ion binding);GO:0046872(metal ion binding)	NA	K10512	NA	zinc finger and BTB domain containing 40 [Source:HGNC Symbol;Acc:HGNC:29045]	protein_coding	11.5853	12.2483	11.0291	6.16189	6.06095	6.29985	1.88216	0.912392	4.8976e-162	6.68343e-160	up	no
ENSG00000214717	ZBED1	ENST00000381218;ENST00000381222;ENST00000381223;ENST00000652001;ENST00000461691	GO:0000790(nuclear chromatin);GO:0000978(RNA polymerase II cis-regulatory region sequence-specific DNA binding);GO:0000981(DNA-binding transcription factor activity, RNA polymerase II-specific);GO:0001228(DNA-binding transcription activator activity, RNA polymerase II-specific);GO:0003677(DNA binding);GO:0003712(transcription coregulator activity);GO:0003713(transcription coactivator activity);GO…	NA	NA	NA	zinc finger BED-type containing 1 [Source:HGNC Symbol;Acc:HGNC:447]	protein_coding	20.6409	20.5553	19.066	10.6328	10.4904	10.8226	1.88639	0.91563	1.70488e-161	2.31711e-159	up	no
ENSG00000143376	SNX27	ENST00000642349;ENST00000458013;ENST00000643179;ENST00000642582;ENST00000643937;ENST00000482791;ENST00000644113;ENST00000647551;ENST00000643814;ENST00000368843;ENST00000647454;ENST00000647328;ENST00000644970;ENST00000368841;ENST00000642376;ENST00000642479;ENST00000643845	GO:0001770(establishment of natural killer cell polarity);GO:0001772(immunological synapse);GO:0005515(protein binding);GO:0005654(nucleoplasm);GO:0005737(cytoplasm);GO:0005768(endosome);GO:0005769(early endosome);GO:0005829(cytosol);GO:0005856(cytoskeleton);GO:0006886(intracellular protein transport);GO:0007165(signal transduction);GO:0008289(lipid binding);GO:0008333(endosome to lysosome transp…	NA	K17936	NA	sorting nexin 27 [Source:HGNC Symbol;Acc:HGNC:20073]	nonsense_mediated_decay;protein_coding;retained_intron;processed_transcript	9.91374	10.3266	9.20667	5.4993	5.59351	5.69872	1.75368	0.810386	1.94074e-161	2.62704e-159	up	no
ENSG00000108510	MED13	ENST00000397786;ENST00000583958;ENST00000580896;ENST00000582786;ENST00000578132;ENST00000581994	GO:0003712(transcription coregulator activity);GO:0003713(transcription coactivator activity);GO:0005634(nucleus);GO:0005654(nucleoplasm);GO:0006357(regulation of transcription by RNA polymerase II);GO:0006367(transcription initiation from RNA polymerase II promoter);GO:0016020(membrane);GO:0016592(mediator complex);GO:0030374(nuclear receptor transcription coactivator activity);GO:0042632(choles…	04919(Thyroid hormone signaling pathway);04919(Thyroid hormone signaling pathway)	K15164	NA	mediator complex subunit 13 [Source:HGNC Symbol;Acc:HGNC:22474]	protein_coding;processed_transcript;retained_intron	16.9315	17.5709	16.0944	10.5237	10.2973	10.8398	1.59809	0.676352	4.42705e-161	5.96851e-159	up	no
ENSG00000176994	SMCR8	ENST00000406438	GO:0000785(chromatin);GO:0004860(protein kinase inhibitor activity);GO:0005085(guanyl-nucleotide exchange factor activity);GO:0005515(protein binding);GO:0005634(nucleus);GO:0005654(nucleoplasm);GO:0005737(cytoplasm);GO:0006469(negative regulation of protein kinase activity);GO:0006914(autophagy);GO:0010506(regulation of autophagy);GO:0010629(negative regulation of gene expression);GO:0016242(neg…	NA	NA	NA	SMCR8-C9orf72 complex subunit [Source:HGNC Symbol;Acc:HGNC:17921]	protein_coding	11.7057	11.7606	11.7694	5.75749	6.27457	6.30011	1.92207	0.942659	1.52912e-160	2.05331e-158	up	no
ENSG00000040487	SLC66A1	ENST00000375153;ENST00000400548;ENST00000469076;ENST00000432465;ENST00000497827;ENST00000375155	GO:0005764(lysosome);GO:0005765(lysosomal membrane);GO:0006865(amino acid transport);GO:0015174(basic amino acid transmembrane transporter activity);GO:0015181(arginine transmembrane transporter activity);GO:0015189(L-lysine transmembrane transporter activity);GO:0015809(arginine transport);GO:0015819(lysine transport);GO:0016020(membrane);GO:0016021(integral component of membrane);GO:0031301(int…	NA	NA	NA	solute carrier family 66 member 1 [Source:HGNC Symbol;Acc:HGNC:26001]	protein_coding;nonsense_mediated_decay	14.4402	15.0387	14.2012	5.18294	4.59883	4.88005	2.97917	1.57491	2.1093e-160	2.82109e-158	up	yes
ENSG00000244476	ERVFRD-1	ENST00000472091;ENST00000542862	GO:0000768(syncytium formation by plasma membrane fusion);GO:0005515(protein binding);GO:0005886(plasma membrane);GO:0006949(syncytium formation);GO:0007520(myoblast fusion);GO:0016020(membrane);GO:0016021(integral component of membrane);GO:0019012(virion);GO:0019031(viral envelope);GO:0019031(viral envelope)	NA	NA	NA	endogenous retrovirus group FRD member 1, envelope [Source:HGNC Symbol;Acc:HGNC:33823]	protein_coding	62.7421	63.2633	59.9607	14.215	11.8134	12.4964	4.82719	2.27118	7.05772e-159	9.40189e-157	up	yes
ENSG00000151135	TMEM263	ENST00000548125;ENST00000280756;ENST00000547081;ENST00000551489;ENST00000551813;ENST00000550344;ENST00000548806;ENST00000551237;ENST00000547242	GO:0016020(membrane);GO:0016021(integral component of membrane);GO:0016021(integral component of membrane)	NA	NA	NA	transmembrane protein 263 [Source:HGNC Symbol;Acc:HGNC:28281]	protein_coding;processed_transcript	13.6301	13.4472	12.9543	6.04455	5.77187	6.36771	2.20146	1.13846	1.28161e-158	1.70054e-156	up	yes
ENSG00000150961	SEC24D	ENST00000280551;ENST00000511715;ENST00000505134;ENST00000514418;ENST00000502526;ENST00000502830;ENST00000509818;ENST00000514561;ENST00000419654;ENST00000511481;ENST00000506622	GO:0000139(Golgi membrane);GO:0000149(SNARE binding);GO:0001701(in utero embryonic development);GO:0002474(antigen processing and presentation of peptide antigen via MHC class I);GO:0005515(protein binding);GO:0005737(cytoplasm);GO:0005783(endoplasmic reticulum);GO:0005789(endoplasmic reticulum membrane);GO:0005829(cytosol);GO:0006886(intracellular protein transport);GO:0006888(endoplasmic reticu…	04141(Protein processing in endoplasmic reticulum);04141(Protein processing in endoplasmic reticulum)	K14007	NA	SEC24 homolog D, COPII coat complex component [Source:HGNC Symbol;Acc:HGNC:10706]	protein_coding;retained_intron;processed_transcript;nonsense_mediated_decay	11.4656	11.5478	10.5179	4.85672	5.50774	5.01013	2.18095	1.12496	2.66395e-158	3.52081e-156	up	yes
ENSG00000230937	MIR205HG	ENST00000433108;ENST00000366437;ENST00000451937;ENST00000429156;ENST00000660782;ENST00000440276;ENST00000444286;ENST00000660261;ENST00000667171;ENST00000419143;ENST00000657184;ENST00000458250;ENST00000603283;ENST00000431096;ENST00000670788	NA	NA	NA	NA	MIR205 host gene [Source:HGNC Symbol;Acc:HGNC:43562]	retained_intron;lncRNA	10.2235	10.4231	9.15222	21.858	21.52	22.9872	0.449013	-1.15517	7.68505e-158	1.01171e-155	down	yes
ENSG00000221968	FADS3	ENST00000533676;ENST00000278829;ENST00000525588;ENST00000529404;ENST00000534426;ENST00000527697;ENST00000526294;ENST00000529525;ENST00000534223;ENST00000414624;ENST00000527379;ENST00000525094	GO:0003674(molecular_function);GO:0005515(protein binding);GO:0005783(endoplasmic reticulum);GO:0005789(endoplasmic reticulum membrane);GO:0006629(lipid metabolic process);GO:0006631(fatty acid metabolic process);GO:0006633(fatty acid biosynthetic process);GO:0006636(unsaturated fatty acid biosynthetic process);GO:0016020(membrane);GO:0016021(integral component of membrane);GO:0016491(oxidoreduct…	NA	NA	NA	fatty acid desaturase 3 [Source:HGNC Symbol;Acc:HGNC:3576]	retained_intron;protein_coding;processed_transcript	18.357	17.215	17.6265	9.36098	9.32584	9.904	1.86069	0.895834	9.4917e-156	1.24467e-153	up	no
ENSG00000088448	ANKRD10	ENST00000267339;ENST00000603993;ENST00000489973;ENST00000465753;ENST00000463156;ENST00000475809;ENST00000460846;ENST00000310847;ENST00000464579;ENST00000494859;ENST00000485844	GO:0005515(protein binding);GO:0005515(protein binding)	NA	NA	NA	ankyrin repeat domain 10 [Source:HGNC Symbol;Acc:HGNC:20265]	protein_coding;processed_transcript;nonsense_mediated_decay	17.7593	16.8842	16.9812	8.53116	8.51283	8.98261	1.98354	0.988074	1.02989e-154	1.34526e-152	up	no
ENSG00000214517	PPME1	ENST00000328257;ENST00000539021;ENST00000398427;ENST00000541340;ENST00000543525;ENST00000544401;ENST00000538501;ENST00000542710;ENST00000535205	GO:0000086(G2/M transition of mitotic cell cycle);GO:0004864(protein phosphatase inhibitor activity);GO:0005515(protein binding);GO:0005654(nucleoplasm);GO:0006482(protein demethylation);GO:0016787(hydrolase activity);GO:0019888(protein phosphatase regulator activity);GO:0019901(protein kinase binding);GO:0019903(protein phosphatase binding);GO:0032515(negative regulation of phosphoprotein phosph…	NA	K13617	EC:3.1.1.89	protein phosphatase methylesterase 1 [Source:HGNC Symbol;Acc:HGNC:30178]	protein_coding;retained_intron;processed_transcript	7.03144	7.17937	7.41656	13.3729	14.153	13.7878	0.52349	-0.933765	2.64779e-154	3.4452e-152	down	no
ENSG00000154734	ADAMTS1	ENST00000284984;ENST00000492656;ENST00000451462;ENST00000464589;ENST00000517777;ENST00000517452	GO:0001542(ovulation from ovarian follicle);GO:0001822(kidney development);GO:0004222(metalloendopeptidase activity);GO:0005515(protein binding);GO:0005576(extracellular region);GO:0005604(basement membrane);GO:0006508(proteolysis);GO:0007229(integrin-mediated signaling pathway);GO:0008201(heparin binding);GO:0008233(peptidase activity);GO:0008237(metallopeptidase activity);GO:0008270(zinc ion bi…	NA	K08617	EC:3.4.24.-	ADAM metallopeptidase with thrombospondin type 1 motif 1 [Source:HGNC Symbol;Acc:HGNC:217]	protein_coding;retained_intron	18.6969	18.0564	17.1103	29.6721	29.3182	31.2487	0.596899	-0.744441	1.17828e-153	1.52721e-151	down	no
ENSG00000162636	FAM102B	ENST00000370035;ENST00000405454;ENST00000483371	NA	NA	NA	NA	family with sequence similarity 102 member B [Source:HGNC Symbol;Acc:HGNC:27637]	protein_coding;retained_intron	7.79651	7.21785	7.37562	2.90688	3.28587	2.99047	2.43814	1.28578	9.18644e-153	1.18611e-150	up	yes
ENSG00000181381	DDX60L	ENST00000260184;ENST00000510590;ENST00000505696;ENST00000515088;ENST00000513103;ENST00000505863;ENST00000505890;ENST00000503190;ENST00000512371;ENST00000514748;ENST00000511577;ENST00000513901;ENST00000512958	GO:0000166(nucleotide binding);GO:0003676(nucleic acid binding);GO:0003723(RNA binding);GO:0003724(RNA helicase activity);GO:0004386(helicase activity);GO:0005524(ATP binding);GO:0016787(hydrolase activity);GO:0016787(hydrolase activity)	NA	K20103	EC:3.6.4.13	DExD/H-box 60 like [Source:HGNC Symbol;Acc:HGNC:26429]	protein_coding;retained_intron;processed_transcript	6.21423	6.33864	6.2103	3.12052	2.97557	2.84658	2.09816	1.06913	9.26506e-153	1.19168e-150	up	yes
ENSG00000166340	TPP1	ENST00000643439;ENST00000643516;ENST00000643342;ENST00000645020;ENST00000645620;ENST00000645331;ENST00000524788;ENST00000528657;ENST00000644683;ENST00000524903;ENST00000644218;ENST00000299427;ENST00000647152;ENST00000644831;ENST00000524924;ENST00000643479;ENST00000428886;ENST00000528917;ENST00000647346;ENST00000533371;ENST00000531754;ENST00000528807;ENST00000646691;ENST00000528571;ENST00000644151…	GO:0004175(endopeptidase activity);GO:0004252(serine-type endopeptidase activity);GO:0005515(protein binding);GO:0005764(lysosome);GO:0005794(Golgi apparatus);GO:0006508(proteolysis);GO:0006629(lipid metabolic process);GO:0007040(lysosome organization);GO:0007399(nervous system development);GO:0007417(central nervous system development);GO:0008233(peptidase activity);GO:0008236(serine-type peptid…	04142(Lysosome);04142(Lysosome)	NA	NA	tripeptidyl peptidase 1 [Source:HGNC Symbol;Acc:HGNC:2073]	nonsense_mediated_decay;protein_coding;retained_intron	14.2561	14.6988	14.2456	8.16046	7.9085	8.30784	1.7722	0.82554	3.40102e-152	4.35771e-150	up	no
ENSG00000093000	NUP50	ENST00000347635;ENST00000484186;ENST00000407019;ENST00000461194;ENST00000434760;ENST00000424634;ENST00000493456;ENST00000461437;ENST00000432340;ENST00000430547;ENST00000486184;ENST00000422489;ENST00000419387;ENST00000491860;ENST00000445721;ENST00000469163;ENST00000497960;ENST00000396096	GO:0005515(protein binding);GO:0005634(nucleus);GO:0005643(nuclear pore);GO:0005654(nucleoplasm);GO:0006110(regulation of glycolytic process);GO:0006406(mRNA export from nucleus);GO:0006409(tRNA export from nucleus);GO:0006606(protein import into nucleus);GO:0015031(protein transport);GO:0016020(membrane);GO:0016021(integral component of membrane);GO:0016032(viral process);GO:0016925(protein sumo…	03013(RNA transport);03013(RNA transport)	K14295	NA	nucleoporin 50 [Source:HGNC Symbol;Acc:HGNC:8065]	protein_coding;processed_transcript;nonsense_mediated_decay;retained_intron	24.5286	25.1034	24.6654	16.7451	16.9909	17.2146	1.45822	0.544213	8.42416e-152	1.07528e-149	up	no
ENSG00000013297	CLDN11	ENST00000064724;ENST00000489485;ENST00000643053;ENST00000486429;ENST00000477531	GO:0005198(structural molecule activity);GO:0005515(protein binding);GO:0005811(lipid droplet);GO:0005883(neurofilament);GO:0005886(plasma membrane);GO:0005923(bicellular tight junction);GO:0007155(cell adhesion);GO:0007283(spermatogenesis);GO:0008366(axon ensheathment);GO:0016020(membrane);GO:0016021(integral component of membrane);GO:0016338(calcium-independent cell-cell adhesion via plasma mem…	04514(Cell adhesion molecules (CAMs));04530(Tight junction);04670(Leukocyte transendothelial migration);05160(Hepatitis C);05160(Hepatitis C)	K06087	NA	claudin 11 [Source:HGNC Symbol;Acc:HGNC:8514]	protein_coding;processed_transcript;retained_intron	3.81156	3.57602	3.13189	10.2097	10.6506	10.8494	0.331743	-1.59186	1.07696e-151	1.36946e-149	down	yes
ENSG00000164244	PRRC1	ENST00000442138;ENST00000296666;ENST00000507774;ENST00000512871;ENST00000512635;ENST00000513427	GO:0005515(protein binding);GO:0005737(cytoplasm);GO:0005794(Golgi apparatus);GO:0034199(activation of protein kinase A activity);GO:0034237(protein kinase A regulatory subunit binding);GO:0042802(identical protein binding);GO:0042802(identical protein binding)	NA	NA	NA	proline rich coiled-coil 1 [Source:HGNC Symbol;Acc:HGNC:28164]	protein_coding;retained_intron;processed_transcript	12.7838	13.224	12.3492	6.51589	6.8636	7.31067	1.85387	0.890543	3.51841e-151	4.4571e-149	up	no
ENSG00000157216	SSBP3	ENST00000610401;ENST00000326956;ENST00000371320;ENST00000371319;ENST00000528930;ENST00000528787;ENST00000530618;ENST00000417664;ENST00000444533;ENST00000533209;ENST00000420121	GO:0002244(hematopoietic progenitor cell differentiation);GO:0003677(DNA binding);GO:0003697(single-stranded DNA binding);GO:0005515(protein binding);GO:0005634(nucleus);GO:0008284(positive regulation of cell population proliferation);GO:0021501(prechordal plate formation);GO:0021547(midbrain-hindbrain boundary initiation);GO:0032991(protein-containing complex);GO:0045893(positive regulation of t…	NA	NA	NA	single stranded DNA binding protein 3 [Source:HGNC Symbol;Acc:HGNC:15674]	protein_coding;processed_transcript;retained_intron	9.20017	9.5489	9.21384	16.9341	16.7728	17.5063	0.546009	-0.873003	5.71789e-151	7.21615e-149	down	no
ENSG00000088305	DNMT3B	ENST00000328111;ENST00000348286;ENST00000353855;ENST00000443239;ENST00000201963	GO:0000122(negative regulation of transcription by RNA polymerase II);GO:0001666(response to hypoxia);GO:0003677(DNA binding);GO:0003682(chromatin binding);GO:0003714(transcription corepressor activity);GO:0003886(DNA (cytosine-5-)-methyltransferase activity);GO:0005515(protein binding);GO:0005634(nucleus);GO:0005654(nucleoplasm);GO:0006306(DNA methylation);GO:0008168(methyltransferase activity);…	00270(Cysteine and methionine metabolism);05206(MicroRNAs in cancer);05206(MicroRNAs in cancer)	K17399	EC:2.1.1.37	DNA methyltransferase 3 beta [Source:HGNC Symbol;Acc:HGNC:2979]	protein_coding	21.3448	21.5154	19.9507	35.6058	35.6083	34.7248	0.592897	-0.754146	1.05049e-150	1.32079e-148	down	no
ENSG00000115677	HDLBP	ENST00000490697;ENST00000462130;ENST00000422080;ENST00000391975;ENST00000479894;ENST00000427183;ENST00000467435;ENST00000426343;ENST00000452931;ENST00000476807;ENST00000391976;ENST00000417540;ENST00000422933;ENST00000423693;ENST00000487169;ENST00000483086;ENST00000452065;ENST00000427007;ENST00000413241;ENST00000460826;ENST00000498595;ENST00000449504;ENST00000479169;ENST00000470710;ENST00000310931…	GO:0003676(nucleic acid binding);GO:0003723(RNA binding);GO:0003729(mRNA binding);GO:0005515(protein binding);GO:0005634(nucleus);GO:0005737(cytoplasm);GO:0005829(cytosol);GO:0005844(polysome);GO:0005886(plasma membrane);GO:0006629(lipid metabolic process);GO:0006869(lipid transport);GO:0008202(steroid metabolic process);GO:0008203(cholesterol metabolic process);GO:0008289(lipid binding);GO:00343…	NA	NA	NA	high density lipoprotein binding protein [Source:HGNC Symbol;Acc:HGNC:4857]	processed_transcript;protein_coding;retained_intron	50.6678	52.4427	49.8932	38.5788	39.1209	39.581	1.30459	0.383602	1.46608e-150	1.83643e-148	up	no
ENSG00000158710	TAGLN2	ENST00000368097;ENST00000320307;ENST00000478033;ENST00000368096;ENST00000397334	GO:0002576(platelet degranulation);GO:0005515(protein binding);GO:0005576(extracellular region);GO:0005829(cytosol);GO:0030855(epithelial cell differentiation);GO:0031982(vesicle);GO:0045296(cadherin binding);GO:0070062(extracellular exosome);GO:0070062(extracellular exosome)	NA	NA	NA	transgelin 2 [Source:HGNC Symbol;Acc:HGNC:11554]	protein_coding;processed_transcript	107.383	109.225	104.627	149.596	150.88	149.92	0.713227	-0.487566	3.26275e-150	4.07177e-148	down	no
ENSG00000114251	WNT5A	ENST00000264634;ENST00000624674;ENST00000474267;ENST00000497027;ENST00000482079;ENST00000497817	GO:0000187(activation of MAPK activity);GO:0001667(ameboidal-type cell migration);GO:0001736(establishment of planar polarity);GO:0001756(somitogenesis);GO:0001819(positive regulation of cytokine production);GO:0001822(kidney development);GO:0001837(epithelial to mesenchymal transition);GO:0001843(neural tube closure);GO:0001934(positive regulation of protein phosphorylation);GO:0001938(positive …	04150(mTOR signaling pathway);04310(Wnt signaling pathway);04360(Axon guidance);04390(Hippo signaling pathway);04550(Signaling pathways regulating pluripotency of stem cells);04916(Melanogenesis);04934(Cushing syndrome);05165(Human papillomavirus infection);05200(Pathways in cancer);05205(Proteoglycans in cancer);05217(Basal cell carcinoma);05224(Breast cancer);05225(Hepatocellular carcinoma);052…	K00444	NA	Wnt family member 5A [Source:HGNC Symbol;Acc:HGNC:12784]	protein_coding;processed_transcript;retained_intron	5.57721	5.68786	5.2551	1.69095	1.70368	1.40736	3.44027	1.78252	5.67129e-150	7.0513e-148	up	yes
ENSG00000145860	RNF145	ENST00000611185;ENST00000519985;ENST00000424310;ENST00000518062;ENST00000519865;ENST00000274542;ENST00000518284;ENST00000521266;ENST00000521606	GO:0005783(endoplasmic reticulum);GO:0005789(endoplasmic reticulum membrane);GO:0008270(zinc ion binding);GO:0012505(endomembrane system);GO:0016020(membrane);GO:0016021(integral component of membrane);GO:0016567(protein ubiquitination);GO:0016740(transferase activity);GO:0046872(metal ion binding);GO:0061630(ubiquitin protein ligase activity);GO:0061630(ubiquitin protein ligase activity)	NA	NA	NA	ring finger protein 145 [Source:HGNC Symbol;Acc:HGNC:20853]	protein_coding;processed_transcript;retained_intron	11.3979	11.0514	11.502	4.77913	4.43455	4.36755	2.49987	1.32186	4.76433e-149	5.90179e-147	up	yes
ENSG00000100368	CSF2RB	ENST00000403662;ENST00000421539;ENST00000406230	GO:0000165(MAPK cascade);GO:0004896(cytokine receptor activity);GO:0004912(interleukin-3 receptor activity);GO:0004914(interleukin-5 receptor activity);GO:0005515(protein binding);GO:0005886(plasma membrane);GO:0005887(integral component of plasma membrane);GO:0007165(signal transduction);GO:0007585(respiratory gaseous exchange by respiratory system);GO:0016020(membrane);GO:0016021(integral compo…	04060(Cytokine-cytokine receptor interaction);04210(Apoptosis);04630(Jak-STAT signaling pathway);05200(Pathways in cancer);05200(Pathways in cancer)	NA	NA	colony stimulating factor 2 receptor subunit beta [Source:HGNC Symbol;Acc:HGNC:2436]	protein_coding	5.00365	5.19664	4.96216	11.0272	11.2988	11.0748	0.453955	-1.13938	2.1775e-148	2.68746e-146	down	yes
ENSG00000164683	HEY1	ENST00000354724;ENST00000523531;ENST00000674177;ENST00000518733;ENST00000519075;ENST00000674439;ENST00000674358;ENST00000674418;ENST00000521111;ENST00000674295;ENST00000337919	GO:0000122(negative regulation of transcription by RNA polymerase II);GO:0000790(nuclear chromatin);GO:0000977(RNA polymerase II regulatory region sequence-specific DNA binding);GO:0000981(DNA-binding transcription factor activity, RNA polymerase II-specific);GO:0001227(DNA-binding transcription repressor activity, RNA polymerase II-specific);GO:0001525(angiogenesis);GO:0003184(pulmonary valve mo…	05165(Human papillomavirus infection);05200(Pathways in cancer);05224(Breast cancer);05224(Breast cancer)	K09091	NA	hes related family bHLH transcription factor with YRPW motif 1 [Source:HGNC Symbol;Acc:HGNC:4880]	protein_coding;retained_intron;nonsense_mediated_decay	6.84921	7.35974	6.58168	1.74259	1.6073	2.10181	3.81361	1.93116	2.26386e-148	2.78381e-146	up	yes
ENSG00000159714	ZDHHC1	ENST00000348579;ENST00000565726;ENST00000567311;ENST00000568650;ENST00000566075	GO:0002230(positive regulation of defense response to virus by host);GO:0003677(DNA binding);GO:0005515(protein binding);GO:0005768(endosome);GO:0005783(endoplasmic reticulum);GO:0005789(endoplasmic reticulum membrane);GO:0005794(Golgi apparatus);GO:0006612(protein targeting to membrane);GO:0010008(endosome membrane);GO:0016020(membrane);GO:0016021(integral component of membrane);GO:0016409(palmi…	NA	K20027	EC:2.3.1.225	zinc finger DHHC-type containing 1 [Source:HGNC Symbol;Acc:HGNC:17916]	protein_coding;processed_transcript;retained_intron	6.67172	6.3616	6.06831	1.26121	0.93505	1.09335	5.80666	2.53771	4.48733e-148	5.49779e-146	up	yes
ENSG00000196878	LAMB3	ENST00000391911;ENST00000356082;ENST00000415782;ENST00000455193;ENST00000367030	GO:0005198(structural molecule activity);GO:0005201(extracellular matrix structural constituent);GO:0005515(protein binding);GO:0005576(extracellular region);GO:0005604(basement membrane);GO:0005610(laminin-5 complex);GO:0007155(cell adhesion);GO:0008544(epidermis development);GO:0009887(animal organ morphogenesis);GO:0009888(tissue development);GO:0016477(cell migration);GO:0030198(extracellular…	04151(PI3K-Akt signaling pathway);04510(Focal adhesion);04512(ECM-receptor interaction);05145(Toxoplasmosis);05146(Amoebiasis);05165(Human papillomavirus infection);05200(Pathways in cancer);05222(Small cell lung cancer);05222(Small cell lung cancer)	K06244	NA	laminin subunit beta 3 [Source:HGNC Symbol;Acc:HGNC:6490]	protein_coding	37.1209	39.2816	36.7393	24.0002	23.3843	24.5528	1.57278	0.65332	4.38558e-147	5.3536e-145	up	no
ENSG00000008294	SPAG9	ENST00000618113;ENST00000357122;ENST00000514613;ENST00000502329;ENST00000262013;ENST00000506483;ENST00000513906;ENST00000513827;ENST00000514205;ENST00000511312;ENST00000513547;ENST00000506500;ENST00000515685;ENST00000511987;ENST00000505173;ENST00000510283	GO:0000187(activation of MAPK activity);GO:0001669(acrosomal vesicle);GO:0005078(MAP-kinase scaffold activity);GO:0005515(protein binding);GO:0005737(cytoplasm);GO:0005764(lysosome);GO:0005765(lysosomal membrane);GO:0005829(cytosol);GO:0007257(activation of JUN kinase activity);GO:0008432(JUN kinase binding);GO:0016020(membrane);GO:0016021(integral component of membrane);GO:0016192(vesicle-mediat…	NA	K20317	NA	sperm associated antigen 9 [Source:HGNC Symbol;Acc:HGNC:14524]	protein_coding;retained_intron;processed_transcript	17.7177	18.084	17.4393	12.1541	11.7995	11.835	1.48765	0.573038	6.82487e-147	8.30112e-145	up	no
ENSG00000078403	MLLT10	ENST00000650893;ENST00000652497;ENST00000650772;ENST00000430455;ENST00000438473;ENST00000307729;ENST00000377100;ENST00000651382;ENST00000377091;ENST00000651405;ENST00000468309;ENST00000377072;ENST00000377059;ENST00000462999;ENST00000420525;ENST00000495130;ENST00000476557;ENST00000471315;ENST00000480415	GO:0003677(DNA binding);GO:0003682(chromatin binding);GO:0005515(protein binding);GO:0005634(nucleus);GO:0005654(nucleoplasm);GO:0005829(cytosol);GO:0031491(nucleosome binding);GO:0032991(protein-containing complex);GO:0042393(histone binding);GO:0045944(positive regulation of transcription by RNA polymerase II);GO:0046872(metal ion binding);GO:0046872(metal ion binding)	NA	NA	NA	MLLT10 histone lysine methyltransferase DOT1L cofactor [Source:HGNC Symbol;Acc:HGNC:16063]	nonsense_mediated_decay;protein_coding;retained_intron;processed_transcript	8.868	9.21024	9.09765	4.95739	4.90859	4.99995	1.82807	0.870318	1.21195e-146	1.46878e-144	up	no
ENSG00000122786	CALD1	ENST00000361901;ENST00000424922;ENST00000361675;ENST00000489019;ENST00000443197;ENST00000475772;ENST00000472096;ENST00000482470;ENST00000495522;ENST00000466704;ENST00000393118;ENST00000496024;ENST00000422748;ENST00000435928;ENST00000480638;ENST00000498254;ENST00000445569;ENST00000473714;ENST00000478075	GO:0003779(actin binding);GO:0005515(protein binding);GO:0005516(calmodulin binding);GO:0005523(tropomyosin binding);GO:0005737(cytoplasm);GO:0005829(cytosol);GO:0005856(cytoskeleton);GO:0005886(plasma membrane);GO:0006936(muscle contraction);GO:0015629(actin cytoskeleton);GO:0016020(membrane);GO:0017022(myosin binding);GO:0030016(myofibril);GO:0030478(actin cap);GO:0045296(cadherin binding);GO:0…	04270(Vascular smooth muscle contraction);04270(Vascular smooth muscle contraction)	NA	NA	caldesmon 1 [Source:HGNC Symbol;Acc:HGNC:1441]	protein_coding;processed_transcript;nonsense_mediated_decay;retained_intron	28.7339	29.6462	29.0226	39.4708	40.3685	41.1077	0.722652	-0.468626	1.50756e-146	1.82047e-144	down	no
ENSG00000017797	RALBP1	ENST00000383432;ENST00000019317;ENST00000577221;ENST00000585015;ENST00000458039;ENST00000609094	GO:0005096(GTPase activator activity);GO:0005515(protein binding);GO:0005829(cytosol);GO:0006897(endocytosis);GO:0006935(chemotaxis);GO:0007165(signal transduction);GO:0007264(small GTPase mediated signal transduction);GO:0016020(membrane);GO:0017160(Ral GTPase binding);GO:0022857(transmembrane transporter activity);GO:0042626(ATPase-coupled transmembrane transporter activity);GO:0042910(xenobiot…	04014(Ras signaling pathway);05200(Pathways in cancer);05212(Pancreatic cancer);05212(Pancreatic cancer)	K08773	NA	ralA binding protein 1 [Source:HGNC Symbol;Acc:HGNC:9841]	protein_coding	52.2762	52.4383	51.2444	38.7775	39.5111	39.349	1.32576	0.406817	2.96245e-146	3.56449e-144	up	no
ENSG00000128641	MYO1B	ENST00000427152;ENST00000392318;ENST00000496992;ENST00000471904;ENST00000339514;ENST00000494129;ENST00000418908;ENST00000634375;ENST00000461714;ENST00000304164;ENST00000392316;ENST00000490069	GO:0000146(microfilament motor activity);GO:0000166(nucleotide binding);GO:0003774(motor activity);GO:0003779(actin binding);GO:0005515(protein binding);GO:0005516(calmodulin binding);GO:0005524(ATP binding);GO:0005546(phosphatidylinositol-4,5-bisphosphate binding);GO:0005547(phosphatidylinositol-3,4,5-trisphosphate binding);GO:0005737(cytoplasm);GO:0005769(early endosome);GO:0005884(actin filame…	NA	K10356	NA	myosin IB [Source:HGNC Symbol;Acc:HGNC:7596]	protein_coding;processed_transcript;retained_intron	11.7032	11.3954	10.5871	18.6468	18.7224	18.8323	0.599374	-0.738472	2.70692e-145	3.24541e-143	down	no
ENSG00000110148	CCKBR	ENST00000334619;ENST00000531712;ENST00000525462;ENST00000525014;ENST00000532715;ENST00000532396	GO:0001696(gastric acid secretion);GO:0004930(G protein-coupled receptor activity);GO:0004951(cholecystokinin receptor activity);GO:0005515(protein binding);GO:0005886(plasma membrane);GO:0007165(signal transduction);GO:0007166(cell surface receptor signaling pathway);GO:0007186(G protein-coupled receptor signaling pathway);GO:0007200(phospholipase C-activating G protein-coupled receptor signalin…	04020(Calcium signaling pathway);04080(Neuroactive ligand-receptor interaction);04971(Gastric acid secretion);04971(Gastric acid secretion)	NA	NA	cholecystokinin B receptor [Source:HGNC Symbol;Acc:HGNC:1571]	protein_coding;processed_transcript	33.6481	33.4466	31.0956	16.0097	14.913	14.2972	2.17139	1.11862	8.91542e-145	1.06509e-142	up	yes
ENSG00000141458	NPC1	ENST00000269228;ENST00000590723;ENST00000591955;ENST00000593280;ENST00000588867;ENST00000587163;ENST00000591075;ENST00000586718;ENST00000591107;ENST00000587223;ENST00000591051;ENST00000586150;ENST00000540608;ENST00000590301	GO:0001618(virus receptor activity);GO:0004888(transmembrane signaling receptor activity);GO:0005319(lipid transporter activity);GO:0005515(protein binding);GO:0005576(extracellular region);GO:0005635(nuclear envelope);GO:0005764(lysosome);GO:0005765(lysosomal membrane);GO:0005768(endosome);GO:0005783(endoplasmic reticulum);GO:0005794(Golgi apparatus);GO:0005886(plasma membrane);GO:0005887(integr…	04142(Lysosome);04979(Cholesterol metabolism);04979(Cholesterol metabolism)	K12385	NA	NPC intracellular cholesterol transporter 1 [Source:HGNC Symbol;Acc:HGNC:7897]	protein_coding;retained_intron;processed_transcript	14.3985	14.7145	14.4458	8.98592	9.20779	8.85245	1.61054	0.687541	7.3675e-144	8.77046e-142	up	no
ENSG00000138496	PARP9	ENST00000462315;ENST00000360356;ENST00000471785;ENST00000489652;ENST00000477522	GO:0000122(negative regulation of transcription by RNA polymerase II);GO:0002230(positive regulation of defense response to virus by host);GO:0002376(immune system process);GO:0003714(transcription corepressor activity);GO:0003950(NAD+ ADP-ribosyltransferase activity);GO:0004857(enzyme inhibitor activity);GO:0005515(protein binding);GO:0005634(nucleus);GO:0005654(nucleoplasm);GO:0005737(cytoplasm…	NA	K15260	EC:2.4.2.30	poly(ADP-ribose) polymerase family member 9 [Source:HGNC Symbol;Acc:HGNC:24118]	protein_coding;retained_intron	4.09113	4.07012	3.94928	1.5073	1.43576	1.55157	2.69444	1.42999	3.09807e-143	3.67499e-141	up	yes
ENSG00000145715	RASA1	ENST00000274376;ENST00000515800;ENST00000456692;ENST00000509953;ENST00000512763	GO:0000165(MAPK cascade);GO:0000281(mitotic cytokinesis);GO:0001570(vasculogenesis);GO:0001726(ruffle);GO:0001784(phosphotyrosine residue binding);GO:0001953(negative regulation of cell-matrix adhesion);GO:0003924(GTPase activity);GO:0005096(GTPase activator activity);GO:0005102(signaling receptor binding);GO:0005515(protein binding);GO:0005737(cytoplasm);GO:0005829(cytosol);GO:0005886(plasma mem…	04010(MAPK signaling pathway);04014(Ras signaling pathway);04360(Axon guidance);04360(Axon guidance)	K04352	NA	RAS p21 protein activator 1 [Source:HGNC Symbol;Acc:HGNC:9871]	protein_coding;nonsense_mediated_decay;retained_intron	43.2924	42.1244	42.3377	60.1192	61.1975	61.3971	0.699206	-0.516212	5.12519e-143	6.0582e-141	down	no
ENSG00000166446	CDYL2	ENST00000570137;ENST00000567924;ENST00000561616	GO:0003714(transcription corepressor activity);GO:0003824(catalytic activity);GO:0005515(protein binding);GO:0005634(nucleus);GO:0035064(methylated histone binding);GO:1903507(negative regulation of nucleic acid-templated transcription);GO:1903507(negative regulation of nucleic acid-templated transcription)	NA	K00653	EC:2.3.1.48	chromodomain Y like 2 [Source:HGNC Symbol;Acc:HGNC:23030]	protein_coding;processed_transcript	4.49744	4.73377	4.12227	1.46904	1.59672	1.50266	2.923	1.54745	2.39141e-142	2.81683e-140	up	yes
ENSG00000162772	ATF3	ENST00000613104;ENST00000465155;ENST00000366983;ENST00000492118;ENST00000341491;ENST00000366981;ENST00000613954;ENST00000366987;ENST00000464547	GO:0000122(negative regulation of transcription by RNA polymerase II);GO:0000790(nuclear chromatin);GO:0000976(transcription regulatory region sequence-specific DNA binding);GO:0000977(RNA polymerase II regulatory region sequence-specific DNA binding);GO:0000978(RNA polymerase II cis-regulatory region sequence-specific DNA binding);GO:0000981(DNA-binding transcription factor activity, RNA polymer…	NA	NA	NA	activating transcription factor 3 [Source:HGNC Symbol;Acc:HGNC:785]	protein_coding;retained_intron;processed_transcript;nonsense_mediated_decay	16.9223	16.9089	17.3542	8.45974	8.66466	8.31433	2.01211	1.00871	4.20133e-142	4.93142e-140	up	yes
ENSG00000165905	LARGE2	ENST00000529052;ENST00000325468;ENST00000414027;ENST00000528236;ENST00000531847;ENST00000525609;ENST00000401752;ENST00000534410;ENST00000530437	GO:0000139(Golgi membrane);GO:0003824(catalytic activity);GO:0005515(protein binding);GO:0005794(Golgi apparatus);GO:0006486(protein glycosylation);GO:0006493(protein O-linked glycosylation);GO:0008152(metabolic process);GO:0015020(glucuronosyltransferase activity);GO:0016020(membrane);GO:0016021(integral component of membrane);GO:0016740(transferase activity);GO:0016757(transferase activity, tra…	00515(Mannose type O-glycan biosynthesis);00515(Mannose type O-glycan biosynthesis)	K09668	2.4.1.-;EC:2.4.2.-	LARGE xylosyl- and glucuronyltransferase 2 [Source:HGNC Symbol;Acc:HGNC:16522]	protein_coding;retained_intron	13.0045	12.3325	11.1791	25.7332	25.9458	26.4122	0.467609	-1.09663	4.37935e-142	5.12247e-140	down	yes
ENSG00000188229	TUBB4B	ENST00000340384;ENST00000604929	GO:0000086(G2/M transition of mitotic cell cycle);GO:0000166(nucleotide binding);GO:0000226(microtubule cytoskeleton organization);GO:0000278(mitotic cell cycle);GO:0003725(double-stranded RNA binding);GO:0003924(GTPase activity);GO:0005200(structural constituent of cytoskeleton);GO:0005515(protein binding);GO:0005525(GTP binding);GO:0005576(extracellular region);GO:0005634(nucleus);GO:0005737(cy…	04145(Phagosome);04540(Gap junction);05130(Pathogenic Escherichia coli infection);05130(Pathogenic Escherichia coli infection)	K07375	NA	tubulin beta 4B class IVb [Source:HGNC Symbol;Acc:HGNC:20771]	protein_coding;retained_intron	120.856	126.68	116.63	174.284	178.506	183.225	0.679394	-0.557679	4.73722e-142	5.52183e-140	down	no
ENSG00000167767	KRT80	ENST00000313234;ENST00000394815;ENST00000466011	GO:0005515(protein binding);GO:0005829(cytosol);GO:0005882(intermediate filament);GO:0031424(keratinization);GO:0045095(keratin filament);GO:0045111(intermediate filament cytoskeleton);GO:0070268(cornification);GO:0070268(cornification)	NA	K07605	NA	keratin 80 [Source:HGNC Symbol;Acc:HGNC:27056]	protein_coding;retained_intron	8.28819	7.57245	7.4448	18.3928	19.759	17.6851	0.417384	-1.26055	4.85263e-142	5.63677e-140	down	yes
ENSG00000003989	SLC7A2	ENST00000640220;ENST00000470360;ENST00000004531;ENST00000522656;ENST00000398090;ENST00000494857	GO:0000064(L-ornithine transmembrane transporter activity);GO:0002537(nitric oxide production involved in inflammatory response);GO:0005886(plasma membrane);GO:0005887(integral component of plasma membrane);GO:0006809(nitric oxide biosynthetic process);GO:0006865(amino acid transport);GO:0015171(amino acid transmembrane transporter activity);GO:0015174(basic amino acid transmembrane transporter a…	NA	K13864	NA	solute carrier family 7 member 2 [Source:HGNC Symbol;Acc:HGNC:11060]	protein_coding	67.4662	69.4646	65.349	50.2025	50.9078	50.908	1.33063	0.412107	7.59638e-142	8.79347e-140	up	no
ENSG00000240563	L1TD1	ENST00000498273	GO:0003727(single-stranded RNA binding);GO:0005515(protein binding);GO:0032197(transposition, RNA-mediated);GO:1990904(ribonucleoprotein complex)	NA	NA	NA	LINE1 type transposase domain containing 1 [Source:HGNC Symbol;Acc:HGNC:25595]	protein_coding	10.3689	9.97047	9.30726	20.2747	20.1135	19.9557	0.491293	-1.02534	4.76851e-141	5.50099e-139	down	yes
ENSG00000105281	SLC1A5	ENST00000542575;ENST00000594991;ENST00000434726;ENST00000412532	GO:0001618(virus receptor activity);GO:0005515(protein binding);GO:0005886(plasma membrane);GO:0005887(integral component of plasma membrane);GO:0006865(amino acid transport);GO:0006868(glutamine transport);GO:0009925(basal plasma membrane);GO:0010585(glutamine secretion);GO:0015171(amino acid transmembrane transporter activity);GO:0015175(neutral amino acid transmembrane transporter activity);GO…	04974(Protein digestion and absorption);05230(Central carbon metabolism in cancer);05230(Central carbon metabolism in cancer)	NA	NA	solute carrier family 1 member 5 [Source:HGNC Symbol;Acc:HGNC:10943]	protein_coding	104.061	105.335	101.347	74.4051	70.6237	72.9932	1.42528	0.51125	1.90121e-140	2.18574e-138	up	no
ENSG00000140750	ARHGAP17	ENST00000303665;ENST00000289968;ENST00000575412;ENST00000573703;ENST00000572314;ENST00000455311;ENST00000571480;ENST00000575656;ENST00000571843;ENST00000575283;ENST00000576387;ENST00000575447;ENST00000571406;ENST00000570841;ENST00000570320;ENST00000571575;ENST00000573625	GO:0005096(GTPase activator activity);GO:0005515(protein binding);GO:0005654(nucleoplasm);GO:0005737(cytoplasm);GO:0005829(cytosol);GO:0005886(plasma membrane);GO:0005923(bicellular tight junction);GO:0007015(actin filament organization);GO:0007165(signal transduction);GO:0016020(membrane);GO:0017124(SH3 domain binding);GO:0017156(calcium-ion regulated exocytosis);GO:0030054(cell junction);GO:003…	04530(Tight junction);04530(Tight junction)	K20638	NA	Rho GTPase activating protein 17 [Source:HGNC Symbol;Acc:HGNC:18239]	protein_coding;retained_intron;nonsense_mediated_decay;processed_transcript	11.2546	11.228	10.73	6.60808	6.60797	6.86027	1.65432	0.726239	2.59257e-140	2.97039e-138	up	no
ENSG00000163251	FZD5	ENST00000295417	GO:0000139(Golgi membrane);GO:0000578(embryonic axis specification);GO:0001525(angiogenesis);GO:0001540(amyloid-beta binding);GO:0001944(vasculature development);GO:0002726(positive regulation of T cell cytokine production);GO:0004888(transmembrane signaling receptor activity);GO:0004930(G protein-coupled receptor activity);GO:0005515(protein binding);GO:0005769(early endosome);GO:0005794(Golgi a…	04150(mTOR signaling pathway);04310(Wnt signaling pathway);04390(Hippo signaling pathway);04550(Signaling pathways regulating pluripotency of stem cells);04916(Melanogenesis);04934(Cushing syndrome);05165(Human papillomavirus infection);05200(Pathways in cancer);05205(Proteoglycans in cancer);05217(Basal cell carcinoma);05224(Breast cancer);05225(Hepatocellular carcinoma);05226(Gastric cancer)	K02375	NA	frizzled class receptor 5 [Source:HGNC Symbol;Acc:HGNC:4043]	protein_coding	14.4863	15.4477	14.957	23.5685	24.6871	25.1156	0.611835	-0.708786	8.8045e-140	1.00533e-137	down	no
ENSG00000184575	XPOT	ENST00000332707;ENST00000540203;ENST00000542958;ENST00000538086;ENST00000400935;ENST00000541842	GO:0000049(tRNA binding);GO:0003723(RNA binding);GO:0005515(protein binding);GO:0005634(nucleus);GO:0005643(nuclear pore);GO:0005654(nucleoplasm);GO:0005737(cytoplasm);GO:0005829(cytosol);GO:0006409(tRNA export from nucleus);GO:0006886(intracellular protein transport);GO:0008536(Ran GTPase binding);GO:0016363(nuclear matrix);GO:0071528(tRNA re-export from nucleus);GO:0071528(tRNA re-export from n…	03013(RNA transport);03013(RNA transport)	K14288	NA	exportin for tRNA [Source:HGNC Symbol;Acc:HGNC:12826]	protein_coding;retained_intron;nonsense_mediated_decay	25.7773	27.151	25.4031	15.8197	16.2016	17.2304	1.59043	0.669417	2.77339e-139	3.15603e-137	up	no
ENSG00000119986	AVPI1	ENST00000370626	GO:0000187(activation of MAPK activity);GO:0005515(protein binding);GO:0007049(cell cycle)	NA	NA	NA	arginine vasopressin induced 1 [Source:HGNC Symbol;Acc:HGNC:30898]	protein_coding	29.1268	27.8437	26.0954	8.37842	9.72092	9.27586	3.03435	1.60139	3.01891e-139	3.42381e-137	up	yes
ENSG00000171314	PGAM1	ENST00000334828;ENST00000467867;ENST00000473929	GO:0003824(catalytic activity);GO:0004082(bisphosphoglycerate mutase activity);GO:0004619(phosphoglycerate mutase activity);GO:0005515(protein binding);GO:0005576(extracellular region);GO:0005634(nucleus);GO:0005737(cytoplasm);GO:0005829(cytosol);GO:0006094(gluconeogenesis);GO:0006096(glycolytic process);GO:0006110(regulation of glycolytic process);GO:0016020(membrane);GO:0016787(hydrolase activi…	00010(Glycolysis / Gluconeogenesis);00260(Glycine, serine and threonine metabolism);04922(Glucagon signaling pathway);05230(Central carbon metabolism in cancer);05230(Central carbon metabolism in cancer)	K01834	EC:5.4.2.11	phosphoglycerate mutase 1 [Source:HGNC Symbol;Acc:HGNC:8888]	protein_coding;processed_transcript	108.739	111.86	102.867	153.877	157.848	157.602	0.689211	-0.536983	9.85661e-139	1.1141e-136	down	no
ENSG00000135862	LAMC1	ENST00000258341;ENST00000466964;ENST00000495918;ENST00000479499;ENST00000484114;ENST00000478064	GO:0005201(extracellular matrix structural constituent);GO:0005576(extracellular region);GO:0005604(basement membrane);GO:0005606(laminin-1 complex);GO:0005615(extracellular space);GO:0005788(endoplasmic reticulum lumen);GO:0007155(cell adhesion);GO:0007492(endoderm development);GO:0009887(animal organ morphogenesis);GO:0009888(tissue development);GO:0016477(cell migration);GO:0022617(extracellul…	04151(PI3K-Akt signaling pathway);04510(Focal adhesion);04512(ECM-receptor interaction);05020(Prion diseases);05145(Toxoplasmosis);05146(Amoebiasis);05165(Human papillomavirus infection);05200(Pathways in cancer);05222(Small cell lung cancer);05222(Small cell lung cancer)	K05635	NA	laminin subunit gamma 1 [Source:HGNC Symbol;Acc:HGNC:6492]	protein_coding;processed_transcript	130.006	131.592	125.503	161.318	164.161	166.519	0.786794	-0.345943	1.98152e-138	2.2322e-136	down	no
ENSG00000104763	ASAH1	ENST00000637991;ENST00000635756;ENST00000637636;ENST00000520781;ENST00000637343;ENST00000523744;ENST00000637752;ENST00000637840;ENST00000637244;ENST00000637898;ENST00000635944;ENST00000518746;ENST00000638028;ENST00000638069;ENST00000636828;ENST00000637429;ENST00000637014;ENST00000636701;ENST00000637561;ENST00000636537;ENST00000636050;ENST00000637638;ENST00000636920;ENST00000636269;ENST00000637718…	GO:0005576(extracellular region);GO:0005615(extracellular space);GO:0005634(nucleus);GO:0005737(cytoplasm);GO:0005764(lysosome);GO:0006629(lipid metabolic process);GO:0006665(sphingolipid metabolic process);GO:0006687(glycosphingolipid metabolic process);GO:0016020(membrane);GO:0016021(integral component of membrane);GO:0016787(hydrolase activity);GO:0016810(hydrolase activity, acting on carbon-n…	00600(Sphingolipid metabolism);04071(Sphingolipid signaling pathway);04142(Lysosome);04142(Lysosome)	NA	NA	N-acylsphingosine amidohydrolase 1 [Source:HGNC Symbol;Acc:HGNC:735]	protein_coding;retained_intron;nonsense_mediated_decay	8.85632	9.05804	8.90419	5.25305	5.57367	5.69484	1.62325	0.698882	1.08764e-137	1.22114e-135	up	no
ENSG00000011523	CEP68	ENST00000377990;ENST00000497039;ENST00000537589;ENST00000475851	GO:0005515(protein binding);GO:0005654(nucleoplasm);GO:0005737(cytoplasm);GO:0005813(centrosome);GO:0005815(microtubule organizing center);GO:0005829(cytosol);GO:0005856(cytoskeleton);GO:0007098(centrosome cycle);GO:0010457(centriole-centriole cohesion);GO:0019901(protein kinase binding);GO:0019904(protein domain specific binding);GO:0030054(cell junction);GO:0033365(protein localization to organ…	NA	K16764	NA	centrosomal protein 68 [Source:HGNC Symbol;Acc:HGNC:29076]	protein_coding;processed_transcript	7.03886	6.99334	6.98557	3.31116	3.37882	3.11876	2.14276	1.09947	3.57569e-137	4.0012e-135	up	yes
ENSG00000188042	ARL4C	ENST00000390645;ENST00000339728	GO:0000166(nucleotide binding);GO:0003924(GTPase activity);GO:0005515(protein binding);GO:0005525(GTP binding);GO:0005634(nucleus);GO:0005737(cytoplasm);GO:0005829(cytosol);GO:0005886(plasma membrane);GO:0006886(intracellular protein transport);GO:0016020(membrane);GO:0016192(vesicle-mediated transport);GO:0030175(filopodium);GO:0032456(endocytic recycling);GO:0042995(cell projection);GO:0043014(…	NA	K07945	NA	ADP ribosylation factor like GTPase 4C [Source:HGNC Symbol;Acc:HGNC:698]	protein_coding	32.7299	34.6977	34.3329	20.0597	20.6632	21.0705	1.64679	0.719653	4.10665e-137	4.58007e-135	up	no
ENSG00000123572	NRK	ENST00000243300;ENST00000536164;ENST00000428173;ENST00000540278	GO:0000166(nucleotide binding);GO:0004672(protein kinase activity);GO:0004674(protein serine/threonine kinase activity);GO:0005524(ATP binding);GO:0005737(cytoplasm);GO:0006468(protein phosphorylation);GO:0007256(activation of JNKK activity);GO:0007567(parturition);GO:0008285(negative regulation of cell population proliferation);GO:0016020(membrane);GO:0016021(integral component of membrane);GO:0…	NA	K16313	EC:2.7.11.1	Nik related kinase [Source:HGNC Symbol;Acc:HGNC:25391]	protein_coding;nonsense_mediated_decay	6.72156	7.11325	6.61904	12.0114	12.8655	12.2006	0.551652	-0.85817	3.49532e-136	3.88536e-134	down	no
ENSG00000084731	KIF3C	ENST00000264712;ENST00000455394;ENST00000405914;ENST00000496378;ENST00000417737;ENST00000475453;ENST00000488341	GO:0000166(nucleotide binding);GO:0003774(motor activity);GO:0003777(microtubule motor activity);GO:0005515(protein binding);GO:0005524(ATP binding);GO:0005737(cytoplasm);GO:0005829(cytosol);GO:0005856(cytoskeleton);GO:0005871(kinesin complex);GO:0005874(microtubule);GO:0005929(cilium);GO:0006890(retrograde vesicle-mediated transport, Golgi to endoplasmic reticulum);GO:0007018(microtubule-based m…	NA	K20197	NA	kinesin family member 3C [Source:HGNC Symbol;Acc:HGNC:6321]	protein_coding;nonsense_mediated_decay;processed_transcript;retained_intron	27.5498	28.5226	27.6796	17.6284	18.5545	18.8202	1.52268	0.606609	1.2565e-135	1.3921e-133	up	no
ENSG00000117479	SLC19A2	ENST00000367804;ENST00000236137;ENST00000643377	GO:0005515(protein binding);GO:0005886(plasma membrane);GO:0008517(folic acid transmembrane transporter activity);GO:0015234(thiamine transmembrane transporter activity);GO:0015884(folic acid transport);GO:0015888(thiamine transport);GO:0016020(membrane);GO:0016021(integral component of membrane);GO:0035461(vitamin transmembrane transport);GO:0042723(thiamine-containing compound metabolic process…	04977(Vitamin digestion and absorption);04977(Vitamin digestion and absorption)	K14610	NA	solute carrier family 19 member 2 [Source:HGNC Symbol;Acc:HGNC:10938]	protein_coding;retained_intron	10.54	10.7971	10.4598	4.77432	4.63411	4.49655	2.28673	1.19328	5.44566e-134	6.01352e-132	up	yes
ENSG00000137962	ARHGAP29	ENST00000260526;ENST00000482481;ENST00000370217;ENST00000546444	GO:0005096(GTPase activator activity);GO:0005737(cytoplasm);GO:0005829(cytosol);GO:0007165(signal transduction);GO:0007266(Rho protein signal transduction);GO:0030165(PDZ domain binding);GO:0032991(protein-containing complex);GO:0035556(intracellular signal transduction);GO:0043547(positive regulation of GTPase activity);GO:0046872(metal ion binding);GO:0051056(regulation of small GTPase mediated…	NA	NA	NA	Rho GTPase activating protein 29 [Source:HGNC Symbol;Acc:HGNC:30207]	protein_coding;processed_transcript;retained_intron	2.29246	2.30904	2.45272	4.77053	4.60137	4.61611	0.504305	-0.987631	9.81494e-134	1.08029e-131	down	no
ENSG00000130066	SAT1	ENST00000474223;ENST00000379253;ENST00000489394;ENST00000379270;ENST00000462639;ENST00000379251;ENST00000487713;ENST00000379254	GO:0001525(angiogenesis);GO:0004145(diamine N-acetyltransferase activity);GO:0005515(protein binding);GO:0005622(intracellular);GO:0005737(cytoplasm);GO:0005829(cytosol);GO:0006595(polyamine metabolic process);GO:0006596(polyamine biosynthetic process);GO:0006598(polyamine catabolic process);GO:0008080(N-acetyltransferase activity);GO:0009447(putrescine catabolic process);GO:0016740(transferase a…	00330(Arginine and proline metabolism);04216(Ferroptosis);04216(Ferroptosis)	NA	NA	spermidine/spermine N1-acetyltransferase 1 [Source:HGNC Symbol;Acc:HGNC:10540]	processed_transcript;protein_coding	85.5275	84.2563	80.7306	56.8348	57.272	57.871	1.45667	0.542671	1.30553e-133	1.43224e-131	up	no
ENSG00000116717	GADD45A	ENST00000370986;ENST00000617962;ENST00000370985;ENST00000484245;ENST00000460575	GO:0000079(regulation of cyclin-dependent protein serine/threonine kinase activity);GO:0000122(negative regulation of transcription by RNA polymerase II);GO:0000185(activation of MAPKKK activity);GO:0005515(protein binding);GO:0005634(nucleus);GO:0005654(nucleoplasm);GO:0005737(cytoplasm);GO:0006281(DNA repair);GO:0006469(negative regulation of protein kinase activity);GO:0006915(apoptotic proces…	04010(MAPK signaling pathway);04068(FoxO signaling pathway);04110(Cell cycle);04115(p53 signaling pathway);04210(Apoptosis);04218(Cellular senescence);05169(Epstein-Barr virus infection);05200(Pathways in cancer);05202(Transcriptional misregulation in cancer);05210(Colorectal cancer);05212(Pancreatic cancer);05213(Endometrial cancer);05214(Glioma);05216(Thyroid cancer);05217(Basal cell carcinoma)…	NA	NA	growth arrest and DNA damage inducible alpha [Source:HGNC Symbol;Acc:HGNC:4095]	protein_coding;retained_intron	61.335	62.1183	62.7106	36.361	38.3835	37.9814	1.65148	0.723756	4.84384e-133	5.29667e-131	up	no
ENSG00000137486	ARRB1	ENST00000420843;ENST00000532525;ENST00000532447;ENST00000529280;ENST00000360025;ENST00000527385;ENST00000529741;ENST00000530086;ENST00000533255;ENST00000531012;ENST00000524400	GO:0000139(Golgi membrane);GO:0000187(activation of MAPK activity);GO:0000785(chromatin);GO:0001664(G protein-coupled receptor binding);GO:0001933(negative regulation of protein phosphorylation);GO:0001934(positive regulation of protein phosphorylation);GO:0002031(G protein-coupled receptor internalization);GO:0002092(positive regulation of receptor internalization);GO:0003713(transcription coact…	04010(MAPK signaling pathway);04062(Chemokine signaling pathway);04144(Endocytosis);04340(Hedgehog signaling pathway);04740(Olfactory transduction);04926(Relaxin signaling pathway);04928(Parathyroid hormone synthesis, secretion and action);05032(Morphine addiction);05032(Morphine addiction)	NA	NA	arrestin beta 1 [Source:HGNC Symbol;Acc:HGNC:711]	protein_coding;retained_intron;nonsense_mediated_decay	49.8988	53.7788	49.3428	33.9466	35.1473	36.013	1.45586	0.541867	3.61431e-132	3.93936e-130	up	no
ENSG00000198668	CALM1	ENST00000556757;ENST00000356978;ENST00000553542;ENST00000555267;ENST00000553964;ENST00000555132;ENST00000447653;ENST00000556721;ENST00000554296;ENST00000557123;ENST00000553995;ENST00000659177;ENST00000544280	GO:0000086(G2/M transition of mitotic cell cycle);GO:0000165(MAPK cascade);GO:0000226(microtubule cytoskeleton organization);GO:0000922(spindle pole);GO:0001975(response to amphetamine);GO:0002027(regulation of heart rate);GO:0002576(platelet degranulation);GO:0005509(calcium ion binding);GO:0005513(detection of calcium ion);GO:0005515(protein binding);GO:0005576(extracellular region);GO:0005634(…	04014(Ras signaling pathway);04015(Rap1 signaling pathway);04020(Calcium signaling pathway);04022(cGMP-PKG signaling pathway);04024(cAMP signaling pathway);04070(Phosphatidylinositol signaling system);04114(Oocyte meiosis);04218(Cellular senescence);04261(Adrenergic signaling in cardiomyocytes);04270(Vascular smooth muscle contraction);04371(Apelin signaling pathway);04625(C-type lectin receptor …	NA	NA	calmodulin 1 [Source:HGNC Symbol;Acc:HGNC:1442]	retained_intron;protein_coding;processed_transcript	52.511	53.1121	50.2631	68.3296	68.727	70.3754	0.751505	-0.412145	5.46753e-132	5.93997e-130	down	no
ENSG00000115902	SLC1A4	ENST00000234256;ENST00000493121;ENST00000480594;ENST00000531327	GO:0005254(chloride channel activity);GO:0005813(centrosome);GO:0005882(intermediate filament);GO:0005886(plasma membrane);GO:0005887(integral component of plasma membrane);GO:0006865(amino acid transport);GO:0006868(glutamine transport);GO:0009986(cell surface);GO:0015171(amino acid transmembrane transporter activity);GO:0015175(neutral amino acid transmembrane transporter activity);GO:0015180(L…	NA	NA	NA	solute carrier family 1 member 4 [Source:HGNC Symbol;Acc:HGNC:10942]	protein_coding;processed_transcript;retained_intron	9.10788	9.73762	9.80478	4.42833	4.66389	4.37642	2.12719	1.08895	2.67844e-131	2.90049e-129	up	yes
ENSG00000198300	PEG3	ENST00000647621;ENST00000649233;ENST00000648694;ENST00000649680;ENST00000599534;ENST00000647852;ENST00000650632;ENST00000650102;ENST00000598410;ENST00000600833;ENST00000649428;ENST00000594389;ENST00000326441;ENST00000649876;ENST00000649735	GO:0000122(negative regulation of transcription by RNA polymerase II);GO:0003676(nucleic acid binding);GO:0003700(DNA-binding transcription factor activity);GO:0005634(nucleus);GO:0005737(cytoplasm);GO:0005776(autophagosome);GO:0006355(regulation of transcription, DNA-templated);GO:0006915(apoptotic process);GO:0010468(regulation of gene expression);GO:0043565(sequence-specific DNA binding);GO:00…	NA	NA	NA	paternally expressed 3 [Source:HGNC Symbol;Acc:HGNC:8826]	protein_coding	9.44246	9.61881	9.12483	14.8672	14.4373	14.9605	0.636759	-0.651182	7.12774e-131	7.69384e-129	down	no
ENSG00000184481	FOXO4	ENST00000374259;ENST00000464598;ENST00000466874	GO:0000122(negative regulation of transcription by RNA polymerase II);GO:0000790(nuclear chromatin);GO:0000981(DNA-binding transcription factor activity, RNA polymerase II-specific);GO:0001228(DNA-binding transcription activator activity, RNA polymerase II-specific);GO:0003677(DNA binding);GO:0003700(DNA-binding transcription factor activity);GO:0005515(protein binding);GO:0005634(nucleus);GO:000…	04014(Ras signaling pathway);04068(FoxO signaling pathway);04068(FoxO signaling pathway)	K12358	NA	forkhead box O4 [Source:HGNC Symbol;Acc:HGNC:7139]	protein_coding;processed_transcript	76.7722	76.1738	76.6364	102.947	103.76	104.629	0.737409	-0.439462	1.26024e-130	1.35597e-128	down	no
ENSG00000143933	CALM2	ENST00000668667;ENST00000456319;ENST00000484408;ENST00000656538;ENST00000272298;ENST00000460218;ENST00000628793;ENST00000482532;ENST00000652974;ENST00000409563;ENST00000655728	GO:0000086(G2/M transition of mitotic cell cycle);GO:0000226(microtubule cytoskeleton organization);GO:0000922(spindle pole);GO:0002027(regulation of heart rate);GO:0005509(calcium ion binding);GO:0005513(detection of calcium ion);GO:0005515(protein binding);GO:0005634(nucleus);GO:0005737(cytoplasm);GO:0005813(centrosome);GO:0005815(microtubule organizing center);GO:0005819(spindle);GO:0005856(cy…	04014(Ras signaling pathway);04015(Rap1 signaling pathway);04020(Calcium signaling pathway);04022(cGMP-PKG signaling pathway);04024(cAMP signaling pathway);04070(Phosphatidylinositol signaling system);04114(Oocyte meiosis);04218(Cellular senescence);04261(Adrenergic signaling in cardiomyocytes);04270(Vascular smooth muscle contraction);04371(Apelin signaling pathway);04625(C-type lectin receptor …	NA	NA	calmodulin 2 [Source:HGNC Symbol;Acc:HGNC:1445]	protein_coding;retained_intron;nonsense_mediated_decay	39.0765	39.1779	39.1061	52.6315	52.5742	54.6948	0.733961	-0.446226	1.19258e-129	1.27907e-127	down	no
ENSG00000110721	CHKA	ENST00000265689;ENST00000356135;ENST00000525155;ENST00000533728;ENST00000530730;ENST00000531341;ENST00000528235;ENST00000533910	GO:0000166(nucleotide binding);GO:0004103(choline kinase activity);GO:0004104(cholinesterase activity);GO:0004305(ethanolamine kinase activity);GO:0005524(ATP binding);GO:0005737(cytoplasm);GO:0005829(cytosol);GO:0006580(ethanolamine metabolic process);GO:0006629(lipid metabolic process);GO:0006646(phosphatidylethanolamine biosynthetic process);GO:0006656(phosphatidylcholine biosynthetic process)…	00564(Glycerophospholipid metabolism);05231(Choline metabolism in cancer);05231(Choline metabolism in cancer)	NA	NA	choline kinase alpha [Source:HGNC Symbol;Acc:HGNC:1937]	protein_coding;nonsense_mediated_decay;processed_transcript;retained_intron	14.4843	15.3167	15.2009	7.01152	7.31948	7.47675	2.06358	1.04515	4.5428e-129	4.85675e-127	up	yes
ENSG00000205339	IPO7	ENST00000379719;ENST00000528833;ENST00000530037;ENST00000531235;ENST00000527431;ENST00000630083;ENST00000533233;ENST00000533680	GO:0005215(transporter activity);GO:0005515(protein binding);GO:0005634(nucleus);GO:0005635(nuclear envelope);GO:0005643(nuclear pore);GO:0005654(nucleoplasm);GO:0005737(cytoplasm);GO:0005829(cytosol);GO:0006606(protein import into nucleus);GO:0006886(intracellular protein transport);GO:0007165(signal transduction);GO:0008536(Ran GTPase binding);GO:0015031(protein transport);GO:0016020(membrane);…	NA	K20223	NA	importin 7 [Source:HGNC Symbol;Acc:HGNC:9852]	protein_coding;retained_intron;nonsense_mediated_decay;processed_transcript	59.9424	58.5794	58.0162	43.5295	44.1994	45.0492	1.32957	0.410961	2.17423e-128	2.31711e-126	up	no
ENSG00000126878	AIF1L	ENST00000247291;ENST00000372309;ENST00000372301;ENST00000478257;ENST00000372300;ENST00000472942;ENST00000372314	GO:0003779(actin binding);GO:0005509(calcium ion binding);GO:0005737(cytoplasm);GO:0005856(cytoskeleton);GO:0005884(actin filament);GO:0005886(plasma membrane);GO:0005925(focal adhesion);GO:0015629(actin cytoskeleton);GO:0016020(membrane);GO:0032587(ruffle membrane);GO:0032991(protein-containing complex);GO:0042995(cell projection);GO:0046872(metal ion binding);GO:0051015(actin filament binding);…	NA	K18617	NA	allograft inflammatory factor 1 like [Source:HGNC Symbol;Acc:HGNC:28904]	protein_coding;retained_intron;processed_transcript;nonsense_mediated_decay	7.61172	7.55153	7.37891	15.0044	14.2567	14.2285	0.518336	-0.948041	3.04564e-128	3.23551e-126	down	no
ENSG00000135046	ANXA1	ENST00000257497;ENST00000376911;ENST00000491192;ENST00000415424;ENST00000456643;ENST00000489109;ENST00000468639;ENST00000495713	GO:0001533(cornified envelope);GO:0001780(neutrophil homeostasis);GO:0001891(phagocytic cup);GO:0002250(adaptive immune response);GO:0002376(immune system process);GO:0002548(monocyte chemotaxis);GO:0002685(regulation of leukocyte migration);GO:0003697(single-stranded DNA binding);GO:0003727(single-stranded RNA binding);GO:0004859(phospholipase inhibitor activity);GO:0005102(signaling receptor bi…	NA	NA	NA	annexin A1 [Source:HGNC Symbol;Acc:HGNC:533]	protein_coding;processed_transcript	145.925	147.026	143.195	183.571	181.143	186.846	0.790749	-0.338708	9.76516e-128	1.03412e-125	down	no
ENSG00000155622	XAGE2	ENST00000286049	GO:0005515(protein binding)	NA	NA	NA	X antigen family member 2 [Source:HGNC Symbol;Acc:HGNC:4112]	protein_coding	171.361	177.771	164.352	259.864	269.121	271.833	0.6412	-0.641154	3.04675e-127	3.21633e-125	down	no
ENSG00000152223	EPG5	ENST00000282041;ENST00000587973;ENST00000587262;ENST00000586655;ENST00000590854;ENST00000587884;ENST00000587974;ENST00000590884;ENST00000585906;ENST00000592272	GO:0005515(protein binding);GO:0005737(cytoplasm);GO:0005764(lysosome);GO:0006862(nucleotide transport);GO:0006914(autophagy);GO:0008333(endosome to lysosome transport);GO:0032456(endocytic recycling);GO:0034162(toll-like receptor 9 signaling pathway);GO:0048471(perinuclear region of cytoplasm);GO:0097352(autophagosome maturation);GO:1990786(cellular response to dsDNA);GO:1990786(cellular respons…	NA	NA	NA	ectopic P-granules autophagy protein 5 homolog [Source:HGNC Symbol;Acc:HGNC:29331]	protein_coding;processed_transcript;nonsense_mediated_decay;retained_intron	7.3368	7.41359	7.23286	4.5372	4.44311	4.44077	1.63796	0.711904	9.94828e-127	1.04691e-124	up	no
ENSG00000130766	SESN2	ENST00000253063	GO:0001932(regulation of protein phosphorylation);GO:0005092(GDP-dissociation inhibitor activity);GO:0005515(protein binding);GO:0005634(nucleus);GO:0005737(cytoplasm);GO:0005739(mitochondrion);GO:0005829(cytosol);GO:0006111(regulation of gluconeogenesis);GO:0006635(fatty acid beta-oxidation);GO:0007005(mitochondrion organization);GO:0009749(response to glucose);GO:0016239(positive regulation of …	04115(p53 signaling pathway);04150(mTOR signaling pathway);04211(Longevity regulating pathway)	K20394	NA	sestrin 2 [Source:HGNC Symbol;Acc:HGNC:20746]	protein_coding	19.8756	19.8883	18.5001	10.209	10.1726	10.3328	1.89695	0.923684	1.6734e-126	1.7555e-124	up	no
ENSG00000134762	DSC3	ENST00000360428;ENST00000584980;ENST00000434452	GO:0001533(cornified envelope);GO:0001701(in utero embryonic development);GO:0005509(calcium ion binding);GO:0005576(extracellular region);GO:0005737(cytoplasm);GO:0005886(plasma membrane);GO:0005911(cell-cell junction);GO:0007155(cell adhesion);GO:0007156(homophilic cell adhesion via plasma membrane adhesion molecules);GO:0016020(membrane);GO:0016021(integral component of membrane);GO:0030054(ce…	NA	K07602	NA	desmocollin 3 [Source:HGNC Symbol;Acc:HGNC:3037]	protein_coding	23.8246	24.2466	22.4748	33.7635	33.992	34.3447	0.69095	-0.533347	9.0002e-126	9.41236e-124	down	no
ENSG00000111057	KRT18	ENST00000548015;ENST00000546656;ENST00000549078;ENST00000388835;ENST00000548496;ENST00000550600;ENST00000388837	GO:0003723(RNA binding);GO:0005198(structural molecule activity);GO:0005515(protein binding);GO:0005634(nucleus);GO:0005730(nucleolus);GO:0005737(cytoplasm);GO:0005815(microtubule organizing center);GO:0005829(cytosol);GO:0005882(intermediate filament);GO:0005912(adherens junction);GO:0007049(cell cycle);GO:0009653(anatomical structure morphogenesis);GO:0016032(viral process);GO:0031424(keratiniz…	04915(Estrogen signaling pathway);05130(Pathogenic Escherichia coli infection);05130(Pathogenic Escherichia coli infection)	NA	NA	keratin 18 [Source:HGNC Symbol;Acc:HGNC:6430]	retained_intron;protein_coding	1156.63	1181.57	1096.36	1485.18	1494.26	1534.05	0.760953	-0.394121	1.913e-125	1.9944e-123	down	no
ENSG00000133657	ATP13A3	ENST00000645621;ENST00000642744;ENST00000645538;ENST00000461660;ENST00000645319;ENST00000497567;ENST00000485194;ENST00000484023;ENST00000492983;ENST00000439040	GO:0000166(nucleotide binding);GO:0005524(ATP binding);GO:0006812(cation transport);GO:0006874(cellular calcium ion homeostasis);GO:0016020(membrane);GO:0016021(integral component of membrane);GO:0016887(ATPase activity);GO:0046872(metal ion binding);GO:0046872(metal ion binding)	NA	K14951	EC:7.2.2.-	ATPase 13A3 [Source:HGNC Symbol;Acc:HGNC:24113]	retained_intron;protein_coding	25.3027	25.0139	23.8316	17.9052	17.5084	17.8046	1.39329	0.478494	2.57996e-125	2.68141e-123	up	no
ENSG00000138768	USO1	ENST00000514213;ENST00000264904;ENST00000512893;ENST00000508454	GO:0000139(Golgi membrane);GO:0001650(fibrillar center);GO:0003723(RNA binding);GO:0005515(protein binding);GO:0005737(cytoplasm);GO:0005783(endoplasmic reticulum);GO:0005794(Golgi apparatus);GO:0005795(Golgi stack);GO:0005829(cytosol);GO:0006886(intracellular protein transport);GO:0006888(endoplasmic reticulum to Golgi vesicle-mediated transport);GO:0007030(Golgi organization);GO:0007264(small G…	NA	NA	NA	USO1 vesicle transport factor [Source:HGNC Symbol;Acc:HGNC:30904]	protein_coding;retained_intron	40.996	40.7194	40.2239	28.194	28.5771	28.28	1.43372	0.519761	2.8657e-124	2.96918e-122	up	no
ENSG00000145907	G3BP1	ENST00000520006;ENST00000394123;ENST00000518726;ENST00000522761;ENST00000519832;ENST00000517947;ENST00000356245;ENST00000522666	GO:0000166(nucleotide binding);GO:0002376(immune system process);GO:0003676(nucleic acid binding);GO:0003677(DNA binding);GO:0003678(DNA helicase activity);GO:0003723(RNA binding);GO:0003724(RNA helicase activity);GO:0003729(mRNA binding);GO:0004386(helicase activity);GO:0004518(nuclease activity);GO:0004519(endonuclease activity);GO:0005515(protein binding);GO:0005524(ATP binding);GO:0005634(nuc…	NA	K17265	3.6.4.13;EC:3.6.4.12	G3BP stress granule assembly factor 1 [Source:HGNC Symbol;Acc:HGNC:30292]	protein_coding;retained_intron;nonsense_mediated_decay	11.9417	12.1157	11.6865	16.6867	16.8598	17.0528	0.706411	-0.501421	2.21231e-123	2.28515e-121	down	no
ENSG00000013375	PGM3	ENST00000513973;ENST00000650642;ENST00000508748;ENST00000651698;ENST00000515333;ENST00000652222;ENST00000283977;ENST00000505470;ENST00000507404;ENST00000503094;ENST00000504780;ENST00000605602;ENST00000616566;ENST00000507554;ENST00000652468;ENST00000650640;ENST00000512866;ENST00000509219;ENST00000506587;ENST00000651425	GO:0000287(magnesium ion binding);GO:0004610(phosphoacetylglucosamine mutase activity);GO:0004614(phosphoglucomutase activity);GO:0005575(cellular_component);GO:0005829(cytosol);GO:0005975(carbohydrate metabolic process);GO:0006041(glucosamine metabolic process);GO:0006048(UDP-N-acetylglucosamine biosynthetic process);GO:0006487(protein N-linked glycosylation);GO:0006493(protein O-linked glycosyl…	00520(Amino sugar and nucleotide sugar metabolism);00520(Amino sugar and nucleotide sugar metabolism)	K01836	EC:5.4.2.3	phosphoglucomutase 3 [Source:HGNC Symbol;Acc:HGNC:8907]	protein_coding;nonsense_mediated_decay;retained_intron	16.552	17.7947	15.6585	9.51569	9.57568	9.71942	1.73564	0.795469	5.24008e-123	5.39599e-121	up	no
ENSG00000217128	FNIP1	ENST00000307968;ENST00000307954;ENST00000615660;ENST00000510461;ENST00000511848;ENST00000623690	GO:0000122(negative regulation of transcription by RNA polymerase II);GO:0001932(regulation of protein phosphorylation);GO:0001934(positive regulation of protein phosphorylation);GO:0002327(immature B cell differentiation);GO:0002904(positive regulation of B cell apoptotic process);GO:0005085(guanyl-nucleotide exchange factor activity);GO:0005515(protein binding);GO:0005737(cytoplasm);GO:0005764(…	04150(mTOR signaling pathway);04150(mTOR signaling pathway)	K20400	NA	folliculin interacting protein 1 [Source:HGNC Symbol;Acc:HGNC:29418]	protein_coding;TEC	7.51306	7.0169	6.92231	2.72252	2.74242	3.22542	2.46851	1.30364	2.13377e-122	2.19054e-120	up	yes
ENSG00000156508	EEF1A1	ENST00000309268;ENST00000488500;ENST00000356303;ENST00000495333;ENST00000490569;ENST00000615060;ENST00000316292;ENST00000331523;ENST00000455918	GO:0000049(tRNA binding);GO:0000166(nucleotide binding);GO:0003723(RNA binding);GO:0003746(translation elongation factor activity);GO:0003924(GTPase activity);GO:0005515(protein binding);GO:0005525(GTP binding);GO:0005576(extracellular region);GO:0005615(extracellular space);GO:0005634(nucleus);GO:0005730(nucleolus);GO:0005737(cytoplasm);GO:0005829(cytosol);GO:0005853(eukaryotic translation elong…	03013(RNA transport);05134(Legionellosis);05134(Legionellosis)	K03231	NA	eukaryotic translation elongation factor 1 alpha 1 [Source:HGNC Symbol;Acc:HGNC:3189]	protein_coding;retained_intron	1121.11	1144.41	1073.01	874.388	884.936	903.799	1.25362	0.326096	3.34712e-122	3.4257e-120	up	no
ENSG00000168036	CTNNB1	ENST00000644678;ENST00000349496;ENST00000647264;ENST00000644501;ENST00000645763;ENST00000643052;ENST00000441708;ENST00000482042;ENST00000644867;ENST00000643031;ENST00000647390;ENST00000642992;ENST00000646074;ENST00000488914;ENST00000642426;ENST00000643992;ENST00000645900;ENST00000471014;ENST00000643297;ENST00000644524;ENST00000644138;ENST00000645927;ENST00000465552;ENST00000645305;ENST00000642315…	GO:0000122(negative regulation of transcription by RNA polymerase II);GO:0000209(protein polyubiquitination);GO:0000578(embryonic axis specification);GO:0000904(cell morphogenesis involved in differentiation);GO:0000922(spindle pole);GO:0001085(RNA polymerase II transcription factor binding);GO:0001102(RNA polymerase II activating transcription factor binding);GO:0001501(skeletal system developme…	04015(Rap1 signaling pathway);04310(Wnt signaling pathway);04390(Hippo signaling pathway);04510(Focal adhesion);04520(Adherens junction);04550(Signaling pathways regulating pluripotency of stem cells);04670(Leukocyte transendothelial migration);04916(Melanogenesis);04919(Thyroid hormone signaling pathway);04934(Cushing syndrome);05100(Bacterial invasion of epithelial cells);05130(Pathogenic Esche…	NA	NA	catenin beta 1 [Source:HGNC Symbol;Acc:HGNC:2514]	protein_coding;retained_intron;nonsense_mediated_decay;processed_transcript	63.5583	63.4933	62.3607	79.5444	78.2943	80.6876	0.794094	-0.332619	4.48136e-122	4.57262e-120	down	no
ENSG00000140577	CRTC3	ENST00000268184;ENST00000420329;ENST00000558619;ENST00000561290;ENST00000558167;ENST00000560320;ENST00000561218;ENST00000560047;ENST00000558496;ENST00000561119;ENST00000561255;ENST00000560098;ENST00000560927	GO:0005515(protein binding);GO:0005634(nucleus);GO:0005654(nucleoplasm);GO:0005737(cytoplasm);GO:0005829(cytosol);GO:0008140(cAMP response element binding protein binding);GO:0016032(viral process);GO:0032793(positive regulation of CREB transcription factor activity);GO:0042116(macrophage activation);GO:0043951(negative regulation of cAMP-mediated signaling);GO:0045944(positive regulation of tran…	05166(Human T-cell leukemia virus 1 infection);05166(Human T-cell leukemia virus 1 infection)	K16334	NA	CREB regulated transcription coactivator 3 [Source:HGNC Symbol;Acc:HGNC:26148]	protein_coding;processed_transcript;retained_intron	11.4027	11.4759	11.43	7.15943	7.23508	7.60146	1.55977	0.641332	9.3973e-122	9.55961e-120	up	no
ENSG00000033800	PIAS1	ENST00000249636;ENST00000545237;ENST00000611270;ENST00000564915;ENST00000567417;ENST00000563996;ENST00000564009;ENST00000562190	GO:0000082(G1/S transition of mitotic cell cycle);GO:0000122(negative regulation of transcription by RNA polymerase II);GO:0001085(RNA polymerase II transcription factor binding);GO:0003677(DNA binding);GO:0003712(transcription coregulator activity);GO:0003714(transcription corepressor activity);GO:0005515(protein binding);GO:0005634(nucleus);GO:0005654(nucleoplasm);GO:0006357(regulation of trans…	04120(Ubiquitin mediated proteolysis);04630(Jak-STAT signaling pathway);05160(Hepatitis C);05160(Hepatitis C)	K04706	EC:2.3.2.-	protein inhibitor of activated STAT 1 [Source:HGNC Symbol;Acc:HGNC:2752]	protein_coding;processed_transcript;nonsense_mediated_decay;retained_intron	6.49019	6.87179	6.41445	3.2913	3.56197	3.48859	1.91227	0.935286	1.30971e-121	1.32831e-119	up	no
ENSG00000197121	PGAP1	ENST00000354764;ENST00000422444;ENST00000423035;ENST00000476250;ENST00000409188;ENST00000459896;ENST00000470179;ENST00000482051;ENST00000409475	GO:0004518(nuclease activity);GO:0005783(endoplasmic reticulum);GO:0005789(endoplasmic reticulum membrane);GO:0006505(GPI anchor metabolic process);GO:0006506(GPI anchor biosynthetic process);GO:0006888(endoplasmic reticulum to Golgi vesicle-mediated transport);GO:0007605(sensory perception of sound);GO:0009880(embryonic pattern specification);GO:0009948(anterior/posterior axis specification);GO:…	00563(Glycosylphosphatidylinositol (GPI)-anchor biosynthesis);00563(Glycosylphosphatidylinositol (GPI)-anchor biosynthesis)	K05294	EC:3.-.-.-	post-GPI attachment to proteins inositol deacylase 1 [Source:HGNC Symbol;Acc:HGNC:25712]	protein_coding;nonsense_mediated_decay;retained_intron;processed_transcript	3.01945	3.19642	2.93735	5.63991	5.79311	6.1258	0.521289	-0.939844	1.70641e-121	1.72543e-119	down	no
ENSG00000114796	KLHL24	ENST00000454652;ENST00000242810;ENST00000493074;ENST00000461813;ENST00000476808;ENST00000468101;ENST00000481126;ENST00000482138;ENST00000454495;ENST00000468001;ENST00000437402	GO:0005515(protein binding);GO:0005737(cytoplasm);GO:0005912(adherens junction);GO:0016567(protein ubiquitination);GO:0030054(cell junction);GO:0030057(desmosome);GO:0030424(axon);GO:0031463(Cul3-RING ubiquitin ligase complex);GO:0042995(cell projection);GO:0043204(perikaryon);GO:0045109(intermediate filament organization);GO:0051865(protein autoubiquitination);GO:2000312(regulation of kainate se…	NA	K10461	NA	kelch like family member 24 [Source:HGNC Symbol;Acc:HGNC:25947]	protein_coding;processed_transcript;retained_intron	5.34758	5.66245	5.15556	1.84654	2.07326	1.66571	2.8942	1.53316	3.41712e-121	3.44483e-119	up	yes
ENSG00000113615	SEC24A	ENST00000398844;ENST00000322887;ENST00000513123	GO:0000139(Golgi membrane);GO:0000149(SNARE binding);GO:0002474(antigen processing and presentation of peptide antigen via MHC class I);GO:0005515(protein binding);GO:0005737(cytoplasm);GO:0005783(endoplasmic reticulum);GO:0005789(endoplasmic reticulum membrane);GO:0005829(cytosol);GO:0006886(intracellular protein transport);GO:0006888(endoplasmic reticulum to Golgi vesicle-mediated transport);GO…	04141(Protein processing in endoplasmic reticulum);04141(Protein processing in endoplasmic reticulum)	K14007	NA	SEC24 homolog A, COPII coat complex component [Source:HGNC Symbol;Acc:HGNC:10703]	protein_coding	10.5353	9.89517	10.1408	5.12735	5.47343	5.20347	1.93437	0.951866	7.92393e-121	7.96426e-119	up	no
ENSG00000187840	EIF4EBP1	ENST00000338825	GO:0000082(G1/S transition of mitotic cell cycle);GO:0002192(IRES-dependent translational initiation of linear mRNA);GO:0002931(response to ischemia);GO:0005515(protein binding);GO:0005634(nucleus);GO:0005737(cytoplasm);GO:0005829(cytosol);GO:0006417(regulation of translation);GO:0008190(eukaryotic initiation factor 4E binding);GO:0008286(insulin receptor signaling pathway);GO:0017148(negative re…	01521(EGFR tyrosine kinase inhibitor resistance);03013(RNA transport);04012(ErbB signaling pathway);04066(HIF-1 signaling pathway);04150(mTOR signaling pathway);04151(PI3K-Akt signaling pathway);04152(AMPK signaling pathway);04211(Longevity regulating pathway);04218(Cellular senescence);04910(Insulin signaling pathway);05163(Human cytomegalovirus infection);05165(Human papillomavirus infection);0…	K07205	NA	eukaryotic translation initiation factor 4E binding protein 1 [Source:HGNC Symbol;Acc:HGNC:3288]	protein_coding	96.5651	101.355	92.6805	48.0277	47.4554	53.7327	1.94752	0.961639	8.85792e-121	8.87643e-119	up	no
ENSG00000264364	DYNLL2	ENST00000579991	GO:0003774(motor activity);GO:0005515(protein binding);GO:0005634(nucleus);GO:0005737(cytoplasm);GO:0005813(centrosome);GO:0005829(cytosol);GO:0005856(cytoskeleton);GO:0005868(cytoplasmic dynein complex);GO:0005874(microtubule);GO:0005875(microtubule associated complex);GO:0005886(plasma membrane);GO:0005929(cilium);GO:0006888(endoplasmic reticulum to Golgi vesicle-mediated transport);GO:0007017(…	04962(Vasopressin-regulated water reabsorption)	K10418	NA	dynein light chain LC8-type 2 [Source:HGNC Symbol;Acc:HGNC:24596]	protein_coding	26.3703	25.6459	24.5538	39.7573	38.6838	38.266	0.656087	-0.608041	1.58135e-120	1.57993e-118	down	no
ENSG00000148154	UGCG	ENST00000374279;ENST00000490110;ENST00000495085;ENST00000489355;ENST00000474306	GO:0000139(Golgi membrane);GO:0005515(protein binding);GO:0005794(Golgi apparatus);GO:0006497(protein lipidation);GO:0006629(lipid metabolic process);GO:0006665(sphingolipid metabolic process);GO:0006679(glucosylceramide biosynthetic process);GO:0006687(glycosphingolipid metabolic process);GO:0008120(ceramide glucosyltransferase activity);GO:0008544(epidermis development);GO:0009966(regulation of…	00600(Sphingolipid metabolism);00600(Sphingolipid metabolism)	K00720	EC:2.4.1.80	UDP-glucose ceramide glucosyltransferase [Source:HGNC Symbol;Acc:HGNC:12524]	protein_coding;processed_transcript	8.36736	8.10628	8.04908	3.12326	3.41374	3.10131	2.5443	1.34727	1.09956e-119	1.09532e-117	up	yes
ENSG00000138095	LRPPRC	ENST00000260665;ENST00000419884;ENST00000447246;ENST00000463456;ENST00000409659;ENST00000409946;ENST00000472420;ENST00000483489;ENST00000467058	GO:0000794(condensed nuclear chromosome);GO:0000961(negative regulation of mitochondrial RNA catabolic process);GO:0003677(DNA binding);GO:0003697(single-stranded DNA binding);GO:0003723(RNA binding);GO:0005515(protein binding);GO:0005634(nucleus);GO:0005637(nuclear inner membrane);GO:0005640(nuclear outer membrane);GO:0005654(nucleoplasm);GO:0005737(cytoplasm);GO:0005739(mitochondrion);GO:000585…	NA	K17964	NA	leucine rich pentatricopeptide repeat containing [Source:HGNC Symbol;Acc:HGNC:15714]	protein_coding;retained_intron	25.9829	25.899	25.124	18.5507	18.3636	19.2622	1.37078	0.455002	1.38161e-119	1.37221e-117	up	no
ENSG00000035862	TIMP2	ENST00000262768;ENST00000592761;ENST00000586057;ENST00000536189	GO:0002020(protease binding);GO:0004857(enzyme inhibitor activity);GO:0005178(integrin binding);GO:0005515(protein binding);GO:0005576(extracellular region);GO:0005615(extracellular space);GO:0007417(central nervous system development);GO:0007568(aging);GO:0008191(metalloendopeptidase inhibitor activity);GO:0008270(zinc ion binding);GO:0008285(negative regulation of cell population proliferation)…	NA	K22583	NA	TIMP metallopeptidase inhibitor 2 [Source:HGNC Symbol;Acc:HGNC:11821]	protein_coding;nonsense_mediated_decay	39.0571	39.6228	38.9271	27.4924	28.1741	27.3225	1.41714	0.502984	4.13735e-119	4.09707e-117	up	no
ENSG00000143369	ECM1	ENST00000369047;ENST00000470432;ENST00000496744;ENST00000490346;ENST00000346569;ENST00000498579	GO:0001503(ossification);GO:0001525(angiogenesis);GO:0001938(positive regulation of endothelial cell proliferation);GO:0001960(negative regulation of cytokine-mediated signaling pathway);GO:0002020(protease binding);GO:0002063(chondrocyte development);GO:0002576(platelet degranulation);GO:0002828(regulation of type 2 immune response);GO:0003416(endochondral bone growth);GO:0005134(interleukin-2 r…	NA	NA	NA	extracellular matrix protein 1 [Source:HGNC Symbol;Acc:HGNC:3153]	protein_coding;processed_transcript	78.0228	78.9119	76.6355	103.454	106.714	105.417	0.740117	-0.434174	1.6974e-118	1.67594e-116	down	no
ENSG00000136152	COG3	ENST00000349995;ENST00000465942;ENST00000617493;ENST00000486940;ENST00000617325;ENST00000618913;ENST00000476702	GO:0000139(Golgi membrane);GO:0005515(protein binding);GO:0005794(Golgi apparatus);GO:0005801(cis-Golgi network);GO:0005829(cytosol);GO:0005886(plasma membrane);GO:0006486(protein glycosylation);GO:0006886(intracellular protein transport);GO:0006888(endoplasmic reticulum to Golgi vesicle-mediated transport);GO:0006890(retrograde vesicle-mediated transport, Golgi to endoplasmic reticulum);GO:00068…	NA	K20290	NA	component of oligomeric golgi complex 3 [Source:HGNC Symbol;Acc:HGNC:18619]	protein_coding;processed_transcript;nonsense_mediated_decay;non_stop_decay	13.6719	14.4095	13.636	8.14128	8.08827	8.39948	1.69384	0.760294	1.17027e-117	1.15208e-115	up	no
ENSG00000122778	KIAA1549	ENST00000422774;ENST00000440172	GO:0005886(plasma membrane);GO:0005929(cilium);GO:0016020(membrane);GO:0016021(integral component of membrane);GO:0032391(photoreceptor connecting cilium);GO:0042995(cell projection);GO:0042995(cell projection)	NA	NA	NA	KIAA1549 [Source:HGNC Symbol;Acc:HGNC:22219]	protein_coding	6.72032	7.07403	6.69713	4.01916	3.91866	3.85831	1.73714	0.796712	7.30045e-117	7.16597e-115	up	no
ENSG00000104332	SFRP1	ENST00000220772	GO:0001649(osteoblast differentiation);GO:0001657(ureteric bud development);GO:0001756(somitogenesis);GO:0001843(neural tube closure);GO:0001954(positive regulation of cell-matrix adhesion);GO:0002244(hematopoietic progenitor cell differentiation);GO:0004197(cysteine-type endopeptidase activity);GO:0005109(frizzled binding);GO:0005515(protein binding);GO:0005576(extracellular region);GO:0005615(e…	04310(Wnt signaling pathway)	NA	NA	secreted frizzled related protein 1 [Source:HGNC Symbol;Acc:HGNC:10776]	protein_coding	10.6691	10.5815	11.0265	18.8569	18.6601	19.8583	0.56256	-0.829921	8.56881e-117	8.38644e-115	down	no
ENSG00000159842	ABR	ENST00000574139;ENST00000302538;ENST00000570688;ENST00000572585;ENST00000571797;ENST00000577052;ENST00000571543;ENST00000574048;ENST00000573895;ENST00000572650;ENST00000573559;ENST00000574266;ENST00000574257;ENST00000575770;ENST00000574437;ENST00000570525;ENST00000544583;ENST00000571022;ENST00000570441;ENST00000291107;ENST00000574875;ENST00000574544;ENST00000572152;ENST00000575934;ENST00000574632…	GO:0002692(negative regulation of cellular extravasation);GO:0004674(protein serine/threonine kinase activity);GO:0005085(guanyl-nucleotide exchange factor activity);GO:0005096(GTPase activator activity);GO:0005515(protein binding);GO:0005829(cytosol);GO:0005886(plasma membrane);GO:0006468(protein phosphorylation);GO:0007165(signal transduction);GO:0007186(G protein-coupled receptor signaling pat…	NA	NA	NA	ABR activator of RhoGEF and GTPase [Source:HGNC Symbol;Acc:HGNC:81]	protein_coding;retained_intron;processed_transcript;nonsense_mediated_decay	11.1403	11.892	11.8533	7.2187	7.22993	7.47649	1.59113	0.670049	1.12724e-116	1.10004e-114	up	no
ENSG00000168077	SCARA3	ENST00000301904;ENST00000337221	GO:0000139(Golgi membrane);GO:0005044(scavenger receptor activity);GO:0005515(protein binding);GO:0005581(collagen trimer);GO:0005615(extracellular space);GO:0005783(endoplasmic reticulum);GO:0005789(endoplasmic reticulum membrane);GO:0005794(Golgi apparatus);GO:0006897(endocytosis);GO:0006979(response to oxidative stress);GO:0009650(UV protection);GO:0016020(membrane);GO:0016021(integral compone…	NA	NA	NA	scavenger receptor class A member 3 [Source:HGNC Symbol;Acc:HGNC:19000]	protein_coding	25.8983	24.5609	24.8724	38.4805	40.1093	40.2806	0.63373	-0.658061	1.61442e-116	1.5709e-114	down	no
ENSG00000176619	LMNB2	ENST00000325327;ENST00000534495;ENST00000527409;ENST00000532465;ENST00000490554	GO:0003674(molecular_function);GO:0005515(protein binding);GO:0005634(nucleus);GO:0005635(nuclear envelope);GO:0005637(nuclear inner membrane);GO:0005638(lamin filament);GO:0005882(intermediate filament);GO:0008150(biological_process);GO:0016020(membrane);GO:0031965(nuclear membrane);GO:0042802(identical protein binding);GO:0042802(identical protein binding)	04210(Apoptosis);04210(Apoptosis)	K07611	NA	lamin B2 [Source:HGNC Symbol;Acc:HGNC:6638]	protein_coding;processed_transcript;retained_intron	33.8254	34.5474	32.992	48.8103	47.7297	47.6375	0.703055	-0.50829	1.76723e-116	1.71462e-114	down	no
ENSG00000059728	MXD1	ENST00000264444;ENST00000540449;ENST00000410000;ENST00000435990;ENST00000409442	GO:0000122(negative regulation of transcription by RNA polymerase II);GO:0000790(nuclear chromatin);GO:0000978(RNA polymerase II cis-regulatory region sequence-specific DNA binding);GO:0000981(DNA-binding transcription factor activity, RNA polymerase II-specific);GO:0001227(DNA-binding transcription repressor activity, RNA polymerase II-specific);GO:0003677(DNA binding);GO:0005515(protein binding…	NA	K09114	NA	MAX dimerization protein 1 [Source:HGNC Symbol;Acc:HGNC:6761]	protein_coding;retained_intron;nonsense_mediated_decay	4.76286	4.76987	4.6609	1.77168	1.73879	1.87825	2.63395	1.39723	5.62373e-116	5.44059e-114	up	yes
ENSG00000101224	CDC25B	ENST00000344256;ENST00000439880;ENST00000468979;ENST00000495915;ENST00000245960;ENST00000340833;ENST00000467519;ENST00000379598;ENST00000480816	GO:0000086(G2/M transition of mitotic cell cycle);GO:0000278(mitotic cell cycle);GO:0000922(spindle pole);GO:0001556(oocyte maturation);GO:0004721(phosphoprotein phosphatase activity);GO:0004725(protein tyrosine phosphatase activity);GO:0005515(protein binding);GO:0005634(nucleus);GO:0005654(nucleoplasm);GO:0005737(cytoplasm);GO:0005813(centrosome);GO:0005815(microtubule organizing center);GO:000…	04010(MAPK signaling pathway);04110(Cell cycle);04914(Progesterone-mediated oocyte maturation);05206(MicroRNAs in cancer);05206(MicroRNAs in cancer)	NA	NA	cell division cycle 25B [Source:HGNC Symbol;Acc:HGNC:1726]	protein_coding;processed_transcript	53.0251	54.5487	50.674	35.996	34.788	37.2657	1.46458	0.55049	3.88161e-115	3.74441e-113	up	no
ENSG00000163291	PAQR3	ENST00000512733;ENST00000342820;ENST00000512760;ENST00000515541;ENST00000515853;ENST00000395594;ENST00000512299;ENST00000505715;ENST00000511594;ENST00000508599;ENST00000505735	GO:0000139(Golgi membrane);GO:0000165(MAPK cascade);GO:0001933(negative regulation of protein phosphorylation);GO:0005515(protein binding);GO:0005794(Golgi apparatus);GO:0010977(negative regulation of neuron projection development);GO:0016020(membrane);GO:0016021(integral component of membrane);GO:0033137(negative regulation of peptidyl-serine phosphorylation);GO:0034067(protein localization to G…	NA	NA	NA	progestin and adipoQ receptor family member 3 [Source:HGNC Symbol;Acc:HGNC:30130]	protein_coding;nonsense_mediated_decay;processed_transcript;retained_intron	6.58699	6.63066	6.40521	3.86561	3.63185	3.83337	1.73181	0.792282	4.02436e-115	3.871e-113	up	no
ENSG00000099194	SCD	ENST00000370355	GO:0004768(stearoyl-CoA 9-desaturase activity);GO:0005506(iron ion binding);GO:0005515(protein binding);GO:0005730(nucleolus);GO:0005783(endoplasmic reticulum);GO:0005789(endoplasmic reticulum membrane);GO:0006629(lipid metabolic process);GO:0006631(fatty acid metabolic process);GO:0006633(fatty acid biosynthetic process);GO:0006636(unsaturated fatty acid biosynthetic process);GO:0016020(membrane…	01040(Biosynthesis of unsaturated fatty acids);03320(PPAR signaling pathway);04152(AMPK signaling pathway)	K00507	EC:1.14.19.1	stearoyl-CoA desaturase [Source:HGNC Symbol;Acc:HGNC:10571]	protein_coding	609.922	608.855	585.56	490.603	495.384	493.427	1.21963	0.286442	1.33659e-114	1.28198e-112	up	no
ENSG00000167513	CDT1	ENST00000301019;ENST00000562747;ENST00000569140	GO:0000076(DNA replication checkpoint);GO:0000082(G1/S transition of mitotic cell cycle);GO:0000083(regulation of transcription involved in G1/S transition of mitotic cell cycle);GO:0000278(mitotic cell cycle);GO:0000775(chromosome, centromeric region);GO:0000776(kinetochore);GO:0000777(condensed chromosome kinetochore);GO:0003677(DNA binding);GO:0003682(chromatin binding);GO:0005515(protein bind…	NA	K10727	NA	chromatin licensing and DNA replication factor 1 [Source:HGNC Symbol;Acc:HGNC:24576]	protein_coding;retained_intron	22.7342	23.6574	22.1419	12.3779	12.4228	12.703	1.82738	0.86978	3.10823e-114	2.97275e-112	up	no
ENSG00000111859	NEDD9	ENST00000379446;ENST00000448183;ENST00000505589;ENST00000508800;ENST00000461055;ENST00000459670;ENST00000620854;ENST00000379433	GO:0000922(spindle pole);GO:0005515(protein binding);GO:0005634(nucleus);GO:0005654(nucleoplasm);GO:0005737(cytoplasm);GO:0005794(Golgi apparatus);GO:0005819(spindle);GO:0005829(cytosol);GO:0005856(cytoskeleton);GO:0005886(plasma membrane);GO:0005925(focal adhesion);GO:0005938(cell cortex);GO:0007010(cytoskeleton organization);GO:0007049(cell cycle);GO:0007155(cell adhesion);GO:0007165(signal tra…	NA	K16832	NA	neural precursor cell expressed, developmentally down-regulated 9 [Source:HGNC Symbol;Acc:HGNC:7733]	protein_coding;nonsense_mediated_decay;retained_intron;processed_transcript	14.1895	14.7962	14.3052	9.27474	8.76512	9.58107	1.56732	0.648302	4.50348e-114	4.29494e-112	up	no
ENSG00000133026	MYH10	ENST00000465458;ENST00000360416;ENST00000269243;ENST00000411957;ENST00000488329;ENST00000584124;ENST00000472728;ENST00000476737;ENST00000379980;ENST00000469865;ENST00000459986	GO:0000146(microfilament motor activity);GO:0000166(nucleotide binding);GO:0000281(mitotic cytokinesis);GO:0001701(in utero embryonic development);GO:0001725(stress fiber);GO:0001764(neuron migration);GO:0001778(plasma membrane repair);GO:0003279(cardiac septum development);GO:0003774(motor activity);GO:0003779(actin binding);GO:0005515(protein binding);GO:0005516(calmodulin binding);GO:0005524(A…	04530(Tight junction);04810(Regulation of actin cytoskeleton);05132(Salmonella infection);05132(Salmonella infection)	K10352	NA	myosin heavy chain 10 [Source:HGNC Symbol;Acc:HGNC:7568]	retained_intron;protein_coding	31.7081	31.7447	31.9824	43.4183	42.3186	44.1211	0.734919	-0.444342	5.5118e-114	5.24167e-112	down	no
ENSG00000198382	UVRAG	ENST00000356136;ENST00000531818;ENST00000533454;ENST00000525183;ENST00000530501;ENST00000528264;ENST00000525872	GO:0000149(SNARE binding);GO:0000323(lytic vacuole);GO:0000421(autophagosome membrane);GO:0000775(chromosome, centromeric region);GO:0005515(protein binding);GO:0005694(chromosome);GO:0005737(cytoplasm);GO:0005764(lysosome);GO:0005768(endosome);GO:0005769(early endosome);GO:0005770(late endosome);GO:0005776(autophagosome);GO:0005783(endoplasmic reticulum);GO:0005813(centrosome);GO:0006281(DNA rep…	04140(Autophagy - animal);04140(Autophagy - animal)	K21249	NA	UV radiation resistance associated [Source:HGNC Symbol;Acc:HGNC:12640]	protein_coding;nonsense_mediated_decay;retained_intron;processed_transcript	5.91119	6.11847	6.15542	2.73671	2.86076	2.71155	2.1886	1.13001	7.73386e-114	7.33406e-112	up	yes
ENSG00000143549	TPM3	ENST00000341372;ENST00000368533;ENST00000509409;ENST00000651731;ENST00000368530;ENST00000611659;ENST00000302206;ENST00000341485;ENST00000469717;ENST00000651641;ENST00000328159;ENST00000473036;ENST00000505010;ENST00000330188;ENST00000368531;ENST00000651873;ENST00000312970;ENST00000368545;ENST00000504663	GO:0001725(stress fiber);GO:0003674(molecular_function);GO:0003779(actin binding);GO:0005515(protein binding);GO:0005737(cytoplasm);GO:0005829(cytosol);GO:0005856(cytoskeleton);GO:0005862(muscle thin filament tropomyosin);GO:0005884(actin filament);GO:0006936(muscle contraction);GO:0007015(actin filament organization);GO:0015629(actin cytoskeleton);GO:0030049(muscle filament sliding);GO:0051015(a…	04260(Cardiac muscle contraction);04261(Adrenergic signaling in cardiomyocytes);05200(Pathways in cancer);05216(Thyroid cancer);05410(Hypertrophic cardiomyopathy (HCM));05414(Dilated cardiomyopathy (DCM));05414(Dilated cardiomyopathy (DCM))	K09290	NA	tropomyosin 3 [Source:HGNC Symbol;Acc:HGNC:12012]	nonsense_mediated_decay;protein_coding;retained_intron;processed_transcript	18.7259	19.5249	18.2075	25.5956	25.3099	25.8616	0.73545	-0.4433	1.09629e-113	1.03669e-111	down	no
ENSG00000136826	KLF4	ENST00000497048;ENST00000411706;ENST00000374672;ENST00000493306	GO:0000122(negative regulation of transcription by RNA polymerase II);GO:0000785(chromatin);GO:0000790(nuclear chromatin);GO:0000976(transcription regulatory region sequence-specific DNA binding);GO:0000978(RNA polymerase II cis-regulatory region sequence-specific DNA binding);GO:0000981(DNA-binding transcription factor activity, RNA polymerase II-specific);GO:0000987(cis-regulatory region sequen…	04550(Signaling pathways regulating pluripotency of stem cells);04550(Signaling pathways regulating pluripotency of stem cells)	K17846	NA	Kruppel like factor 4 [Source:HGNC Symbol;Acc:HGNC:6348]	retained_intron;protein_coding	13.4536	12.9216	13.1513	5.58596	4.57989	4.84131	2.63384	1.39717	1.14056e-112	1.07552e-110	up	yes
ENSG00000059378	PARP12	ENST00000496624;ENST00000467638;ENST00000470515;ENST00000493262;ENST00000489383;ENST00000484111;ENST00000488726;ENST00000263549;ENST00000466597;ENST00000473341;ENST00000489809;ENST00000491598	GO:0003723(RNA binding);GO:0003950(NAD+ ADP-ribosyltransferase activity);GO:0005634(nucleus);GO:0016740(transferase activity);GO:0016757(transferase activity, transferring glycosyl groups);GO:0046872(metal ion binding);GO:0070213(protein auto-ADP-ribosylation);GO:0140289(protein mono-ADP-ribosylation);GO:1990404(protein ADP-ribosylase activity);GO:1990404(protein ADP-ribosylase activity)	NA	K15259	EC:2.4.2.30	poly(ADP-ribose) polymerase family member 12 [Source:HGNC Symbol;Acc:HGNC:21919]	retained_intron;processed_transcript;protein_coding;nonsense_mediated_decay	4.55259	4.50442	4.79135	1.40259	1.5253	1.38963	3.20749	1.68144	1.37633e-112	1.29422e-110	up	yes
ENSG00000175567	UCP2	ENST00000663595;ENST00000536983;ENST00000539330;ENST00000544615;ENST00000539764;ENST00000545562;ENST00000541027;ENST00000543714;ENST00000310473;ENST00000545212	GO:0000303(response to superoxide);GO:0001666(response to hypoxia);GO:0005515(protein binding);GO:0005737(cytoplasm);GO:0005739(mitochondrion);GO:0005743(mitochondrial inner membrane);GO:0006839(mitochondrial transport);GO:0007565(female pregnancy);GO:0007568(aging);GO:0009409(response to cold);GO:0009749(response to glucose);GO:0010942(positive regulation of cell death);GO:0016020(membrane);GO:0…	NA	K15103	NA	uncoupling protein 2 [Source:HGNC Symbol;Acc:HGNC:12518]	protein_coding;retained_intron;processed_transcript	3.00374	2.69569	2.99552	9.8424	9.3132	8.83631	0.310624	-1.68676	1.4091e-111	1.32133e-109	down	yes
ENSG00000118816	CCNI	ENST00000237654;ENST00000504697;ENST00000515468;ENST00000505609;ENST00000513774;ENST00000506614;ENST00000507788;ENST00000515790	GO:0000079(regulation of cyclin-dependent protein serine/threonine kinase activity);GO:0000307(cyclin-dependent protein kinase holoenzyme complex);GO:0005515(protein binding);GO:0005634(nucleus);GO:0005737(cytoplasm);GO:0007283(spermatogenesis);GO:0016020(membrane);GO:0016538(cyclin-dependent protein serine/threonine kinase regulator activity);GO:0031965(nuclear membrane);GO:0044772(mitotic cell …	NA	NA	NA	cyclin I [Source:HGNC Symbol;Acc:HGNC:1595]	protein_coding;processed_transcript;retained_intron	49.2026	49.0938	46.7686	34.1285	32.8824	34.0163	1.4359	0.521955	2.17142e-111	2.03049e-109	up	no
ENSG00000128590	DNAJB9	ENST00000249356;ENST00000491582;ENST00000465725	GO:0002377(immunoglobulin production);GO:0005515(protein binding);GO:0005730(nucleolus);GO:0005737(cytoplasm);GO:0005783(endoplasmic reticulum);GO:0005788(endoplasmic reticulum lumen);GO:0005789(endoplasmic reticulum membrane);GO:0006986(response to unfolded protein);GO:0030183(B cell differentiation);GO:0030433(ubiquitin-dependent ERAD pathway);GO:0030544(Hsp70 protein binding);GO:0034976(respon…	NA	K09515	NA	DnaJ heat shock protein family (Hsp40) member B9 [Source:HGNC Symbol;Acc:HGNC:6968]	protein_coding;retained_intron;processed_transcript	17.5141	17.509	17.2562	7.82331	8.48041	8.23625	2.13038	1.09111	2.4696e-111	2.3029e-109	up	yes
ENSG00000103187	COTL1	ENST00000564057;ENST00000262428;ENST00000567278;ENST00000564662;ENST00000561707;ENST00000567786	GO:0003779(actin binding);GO:0005515(protein binding);GO:0005576(extracellular region);GO:0005634(nucleus);GO:0005737(cytoplasm);GO:0005829(cytosol);GO:0005856(cytoskeleton);GO:0005884(actin filament);GO:0005886(plasma membrane);GO:0008150(biological_process);GO:0019899(enzyme binding);GO:0030833(regulation of actin filament polymerization);GO:0030864(cortical actin cytoskeleton);GO:0034774(secre…	NA	NA	NA	coactosin like F-actin binding protein 1 [Source:HGNC Symbol;Acc:HGNC:18304]	protein_coding;processed_transcript;retained_intron	34.1017	34.5281	34.3883	49.2664	46.8791	48.8876	0.710308	-0.493483	3.97553e-111	3.69692e-109	down	no
ENSG00000133112	TPT1	ENST00000530705;ENST00000379055;ENST00000616577;ENST00000528619;ENST00000379056;ENST00000533567;ENST00000484604;ENST00000490277;ENST00000309246;ENST00000379060;ENST00000529421;ENST00000530245;ENST00000442760;ENST00000527226	GO:0000922(spindle pole);GO:0003723(RNA binding);GO:0005509(calcium ion binding);GO:0005515(protein binding);GO:0005615(extracellular space);GO:0005634(nucleus);GO:0005654(nucleoplasm);GO:0005737(cytoplasm);GO:0005771(multivesicular body);GO:0005829(cytosol);GO:0005881(cytoplasmic microtubule);GO:0006816(calcium ion transport);GO:0006874(cellular calcium ion homeostasis);GO:0008134(transcription …	NA	NA	NA	tumor protein, translationally-controlled 1 [Source:HGNC Symbol;Acc:HGNC:12022]	protein_coding;retained_intron;processed_transcript	175.205	178.247	171.096	144.598	145.33	145.601	1.2044	0.268311	1.37647e-110	1.27646e-108	up	no
ENSG00000164713	BRI3	ENST00000297290;ENST00000473967;ENST00000474291;ENST00000491463;ENST00000456357;ENST00000539286;ENST00000485422	GO:0005515(protein binding);GO:0005634(nucleus);GO:0005737(cytoplasm);GO:0005764(lysosome);GO:0005765(lysosomal membrane);GO:0005886(plasma membrane);GO:0016020(membrane);GO:0016021(integral component of membrane);GO:0035577(azurophil granule membrane);GO:0042802(identical protein binding);GO:0043312(neutrophil degranulation);GO:0048471(perinuclear region of cytoplasm);GO:0048471(perinuclear regi…	NA	NA	NA	brain protein I3 [Source:HGNC Symbol;Acc:HGNC:1109]	protein_coding;processed_transcript;retained_intron;nonsense_mediated_decay	19.4275	19.3068	18.4253	10.5096	11.0521	9.95188	1.81381	0.859026	1.81741e-110	1.68073e-108	up	no
ENSG00000160710	ADAR	ENST00000368474;ENST00000529168;ENST00000649749;ENST00000648231;ENST00000463920;ENST00000649042;ENST00000649408;ENST00000649021;ENST00000647682;ENST00000648311;ENST00000534279;ENST00000649022;ENST00000368471;ENST00000494866;ENST00000530954;ENST00000492630;ENST00000649724;ENST00000526905	GO:0001649(osteoblast differentiation);GO:0002244(hematopoietic progenitor cell differentiation);GO:0002376(immune system process);GO:0002566(somatic diversification of immune receptors via somatic mutation);GO:0003677(DNA binding);GO:0003723(RNA binding);GO:0003725(double-stranded RNA binding);GO:0003726(double-stranded RNA adenosine deaminase activity);GO:0004000(adenosine deaminase activity);G…	04623(Cytosolic DNA-sensing pathway);05162(Measles);05164(Influenza A);05164(Influenza A)	NA	NA	adenosine deaminase RNA specific [Source:HGNC Symbol;Acc:HGNC:225]	protein_coding;retained_intron;nonsense_mediated_decay;processed_transcript	32.4482	33.2701	32.2869	24.0986	24.9885	24.6608	1.32892	0.410255	6.17042e-110	5.69069e-108	up	no
ENSG00000116954	RRAGC	ENST00000373001;ENST00000496778;ENST00000474456;ENST00000493015	GO:0000166(nucleotide binding);GO:0000287(magnesium ion binding);GO:0003924(GTPase activity);GO:0005515(protein binding);GO:0005525(GTP binding);GO:0005634(nucleus);GO:0005654(nucleoplasm);GO:0005737(cytoplasm);GO:0005764(lysosome);GO:0005829(cytosol);GO:0006351(transcription, DNA-templated);GO:0006915(apoptotic process);GO:0007050(cell cycle arrest);GO:0007264(small GTPase mediated signal transd…	04140(Autophagy - animal);04150(mTOR signaling pathway);04150(mTOR signaling pathway)	K16186	NA	Ras related GTP binding C [Source:HGNC Symbol;Acc:HGNC:19902]	protein_coding;retained_intron;processed_transcript	23.873	22.6617	24.4508	11.6571	12.6906	13.4308	1.87899	0.90996	2.42894e-109	2.23396e-107	up	no
ENSG00000198467	TPM2	ENST00000378292;ENST00000471212;ENST00000643485;ENST00000329305;ENST00000486018;ENST00000607559;ENST00000647435;ENST00000645482;ENST00000644325	GO:0003779(actin binding);GO:0005737(cytoplasm);GO:0005829(cytosol);GO:0005856(cytoskeleton);GO:0005862(muscle thin filament tropomyosin);GO:0005884(actin filament);GO:0006936(muscle contraction);GO:0007015(actin filament organization);GO:0008307(structural constituent of muscle);GO:0015629(actin cytoskeleton);GO:0030049(muscle filament sliding);GO:0042802(identical protein binding);GO:0042803(pr…	04260(Cardiac muscle contraction);04261(Adrenergic signaling in cardiomyocytes);05410(Hypertrophic cardiomyopathy (HCM));05414(Dilated cardiomyopathy (DCM));05414(Dilated cardiomyopathy (DCM))	K10374	NA	tropomyosin 2 [Source:HGNC Symbol;Acc:HGNC:12011]	protein_coding;retained_intron;processed_transcript	21.3908	21.3864	19.8475	34.4075	34.507	34.0395	0.608279	-0.717195	4.79911e-109	4.4018e-107	down	no
ENSG00000158828	PINK1	ENST00000321556;ENST00000492302;ENST00000400490	GO:0000166(nucleotide binding);GO:0000287(magnesium ion binding);GO:0000422(autophagy of mitochondrion);GO:0000785(chromatin);GO:0001934(positive regulation of protein phosphorylation);GO:0002020(protease binding);GO:0002082(regulation of oxidative phosphorylation);GO:0002931(response to ischemia);GO:0004672(protein kinase activity);GO:0004674(protein serine/threonine kinase activity);GO:0005515(…	04137(Mitophagy - animal);05012(Parkinson disease);05012(Parkinson disease)	K05688	EC:2.7.11.1	PTEN induced kinase 1 [Source:HGNC Symbol;Acc:HGNC:14581]	protein_coding;processed_transcript	34.0332	32.7418	34.0261	21.8234	22.2522	22.6883	1.50982	0.594373	5.2673e-109	4.81808e-107	up	no
ENSG00000137693	YAP1	ENST00000629586;ENST00000524575;ENST00000615667;ENST00000526343;ENST00000531439;ENST00000528834;ENST00000282441;ENST00000526594;ENST00000345877;ENST00000537274;ENST00000529029	GO:0000902(cell morphogenesis);GO:0000976(transcription regulatory region sequence-specific DNA binding);GO:0000978(RNA polymerase II cis-regulatory region sequence-specific DNA binding);GO:0001570(vasculogenesis);GO:0001894(tissue homeostasis);GO:0003015(heart process);GO:0003143(embryonic heart tube morphogenesis);GO:0003682(chromatin binding);GO:0003713(transcription coactivator activity);GO:0…	04390(Hippo signaling pathway);04392(Hippo signaling pathway - multiple species);04392(Hippo signaling pathway - multiple species)	K16687	NA	Yes1 associated transcriptional regulator [Source:HGNC Symbol;Acc:HGNC:16262]	protein_coding;processed_transcript;retained_intron	64.2563	64.6549	61.9904	82.0125	84.2067	83.1708	0.765474	-0.385574	2.22731e-108	2.03182e-106	down	no
ENSG00000038382	TRIO	ENST00000515144;ENST00000344204;ENST00000506611;ENST00000508343;ENST00000509354;ENST00000503399;ENST00000512070;ENST00000508717;ENST00000502816;ENST00000508283;ENST00000509967;ENST00000507714;ENST00000510757;ENST00000505971;ENST00000344135;ENST00000511019;ENST00000510281;ENST00000513206;ENST00000512303;ENST00000504606;ENST00000512979;ENST00000515710;ENST00000502490	GO:0000166(nucleotide binding);GO:0004672(protein kinase activity);GO:0004674(protein serine/threonine kinase activity);GO:0005085(guanyl-nucleotide exchange factor activity);GO:0005089(Rho guanyl-nucleotide exchange factor activity);GO:0005515(protein binding);GO:0005524(ATP binding);GO:0005737(cytoplasm);GO:0005829(cytosol);GO:0006468(protein phosphorylation);GO:0007185(transmembrane receptor p…	NA	K08810	EC:2.7.11.1	trio Rho guanine nucleotide exchange factor [Source:HGNC Symbol;Acc:HGNC:12303]	retained_intron;protein_coding;nonsense_mediated_decay;processed_transcript	25.0003	25.2676	24.2367	19.5549	19.5296	19.587	1.26986	0.344669	4.15767e-108	3.78247e-106	up	no
ENSG00000135750	KCNK1	ENST00000472869;ENST00000366621;ENST00000446915;ENST00000366620;ENST00000487728;ENST00000472190	GO:0005242(inward rectifier potassium channel activity);GO:0005267(potassium channel activity);GO:0005272(sodium channel activity);GO:0005515(protein binding);GO:0005737(cytoplasm);GO:0005768(endosome);GO:0005886(plasma membrane);GO:0005887(integral component of plasma membrane);GO:0006811(ion transport);GO:0006813(potassium ion transport);GO:0008076(voltage-gated potassium channel complex);GO:00…	NA	K04912	NA	potassium two pore domain channel subfamily K member 1 [Source:HGNC Symbol;Acc:HGNC:6272]	processed_transcript;protein_coding	51.1458	52.9505	50.4959	36.7417	36.9042	37.1272	1.39557	0.480859	4.19202e-108	3.80341e-106	up	no
ENSG00000164488	DACT2	ENST00000366795	GO:0002244(hematopoietic progenitor cell differentiation);GO:0003382(epithelial cell morphogenesis);GO:0005080(protein kinase C binding);GO:0005737(cytoplasm);GO:0007162(negative regulation of cell adhesion);GO:0008013(beta-catenin binding);GO:0008134(transcription factor binding);GO:0043588(skin development);GO:0051018(protein kinase A binding);GO:0070097(delta-catenin binding);GO:0072061(inner …	NA	K22154	NA	dishevelled binding antagonist of beta catenin 2 [Source:HGNC Symbol;Acc:HGNC:21231]	protein_coding	6.04132	6.65481	6.01849	1.73174	2.03439	2.05341	3.21582	1.68519	7.22669e-108	6.53908e-106	up	yes
ENSG00000106066	CPVL	ENST00000265394;ENST00000432534;ENST00000458405;ENST00000437527;ENST00000455893;ENST00000396276;ENST00000448959;ENST00000409850;ENST00000447426	GO:0004180(carboxypeptidase activity);GO:0004185(serine-type carboxypeptidase activity);GO:0006508(proteolysis);GO:0008233(peptidase activity);GO:0016787(hydrolase activity);GO:0070062(extracellular exosome);GO:0070062(extracellular exosome)	NA	K09645	EC:3.4.16.-	carboxypeptidase vitellogenic like [Source:HGNC Symbol;Acc:HGNC:14399]	protein_coding	78.1661	80.4125	75.7837	57.3875	57.1365	59.2182	1.34891	0.431792	7.52429e-108	6.79006e-106	up	no
ENSG00000092199	HNRNPC	ENST00000420743;ENST00000554383;ENST00000336053;ENST00000557033;ENST00000556628;ENST00000553614;ENST00000555309;ENST00000556226;ENST00000554539;ENST00000553753;ENST00000555215;ENST00000449098;ENST00000554417;ENST00000557336;ENST00000556142;ENST00000555137;ENST00000555585;ENST00000554455;ENST00000555176;ENST00000556897;ENST00000430246;ENST00000555914;ENST00000557157;ENST00000554891;ENST00000553300…	GO:0000398(mRNA splicing, via spliceosome);GO:0000790(nuclear chromatin);GO:0000978(RNA polymerase II cis-regulatory region sequence-specific DNA binding);GO:0001649(osteoblast differentiation);GO:0003676(nucleic acid binding);GO:0003723(RNA binding);GO:0003730(mRNA 3'-UTR binding);GO:0005515(protein binding);GO:0005576(extracellular region);GO:0005634(nucleus);GO:0005654(nucleoplasm);GO:0005681(…	03040(Spliceosome);03040(Spliceosome)	K12884	NA	heterogeneous nuclear ribonucleoprotein C [Source:HGNC Symbol;Acc:HGNC:5035]	protein_coding;retained_intron	42.8127	42.9865	41.9141	57.3606	55.6318	56.6916	0.752654	-0.409941	1.01384e-107	9.12458e-106	down	no
ENSG00000174844	DNAH12	ENST00000495027;ENST00000462713;ENST00000479363;ENST00000351747	GO:0000166(nucleotide binding);GO:0003774(motor activity);GO:0003777(microtubule motor activity);GO:0005524(ATP binding);GO:0005737(cytoplasm);GO:0005856(cytoskeleton);GO:0005874(microtubule);GO:0005929(cilium);GO:0007018(microtubule-based movement);GO:0030286(dynein complex);GO:0042995(cell projection);GO:0042995(cell projection)	05016(Huntington disease);05016(Huntington disease)	K10408	NA	dynein axonemal heavy chain 12 [Source:HGNC Symbol;Acc:HGNC:2943]	protein_coding;processed_transcript;retained_intron	0.700579	0.815249	0.710105	0.0594954	0.0720516	0.0713268	10.972	3.45576	1.24546e-107	1.11791e-105	up	yes
ENSG00000129521	EGLN3	ENST00000250457;ENST00000553215;ENST00000547327;ENST00000487915;ENST00000546681;ENST00000556785;ENST00000550114;ENST00000551935;ENST00000548285	GO:0001666(response to hypoxia);GO:0005506(iron ion binding);GO:0005515(protein binding);GO:0005634(nucleus);GO:0005654(nucleoplasm);GO:0005737(cytoplasm);GO:0005829(cytosol);GO:0006915(apoptotic process);GO:0006919(activation of cysteine-type endopeptidase activity involved in apoptotic process);GO:0006974(cellular response to DNA damage stimulus);GO:0008198(ferrous iron binding);GO:0016491(oxid…	04066(HIF-1 signaling pathway);05200(Pathways in cancer);05211(Renal cell carcinoma);05211(Renal cell carcinoma)	K09592	EC:1.14.11.29	egl-9 family hypoxia inducible factor 3 [Source:HGNC Symbol;Acc:HGNC:14661]	protein_coding;processed_transcript;retained_intron	7.16888	7.41645	6.88466	11.8061	12.023	12.049	0.598414	-0.740784	2.13914e-107	1.91496e-105	down	no
ENSG00000124383	MPHOSPH10	ENST00000244230;ENST00000493360;ENST00000498451;ENST00000468427;ENST00000476969	GO:0000375(RNA splicing, via transesterification reactions);GO:0003723(RNA binding);GO:0005515(protein binding);GO:0005634(nucleus);GO:0005654(nucleoplasm);GO:0005694(chromosome);GO:0005730(nucleolus);GO:0005732(small nucleolar ribonucleoprotein complex);GO:0006364(rRNA processing);GO:0006396(RNA processing);GO:0008380(RNA splicing);GO:0010923(negative regulation of phosphatase activity);GO:00320…	03008(Ribosome biogenesis in eukaryotes);03008(Ribosome biogenesis in eukaryotes)	K14559	NA	M-phase phosphoprotein 10 [Source:HGNC Symbol;Acc:HGNC:7213]	protein_coding;retained_intron;processed_transcript	13.2732	13.9444	12.2109	6.22872	6.43746	6.62312	2.04406	1.03144	2.35428e-107	2.10195e-105	up	yes
ENSG00000148344	PTGES	ENST00000340607;ENST00000481476	GO:0001516(prostaglandin biosynthetic process);GO:0002526(acute inflammatory response);GO:0002544(chronic inflammatory response);GO:0004364(glutathione transferase activity);GO:0004602(glutathione peroxidase activity);GO:0004667(prostaglandin-D synthase activity);GO:0005515(protein binding);GO:0005641(nuclear envelope lumen);GO:0005737(cytoplasm);GO:0005789(endoplasmic reticulum membrane);GO:0006…	00590(Arachidonic acid metabolism);00590(Arachidonic acid metabolism)	K15729	EC:5.3.99.3	prostaglandin E synthase [Source:HGNC Symbol;Acc:HGNC:9599]	protein_coding;processed_transcript	96.5146	102.658	96.6169	68.4439	66.0251	67.3764	1.46543	0.551321	3.87696e-107	3.45224e-105	up	no
ENSG00000176014	TUBB6	ENST00000590103;ENST00000586653;ENST00000586691;ENST00000591463;ENST00000417736;ENST00000590693;ENST00000592683;ENST00000317702;ENST00000590967;ENST00000591909;ENST00000587204;ENST00000590388;ENST00000586810	GO:0000166(nucleotide binding);GO:0000226(microtubule cytoskeleton organization);GO:0000278(mitotic cell cycle);GO:0003674(molecular_function);GO:0003924(GTPase activity);GO:0005200(structural constituent of cytoskeleton);GO:0005515(protein binding);GO:0005525(GTP binding);GO:0005634(nucleus);GO:0005737(cytoplasm);GO:0005856(cytoskeleton);GO:0005874(microtubule);GO:0007010(cytoskeleton organizati…	04145(Phagosome);04540(Gap junction);05130(Pathogenic Escherichia coli infection);05130(Pathogenic Escherichia coli infection)	K07375	NA	tubulin beta 6 class V [Source:HGNC Symbol;Acc:HGNC:20776]	protein_coding;retained_intron;nonsense_mediated_decay	51.3954	49.5133	49.0403	68.8904	69.7666	72.084	0.711533	-0.490998	8.31969e-107	7.38868e-105	down	no
ENSG00000248905	FMN1	ENST00000616417;ENST00000560317;ENST00000559610;ENST00000320930;ENST00000674090;ENST00000558628;ENST00000559150;ENST00000334528;ENST00000558197	GO:0003779(actin binding);GO:0005634(nucleus);GO:0005737(cytoplasm);GO:0005789(endoplasmic reticulum membrane);GO:0005884(actin filament);GO:0005886(plasma membrane);GO:0005912(adherens junction);GO:0008017(microtubule binding);GO:0010467(gene expression);GO:0016020(membrane);GO:0017124(SH3 domain binding);GO:0030054(cell junction);GO:0030838(positive regulation of actin filament polymerization);…	NA	K10367	NA	formin 1 [Source:HGNC Symbol;Acc:HGNC:3768]	protein_coding;processed_transcript;retained_intron	4.03493	4.25041	4.13269	2.36188	2.49551	2.49644	1.68865	0.755867	2.13141e-106	1.8879e-104	up	no
ENSG00000189221	MAOA	ENST00000542639;ENST00000338702;ENST00000497485;ENST00000490604	GO:0005515(protein binding);GO:0005739(mitochondrion);GO:0005741(mitochondrial outer membrane);GO:0005829(cytosol);GO:0006576(cellular biogenic amine metabolic process);GO:0006584(catecholamine metabolic process);GO:0008131(primary amine oxidase activity);GO:0009967(positive regulation of signal transduction);GO:0016020(membrane);GO:0016021(integral component of membrane);GO:0016491(oxidoreductas…	00260(Glycine, serine and threonine metabolism);00330(Arginine and proline metabolism);00340(Histidine metabolism);00350(Tyrosine metabolism);00360(Phenylalanine metabolism);00380(Tryptophan metabolism);00982(Drug metabolism - cytochrome P450);04726(Serotonergic synapse);04728(Dopaminergic synapse);05030(Cocaine addiction);05031(Amphetamine addiction);05034(Alcoholism);05034(Alcoholism)	K00274	EC:1.4.3.4	monoamine oxidase A [Source:HGNC Symbol;Acc:HGNC:6833]	protein_coding;processed_transcript	74.9006	74.4294	72.9515	57.9786	58.3148	58.3491	1.27278	0.347982	2.45134e-106	2.16557e-104	up	no
ENSG00000103365	GGA2	ENST00000309859;ENST00000568922;ENST00000568799;ENST00000566547;ENST00000562117;ENST00000569182;ENST00000562944;ENST00000567201;ENST00000566651;ENST00000563494;ENST00000570111;ENST00000563047;ENST00000569189;ENST00000569300	GO:0005515(protein binding);GO:0005768(endosome);GO:0005794(Golgi apparatus);GO:0005802(trans-Golgi network);GO:0006886(intracellular protein transport);GO:0010008(endosome membrane);GO:0015031(protein transport);GO:0016020(membrane);GO:0016192(vesicle-mediated transport);GO:0030136(clathrin-coated vesicle);GO:0030306(ADP-ribosylation factor binding);GO:0031901(early endosome membrane);GO:0034394…	04142(Lysosome);04142(Lysosome)	K12404	NA	golgi associated, gamma adaptin ear containing, ARF binding protein 2 [Source:HGNC Symbol;Acc:HGNC:16064]	protein_coding;retained_intron;processed_transcript;nonsense_mediated_decay	13.3046	13.9463	13.0325	8.57798	8.11832	8.51031	1.59813	0.676384	2.94665e-106	2.5963e-104	up	no
ENSG00000171862	PTEN	ENST00000371953;ENST00000472832;ENST00000487939;ENST00000618586;ENST00000498703;ENST00000462694	GO:0001525(angiogenesis);GO:0001933(negative regulation of protein phosphorylation);GO:0002902(regulation of B cell apoptotic process);GO:0004438(phosphatidylinositol-3-phosphatase activity);GO:0004721(phosphoprotein phosphatase activity);GO:0004722(protein serine/threonine phosphatase activity);GO:0004725(protein tyrosine phosphatase activity);GO:0005161(platelet-derived growth factor receptor b…	00562(Inositol phosphate metabolism);01521(EGFR tyrosine kinase inhibitor resistance);04068(FoxO signaling pathway);04070(Phosphatidylinositol signaling system);04071(Sphingolipid signaling pathway);04115(p53 signaling pathway);04140(Autophagy - animal);04150(mTOR signaling pathway);04151(PI3K-Akt signaling pathway);04218(Cellular senescence);04510(Focal adhesion);04931(Insulin resistance);05165(…	NA	NA	phosphatase and tensin homolog [Source:HGNC Symbol;Acc:HGNC:9588]	protein_coding;processed_transcript;retained_intron	10.7567	10.5544	9.85417	6.51461	6.4753	6.52456	1.59703	0.675394	2.293e-105	2.01508e-103	up	no
ENSG00000148677	ANKRD1	ENST00000371697	GO:0000122(negative regulation of transcription by RNA polymerase II);GO:0001085(RNA polymerase II transcription factor binding);GO:0001650(fibrillar center);GO:0002039(p53 binding);GO:0003677(DNA binding);GO:0003713(transcription coactivator activity);GO:0003714(transcription corepressor activity);GO:0005515(protein binding);GO:0005634(nucleus);GO:0005654(nucleoplasm);GO:0005667(transcription fa…	NA	K21433	NA	ankyrin repeat domain 1 [Source:HGNC Symbol;Acc:HGNC:15819]	protein_coding	14.6064	15.9288	14.4862	4.35571	3.23652	3.28934	4.1374	2.04872	2.71229e-105	2.37732e-103	up	yes
ENSG00000160917	CPSF4	ENST00000412686;ENST00000441580;ENST00000465132;ENST00000471455;ENST00000292476;ENST00000482251;ENST00000469897;ENST00000451876;ENST00000430038;ENST00000484112;ENST00000436336;ENST00000452047;ENST00000440514	GO:0000398(mRNA splicing, via spliceosome);GO:0003676(nucleic acid binding);GO:0003723(RNA binding);GO:0005515(protein binding);GO:0005634(nucleus);GO:0005654(nucleoplasm);GO:0005847(mRNA cleavage and polyadenylation specificity factor complex);GO:0006369(termination of RNA polymerase II transcription);GO:0006388(tRNA splicing, via endonucleolytic cleavage and ligation);GO:0006397(mRNA processing…	03015(mRNA surveillance pathway);05164(Influenza A);05164(Influenza A)	K14404	NA	cleavage and polyadenylation specific factor 4 [Source:HGNC Symbol;Acc:HGNC:2327]	protein_coding;retained_intron;processed_transcript;nonsense_mediated_decay	16.273	15.6544	15.77	8.30486	8.17118	7.46905	1.99195	0.994183	3.52866e-105	3.08482e-103	up	no
ENSG00000183255	PTTG1IP	ENST00000494690;ENST00000480234;ENST00000330938;ENST00000397886;ENST00000397887;ENST00000445724;ENST00000474737	GO:0002039(p53 binding);GO:0003674(molecular_function);GO:0005515(protein binding);GO:0005634(nucleus);GO:0005654(nucleoplasm);GO:0005737(cytoplasm);GO:0006606(protein import into nucleus);GO:0016020(membrane);GO:0016021(integral component of membrane);GO:0031398(positive regulation of protein ubiquitination);GO:0043518(negative regulation of DNA damage response, signal transduction by p53 class …	NA	NA	NA	PTTG1 interacting protein [Source:HGNC Symbol;Acc:HGNC:13524]	processed_transcript;protein_coding;retained_intron	97.4214	100.482	93.6822	72.2927	72.9656	74.6494	1.32595	0.407022	5.71728e-105	4.98517e-103	up	no
ENSG00000104687	GSR	ENST00000546342;ENST00000541648;ENST00000221130;ENST00000643525;ENST00000521479;ENST00000643653	GO:0000166(nucleotide binding);GO:0004362(glutathione-disulfide reductase activity);GO:0005737(cytoplasm);GO:0005739(mitochondrion);GO:0005759(mitochondrial matrix);GO:0005829(cytosol);GO:0006749(glutathione metabolic process);GO:0009055(electron transfer activity);GO:0009897(external side of plasma membrane);GO:0015949(nucleobase-containing small molecule interconversion);GO:0016491(oxidoreducta…	00480(Glutathione metabolism);04918(Thyroid hormone synthesis);04918(Thyroid hormone synthesis)	K00383	EC:1.8.1.7	glutathione-disulfide reductase [Source:HGNC Symbol;Acc:HGNC:4623]	protein_coding;processed_transcript;nonsense_mediated_decay	35.3821	35.3669	33.1308	21.5926	22.526	22.9348	1.54921	0.631535	3.14167e-104	2.73228e-102	up	no
ENSG00000131746	TNS4	ENST00000254051;ENST00000582747;ENST00000497303;ENST00000394072	GO:0003779(actin binding);GO:0005515(protein binding);GO:0005737(cytoplasm);GO:0005829(cytosol);GO:0005856(cytoskeleton);GO:0005925(focal adhesion);GO:0006915(apoptotic process);GO:0008104(protein localization);GO:0030054(cell junction);GO:0030054(cell junction)	NA	K18080	NA	tensin 4 [Source:HGNC Symbol;Acc:HGNC:24352]	protein_coding;retained_intron	8.75963	9.64564	8.77859	15.8863	16.2345	16.5203	0.558865	-0.839429	8.01125e-104	6.94929e-102	down	no
ENSG00000090054	SPTLC1	ENST00000477888;ENST00000488921;ENST00000262554;ENST00000461132;ENST00000337841;ENST00000646534;ENST00000644140;ENST00000643599;ENST00000469778;ENST00000642671	GO:0003824(catalytic activity);GO:0004758(serine C-palmitoyltransferase activity);GO:0005515(protein binding);GO:0005783(endoplasmic reticulum);GO:0005789(endoplasmic reticulum membrane);GO:0006629(lipid metabolic process);GO:0006665(sphingolipid metabolic process);GO:0006686(sphingomyelin biosynthetic process);GO:0009058(biosynthetic process);GO:0016020(membrane);GO:0016021(integral component of…	00600(Sphingolipid metabolism);04071(Sphingolipid signaling pathway);04071(Sphingolipid signaling pathway)	K00654	EC:2.3.1.50	serine palmitoyltransferase long chain base subunit 1 [Source:HGNC Symbol;Acc:HGNC:11277]	processed_transcript;protein_coding;nonsense_mediated_decay	9.98153	10.4558	9.56449	15.9827	15.9672	16.3964	0.620561	-0.688356	2.04127e-103	1.76612e-101	down	no
ENSG00000140941	MAP1LC3B	ENST00000268607;ENST00000564638;ENST00000565788;ENST00000650688;ENST00000570189;ENST00000564844	GO:0000045(autophagosome assembly);GO:0000421(autophagosome membrane);GO:0000422(autophagy of mitochondrion);GO:0000423(mitophagy);GO:0005515(protein binding);GO:0005622(intracellular);GO:0005737(cytoplasm);GO:0005739(mitochondrion);GO:0005776(autophagosome);GO:0005829(cytosol);GO:0005856(cytoskeleton);GO:0005874(microtubule);GO:0005930(axoneme);GO:0006914(autophagy);GO:0006995(cellular response …	04216(Ferroptosis);04216(Ferroptosis)	K10435	NA	microtubule associated protein 1 light chain 3 beta [Source:HGNC Symbol;Acc:HGNC:13352]	protein_coding;retained_intron;nonsense_mediated_decay	21.5785	22.1738	21.5273	14.3968	14.3777	14.7264	1.50065	0.585586	4.10386e-103	3.54155e-101	up	no
ENSG00000163565	IFI16	ENST00000493884;ENST00000368131;ENST00000474473;ENST00000295809;ENST00000483916;ENST00000566111;ENST00000448393;ENST00000368132;ENST00000562225;ENST00000340979	GO:0000122(negative regulation of transcription by RNA polymerase II);GO:0000978(RNA polymerase II cis-regulatory region sequence-specific DNA binding);GO:0001227(DNA-binding transcription repressor activity, RNA polymerase II-specific);GO:0001819(positive regulation of cytokine production);GO:0002218(activation of innate immune response);GO:0002376(immune system process);GO:0003677(DNA binding);…	04621(NOD-like receptor signaling pathway);04621(NOD-like receptor signaling pathway)	NA	NA	interferon gamma inducible protein 16 [Source:HGNC Symbol;Acc:HGNC:5395]	retained_intron;protein_coding	7.02684	7.58762	6.88065	3.21128	3.15797	3.11	2.2676	1.18116	9.97179e-103	8.58341e-101	up	yes
ENSG00000136068	FLNB	ENST00000466455;ENST00000429972;ENST00000481470;ENST00000358537;ENST00000493452;ENST00000490882;ENST00000475487;ENST00000491408;ENST00000484981;ENST00000477629;ENST00000470231;ENST00000468939;ENST00000419752;ENST00000295956	GO:0001725(stress fiber);GO:0003334(keratinocyte development);GO:0003382(epithelial cell morphogenesis);GO:0003723(RNA binding);GO:0003779(actin binding);GO:0005515(protein binding);GO:0005634(nucleus);GO:0005737(cytoplasm);GO:0005829(cytosol);GO:0005856(cytoskeleton);GO:0005886(plasma membrane);GO:0005903(brush border);GO:0005925(focal adhesion);GO:0005938(cell cortex);GO:0007165(signal transduc…	04010(MAPK signaling pathway);04510(Focal adhesion);05132(Salmonella infection);05205(Proteoglycans in cancer);05205(Proteoglycans in cancer)	NA	NA	filamin B [Source:HGNC Symbol;Acc:HGNC:3755]	protein_coding;retained_intron;processed_transcript;nonsense_mediated_decay	149.031	148.532	146.448	123.844	123.862	127.768	1.18253	0.241879	1.55695e-102	1.33675e-100	up	no
ENSG00000138709	LARP1B	ENST00000649983;ENST00000512292;ENST00000508819;ENST00000394288;ENST00000503725;ENST00000432347;ENST00000508648;ENST00000507259;ENST00000507377;ENST00000648358;ENST00000506199;ENST00000650359;ENST00000326639	GO:0003723(RNA binding);GO:0005515(protein binding);GO:0005634(nucleus);GO:0019013(viral nucleocapsid);GO:0019013(viral nucleocapsid)	NA	K18757	NA	La ribonucleoprotein 1B [Source:HGNC Symbol;Acc:HGNC:24704]	protein_coding;processed_transcript;nonsense_mediated_decay	7.23578	7.48325	7.05464	4.03154	4.1497	4.33789	1.73923	0.798451	2.0656e-102	1.76893e-100	up	no
ENSG00000182718	ANXA2	ENST00000557904;ENST00000504475;ENST00000332680;ENST00000560546;ENST00000559956;ENST00000421017;ENST00000559780;ENST00000560495;ENST00000559647;ENST00000559176;ENST00000561445;ENST00000560014;ENST00000559113;ENST00000557906;ENST00000451270;ENST00000558169;ENST00000558998;ENST00000558503;ENST00000560165;ENST00000560389;ENST00000559559;ENST00000559467;ENST00000557986;ENST00000396024;ENST00000559818…	GO:0001525(angiogenesis);GO:0001726(ruffle);GO:0001765(membrane raft assembly);GO:0001786(phosphatidylserine binding);GO:0001921(positive regulation of receptor recycling);GO:0001934(positive regulation of protein phosphorylation);GO:0002020(protease binding);GO:0003723(RNA binding);GO:0004859(phospholipase inhibitor activity);GO:0004867(serine-type endopeptidase inhibitor activity);GO:0005262(ca…	NA	NA	NA	annexin A2 [Source:HGNC Symbol;Acc:HGNC:537]	protein_coding;retained_intron;processed_transcript;nonsense_mediated_decay	113.81	114.534	109.929	136.278	137.658	141.062	0.815119	-0.294917	6.42017e-102	5.4841e-100	down	no
ENSG00000162298	SYVN1	ENST00000307289;ENST00000294256;ENST00000377190;ENST00000529207;ENST00000449943;ENST00000530451;ENST00000527142;ENST00000528487;ENST00000526060;ENST00000533685;ENST00000531018;ENST00000525874	GO:0000836(Hrd1p ubiquitin ligase complex);GO:0000839(Hrd1p ubiquitin ligase ERAD-L complex);GO:0002327(immature B cell differentiation);GO:0005515(protein binding);GO:0005654(nucleoplasm);GO:0005737(cytoplasm);GO:0005783(endoplasmic reticulum);GO:0005789(endoplasmic reticulum membrane);GO:0005790(smooth endoplasmic reticulum);GO:0006511(ubiquitin-dependent protein catabolic process);GO:0016020(m…	04120(Ubiquitin mediated proteolysis);04141(Protein processing in endoplasmic reticulum);04141(Protein processing in endoplasmic reticulum)	K10601	EC:2.3.2.27	synoviolin 1 [Source:HGNC Symbol;Acc:HGNC:20738]	protein_coding;retained_intron;nonsense_mediated_decay	15.1041	15.6096	13.9143	8.48813	8.07201	8.15204	1.80591	0.852727	7.57449e-102	6.4537e-100	up	no
ENSG00000175793	SFN	ENST00000339276	GO:0000079(regulation of cyclin-dependent protein serine/threonine kinase activity);GO:0001836(release of cytochrome c from mitochondria);GO:0003334(keratinocyte development);GO:0005515(protein binding);GO:0005576(extracellular region);GO:0005615(extracellular space);GO:0005634(nucleus);GO:0005737(cytoplasm);GO:0005739(mitochondrion);GO:0005829(cytosol);GO:0006469(negative regulation of protein k…	04110(Cell cycle);04115(p53 signaling pathway);04960(Aldosterone-regulated sodium reabsorption)	K06644	NA	stratifin [Source:HGNC Symbol;Acc:HGNC:10773]	protein_coding	102.483	112.414	101.924	160.063	161.206	160.746	0.657285	-0.605409	7.60773e-102	6.46561e-100	down	no
ENSG00000110619	CARS1	ENST00000380525;ENST00000484484;ENST00000465331;ENST00000470221;ENST00000531387;ENST00000529772;ENST00000466442;ENST00000526890;ENST00000278224;ENST00000527330;ENST00000524825;ENST00000439280;ENST00000465207;ENST00000397111	GO:0000049(tRNA binding);GO:0000166(nucleotide binding);GO:0004812(aminoacyl-tRNA ligase activity);GO:0004817(cysteine-tRNA ligase activity);GO:0005515(protein binding);GO:0005524(ATP binding);GO:0005737(cytoplasm);GO:0005829(cytosol);GO:0006412(translation);GO:0006418(tRNA aminoacylation for protein translation);GO:0006423(cysteinyl-tRNA aminoacylation);GO:0016874(ligase activity);GO:0042802(ide…	00970(Aminoacyl-tRNA biosynthesis);00970(Aminoacyl-tRNA biosynthesis)	NA	NA	cysteinyl-tRNA synthetase 1 [Source:HGNC Symbol;Acc:HGNC:1493]	protein_coding;retained_intron;processed_transcript;nonsense_mediated_decay	14.4641	14.9821	14.6634	9.98634	9.67215	10.3234	1.47121	0.557001	7.93318e-102	6.72517e-100	up	no
ENSG00000198399	ITSN2	ENST00000416160;ENST00000478720;ENST00000355123;ENST00000407704;ENST00000361999;ENST00000449392;ENST00000479575;ENST00000469848;ENST00000622089;ENST00000443927	GO:0005085(guanyl-nucleotide exchange factor activity);GO:0005509(calcium ion binding);GO:0005515(protein binding);GO:0005737(cytoplasm);GO:0005813(centrosome);GO:0005905(clathrin-coated pit);GO:0006897(endocytosis);GO:0016032(viral process);GO:0016197(endosomal transport);GO:0030154(cell differentiation);GO:0046872(metal ion binding);GO:0060090(molecular adaptor activity);GO:0070062(extracellula…	NA	K20045	NA	intersectin 2 [Source:HGNC Symbol;Acc:HGNC:6184]	protein_coding;retained_intron;processed_transcript;nonsense_mediated_decay	8.99634	9.04151	9.16444	5.84806	5.78205	6.0574	1.53794	0.620997	2.36934e-101	2.00349e-99	up	no
ENSG00000185950	IRS2	ENST00000375856	GO:0000165(MAPK cascade);GO:0002053(positive regulation of mesenchymal cell proliferation);GO:0002903(negative regulation of B cell apoptotic process);GO:0005158(insulin receptor binding);GO:0005515(protein binding);GO:0005737(cytoplasm);GO:0005829(cytosol);GO:0005886(plasma membrane);GO:0006006(glucose metabolic process);GO:0007165(signal transduction);GO:0007411(axon guidance);GO:0007420(brain …	04022(cGMP-PKG signaling pathway);04068(FoxO signaling pathway);04140(Autophagy - animal);04152(AMPK signaling pathway);04211(Longevity regulating pathway);04213(Longevity regulating pathway - multiple species);04910(Insulin signaling pathway);04920(Adipocytokine signaling pathway);04923(Regulation of lipolysis in adipocytes);04930(Type II diabetes mellitus);04931(Insulin resistance);04932(Non-al…	K07187	NA	insulin receptor substrate 2 [Source:HGNC Symbol;Acc:HGNC:6126]	protein_coding	6.19279	6.68089	6.3721	2.94036	2.94224	2.56412	2.27849	1.18808	6.58616e-101	5.55522e-99	up	yes
ENSG00000096070	BRPF3	ENST00000357641;ENST00000441123;ENST00000441730;ENST00000532538;ENST00000527657;ENST00000454960;ENST00000534400;ENST00000449261;ENST00000339717	GO:0000123(histone acetyltransferase complex);GO:0002576(platelet degranulation);GO:0005515(protein binding);GO:0005576(extracellular region);GO:0005634(nucleus);GO:0005829(cytosol);GO:0006325(chromatin organization);GO:0042393(histone binding);GO:0043966(histone H3 acetylation);GO:0043972(histone H3-K23 acetylation);GO:0043994(histone acetyltransferase activity (H3-K23 specific));GO:0044154(hist…	NA	K11350	NA	bromodomain and PHD finger containing 3 [Source:HGNC Symbol;Acc:HGNC:14256]	protein_coding;nonsense_mediated_decay;retained_intron	9.81236	10.1567	9.9208	5.76157	5.46636	5.80842	1.75448	0.811039	1.55522e-100	1.30849e-98	up	no
ENSG00000264230	ANXA8L1	ENST00000619162;ENST00000620353;ENST00000622769;ENST00000584982;ENST00000611655	GO:0005509(calcium ion binding);GO:0005544(calcium-dependent phospholipid binding);GO:0005737(cytoplasm);GO:0007032(endosome organization);GO:0016197(endosomal transport);GO:0046872(metal ion binding);GO:1900004(negative regulation of serine-type endopeptidase activity);GO:1900138(negative regulation of phospholipase A2 activity);GO:1900138(negative regulation of phospholipase A2 activity)	NA	K17096	NA	annexin A8 like 1 [Source:HGNC Symbol;Acc:HGNC:23334]	protein_coding;retained_intron	19.5403	19.3955	18.2176	31.4052	32.6457	34.5643	0.57956	-0.786971	2.01894e-100	1.6944e-98	down	no
ENSG00000172215	CXCR6	ENST00000458629;ENST00000438735;ENST00000304552	GO:0004930(G protein-coupled receptor activity);GO:0004950(chemokine receptor activity);GO:0005886(plasma membrane);GO:0005887(integral component of plasma membrane);GO:0006935(chemotaxis);GO:0006954(inflammatory response);GO:0006955(immune response);GO:0007165(signal transduction);GO:0007186(G protein-coupled receptor signaling pathway);GO:0007204(positive regulation of cytosolic calcium ion con…	04060(Cytokine-cytokine receptor interaction);04062(Chemokine signaling pathway);04062(Chemokine signaling pathway)	K04191	NA	C-X-C motif chemokine receptor 6 [Source:HGNC Symbol;Acc:HGNC:16647]	protein_coding	9.81207	9.83837	9.49392	3.34268	4.10659	3.65547	2.6245	1.39204	4.76048e-100	3.98527e-98	up	yes
ENSG00000135047	CTSL	ENST00000343150;ENST00000340342;ENST00000482054;ENST00000342020	GO:0001968(fibronectin binding);GO:0002224(toll-like receptor signaling pathway);GO:0002250(adaptive immune response);GO:0004197(cysteine-type endopeptidase activity);GO:0005515(protein binding);GO:0005518(collagen binding);GO:0005576(extracellular region);GO:0005615(extracellular space);GO:0005634(nucleus);GO:0005764(lysosome);GO:0005771(multivesicular body);GO:0005886(plasma membrane);GO:000650…	04140(Autophagy - animal);04142(Lysosome);04145(Phagosome);04210(Apoptosis);04612(Antigen processing and presentation);05205(Proteoglycans in cancer);05323(Rheumatoid arthritis);05418(Fluid shear stress and atherosclerosis);05418(Fluid shear stress and atherosclerosis)	NA	NA	cathepsin L [Source:HGNC Symbol;Acc:HGNC:2537]	protein_coding;processed_transcript	155.467	164.988	156.556	112.043	116.008	119.115	1.37401	0.458396	5.61018e-100	4.68492e-98	up	no
ENSG00000106571	GLI3	ENST00000395925;ENST00000428534;ENST00000437480;ENST00000448703;ENST00000464291	GO:0000122(negative regulation of transcription by RNA polymerase II);GO:0000977(RNA polymerase II regulatory region sequence-specific DNA binding);GO:0000978(RNA polymerase II cis-regulatory region sequence-specific DNA binding);GO:0000981(DNA-binding transcription factor activity, RNA polymerase II-specific);GO:0001656(metanephros development);GO:0001658(branching involved in ureteric bud morph…	04024(cAMP signaling pathway);04340(Hedgehog signaling pathway);05200(Pathways in cancer);05217(Basal cell carcinoma);05217(Basal cell carcinoma)	K06230	NA	GLI family zinc finger 3 [Source:HGNC Symbol;Acc:HGNC:4319]	protein_coding;retained_intron	4.40682	4.4349	4.04761	2.15728	2.11538	2.10817	2.02001	1.01436	7.99586e-100	6.66057e-98	up	yes
ENSG00000139793	MBNL2	ENST00000343600;ENST00000345429;ENST00000469707;ENST00000449284	GO:0000381(regulation of alternative mRNA splicing, via spliceosome);GO:0003723(RNA binding);GO:0005634(nucleus);GO:0005654(nucleoplasm);GO:0005737(cytoplasm);GO:0006397(mRNA processing);GO:0008380(RNA splicing);GO:0043484(regulation of RNA splicing);GO:0046872(metal ion binding);GO:1990837(sequence-specific double-stranded DNA binding);GO:1990837(sequence-specific double-stranded DNA binding)	NA	K14943	NA	muscleblind like splicing regulator 2 [Source:HGNC Symbol;Acc:HGNC:16746]	protein_coding;nonsense_mediated_decay	29.6505	30.035	31.1785	19.5791	18.8109	20.1347	1.55257	0.634661	9.77312e-100	8.12088e-98	up	no
ENSG00000137575	SDCBP	ENST00000413219;ENST00000522243;ENST00000523483;ENST00000424270;ENST00000447182;ENST00000522843;ENST00000260130;ENST00000630925;ENST00000520228;ENST00000523441;ENST00000519115;ENST00000447267	GO:0002091(negative regulation of receptor internalization);GO:0005109(frizzled binding);GO:0005137(interleukin-5 receptor binding);GO:0005515(protein binding);GO:0005546(phosphatidylinositol-4,5-bisphosphate binding);GO:0005576(extracellular region);GO:0005615(extracellular space);GO:0005634(nucleus);GO:0005654(nucleoplasm);GO:0005737(cytoplasm);GO:0005783(endoplasmic reticulum);GO:0005789(endop…	NA	K17254	NA	syndecan binding protein [Source:HGNC Symbol;Acc:HGNC:10662]	protein_coding;processed_transcript;retained_intron	71.2065	72.1572	68.6024	53.9094	54.9976	55.125	1.29222	0.369857	1.31554e-99	1.09044e-97	up	no
ENSG00000214114	MYCBP	ENST00000397572;ENST00000465771;ENST00000494695;ENST00000495043	GO:0003713(transcription coactivator activity);GO:0005515(protein binding);GO:0005634(nucleus);GO:0005654(nucleoplasm);GO:0005737(cytoplasm);GO:0005739(mitochondrion);GO:0006355(regulation of transcription, DNA-templated);GO:0007283(spermatogenesis);GO:1903508(positive regulation of nucleic acid-templated transcription);GO:1903508(positive regulation of nucleic acid-templated transcription)	NA	NA	NA	MYC binding protein [Source:HGNC Symbol;Acc:HGNC:7554]	protein_coding;processed_transcript	8.50983	8.71852	8.15134	16.7762	16.5647	17.6309	0.497917	-1.00602	4.39115e-99	3.63081e-97	down	yes
ENSG00000140905	GCSH	ENST00000315467;ENST00000639689;ENST00000640150;ENST00000569885;ENST00000639137;ENST00000639169;ENST00000564386;ENST00000564477;ENST00000561801	GO:0004047(aminomethyltransferase activity);GO:0005515(protein binding);GO:0005739(mitochondrion);GO:0005759(mitochondrial matrix);GO:0005960(glycine cleavage complex);GO:0006546(glycine catabolic process);GO:0009249(protein lipoylation);GO:0019464(glycine decarboxylation via glycine cleavage system);GO:0019464(glycine decarboxylation via glycine cleavage system)	00260(Glycine, serine and threonine metabolism);00630(Glyoxylate and dicarboxylate metabolism);00630(Glyoxylate and dicarboxylate metabolism)	NA	NA	glycine cleavage system protein H [Source:HGNC Symbol;Acc:HGNC:4208]	protein_coding;retained_intron;nonsense_mediated_decay	21.2095	21.6679	21.2889	32.0397	33.0153	32.5092	0.657683	-0.604536	9.50767e-99	7.84208e-97	down	no
ENSG00000107201	DDX58	ENST00000379883;ENST00000379868	GO:0000166(nucleotide binding);GO:0002230(positive regulation of defense response to virus by host);GO:0002376(immune system process);GO:0002735(positive regulation of myeloid dendritic cell cytokine production);GO:0003676(nucleic acid binding);GO:0003690(double-stranded DNA binding);GO:0003723(RNA binding);GO:0003724(RNA helicase activity);GO:0003725(double-stranded RNA binding);GO:0003727(singl…	04064(NF-kappa B signaling pathway);04622(RIG-I-like receptor signaling pathway);04623(Cytosolic DNA-sensing pathway);05160(Hepatitis C);05161(Hepatitis B);05162(Measles);05164(Influenza A);05168(Herpes simplex virus 1 infection);05169(Epstein-Barr virus infection);05169(Epstein-Barr virus infection)	K12646	EC:3.6.4.13	DExD/H-box helicase 58 [Source:HGNC Symbol;Acc:HGNC:19102]	protein_coding	11.9186	11.7185	10.3927	5.47989	5.2826	5.48422	2.09457	1.06665	1.36654e-98	1.12438e-96	up	yes
ENSG00000177200	CHD9	ENST00000566029;ENST00000565803;ENST00000564845;ENST00000564641;ENST00000219084;ENST00000447540;ENST00000565832;ENST00000563410;ENST00000564255;ENST00000569225;ENST00000565442;ENST00000565119;ENST00000398510;ENST00000564600;ENST00000564582;ENST00000561869;ENST00000562806;ENST00000562791	GO:0000166(nucleotide binding);GO:0003677(DNA binding);GO:0003678(DNA helicase activity);GO:0004386(helicase activity);GO:0005515(protein binding);GO:0005524(ATP binding);GO:0005634(nucleus);GO:0005654(nucleoplasm);GO:0005737(cytoplasm);GO:0006325(chromatin organization);GO:0016787(hydrolase activity);GO:0016817(hydrolase activity, acting on acid anhydrides);GO:0019216(regulation of lipid metabol…	NA	K14438	EC:3.6.4.12	chromodomain helicase DNA binding protein 9 [Source:HGNC Symbol;Acc:HGNC:25701]	protein_coding;nonsense_mediated_decay;retained_intron;processed_transcript	3.39821	3.27532	3.157	1.75516	1.7385	1.76577	1.86913	0.902363	1.66005e-98	1.36254e-96	up	no
ENSG00000130147	SH3BP4	ENST00000392011;ENST00000489601;ENST00000416021;ENST00000409212;ENST00000462602;ENST00000493436;ENST00000484097;ENST00000446904;ENST00000454947	GO:0005092(GDP-dissociation inhibitor activity);GO:0005515(protein binding);GO:0005634(nucleus);GO:0005737(cytoplasm);GO:0005905(clathrin-coated pit);GO:0006897(endocytosis);GO:0008285(negative regulation of cell population proliferation);GO:0010508(positive regulation of autophagy);GO:0016020(membrane);GO:0017016(Ras GTPase binding);GO:0030136(clathrin-coated vesicle);GO:0030308(negative regulat…	NA	K20066	NA	SH3 domain binding protein 4 [Source:HGNC Symbol;Acc:HGNC:10826]	protein_coding;processed_transcript	28.8903	28.8604	27.7491	20.9366	20.9473	21.4215	1.35059	0.433591	2.25146e-98	1.84345e-96	up	no
ENSG00000058262	SEC61A1	ENST00000483956;ENST00000243253;ENST00000498837;ENST00000464451;ENST00000491668;ENST00000481210	GO:0005048(signal sequence binding);GO:0005262(calcium channel activity);GO:0005515(protein binding);GO:0005783(endoplasmic reticulum);GO:0005784(Sec61 translocon complex);GO:0005789(endoplasmic reticulum membrane);GO:0005791(rough endoplasmic reticulum);GO:0005829(cytosol);GO:0006613(cotranslational protein targeting to membrane);GO:0006614(SRP-dependent cotranslational protein targeting to memb…	03060(Protein export);04141(Protein processing in endoplasmic reticulum);04145(Phagosome);05110(Vibrio cholerae infection);05110(Vibrio cholerae infection)	K10956	NA	SEC61 translocon subunit alpha 1 [Source:HGNC Symbol;Acc:HGNC:18276]	processed_transcript;protein_coding;retained_intron	70.1413	70.759	67.9084	53.5409	53.1206	55.2939	1.2893	0.366587	4.44318e-98	3.62914e-96	up	no
ENSG00000130779	CLIP1	ENST00000540539;ENST00000501271;ENST00000537123;ENST00000536634;ENST00000302528;ENST00000620786;ENST00000535290;ENST00000543205;ENST00000361654;ENST00000539080;ENST00000541108;ENST00000537004;ENST00000358808;ENST00000514271;ENST00000541410;ENST00000540338;ENST00000648993;ENST00000537178;ENST00000538120	GO:0000278(mitotic cell cycle);GO:0000776(kinetochore);GO:0001578(microtubule bundle formation);GO:0001726(ruffle);GO:0005515(protein binding);GO:0005634(nucleus);GO:0005635(nuclear envelope);GO:0005737(cytoplasm);GO:0005813(centrosome);GO:0005829(cytosol);GO:0005856(cytoskeleton);GO:0005874(microtubule);GO:0005881(cytoplasmic microtubule);GO:0005882(intermediate filament);GO:0008017(microtubule …	04150(mTOR signaling pathway);04150(mTOR signaling pathway)	K10421	NA	CAP-Gly domain containing linker protein 1 [Source:HGNC Symbol;Acc:HGNC:10461]	processed_transcript;retained_intron;protein_coding;nonsense_mediated_decay	12.3563	12.2213	11.8411	8.70089	9.00824	9.10248	1.35832	0.441819	7.6441e-98	6.22846e-96	up	no
ENSG00000006704	GTF2IRD1	ENST00000424337;ENST00000265755;ENST00000455841;ENST00000476977;ENST00000486086;ENST00000489094	GO:0000122(negative regulation of transcription by RNA polymerase II);GO:0000978(RNA polymerase II cis-regulatory region sequence-specific DNA binding);GO:0000981(DNA-binding transcription factor activity, RNA polymerase II-specific);GO:0001227(DNA-binding transcription repressor activity, RNA polymerase II-specific);GO:0003677(DNA binding);GO:0003700(DNA-binding transcription factor activity);GO…	03022(Basal transcription factors);04022(cGMP-PKG signaling pathway);04022(cGMP-PKG signaling pathway)	K03121	NA	GTF2I repeat domain containing 1 [Source:HGNC Symbol;Acc:HGNC:4661]	protein_coding;retained_intron;processed_transcript	5.45808	5.51905	5.53533	2.56138	2.36943	2.4866	2.22617	1.15457	1.31864e-97	1.07184e-95	up	yes
ENSG00000184009	ACTG1	ENST00000644774;ENST00000576917;ENST00000571721;ENST00000573283;ENST00000575842;ENST00000575087;ENST00000575659;ENST00000576209;ENST00000571691;ENST00000572105;ENST00000574671;ENST00000575994;ENST00000576214	GO:0000166(nucleotide binding);GO:0001525(angiogenesis);GO:0001738(morphogenesis of a polarized epithelium);GO:0001895(retina homeostasis);GO:0005200(structural constituent of cytoskeleton);GO:0005515(protein binding);GO:0005522(profilin binding);GO:0005524(ATP binding);GO:0005615(extracellular space);GO:0005634(nucleus);GO:0005737(cytoplasm);GO:0005829(cytosol);GO:0005856(cytoskeleton);GO:000588…	04015(Rap1 signaling pathway);04145(Phagosome);04210(Apoptosis);04390(Hippo signaling pathway);04510(Focal adhesion);04520(Adherens junction);04530(Tight junction);04611(Platelet activation);04670(Leukocyte transendothelial migration);04714(Thermogenesis);04810(Regulation of actin cytoskeleton);04919(Thyroid hormone signaling pathway);04921(Oxytocin signaling pathway);05100(Bacterial invasion of …	NA	NA	actin gamma 1 [Source:HGNC Symbol;Acc:HGNC:144]	protein_coding;retained_intron;nonsense_mediated_decay	470.081	480.951	458.503	562.396	563.753	573.223	0.829445	-0.269782	2.20056e-97	1.78437e-95	down	no
ENSG00000164951	PDP1	ENST00000297598;ENST00000517764;ENST00000396200;ENST00000520614;ENST00000520728;ENST00000518827;ENST00000523021;ENST00000518107;ENST00000518573;ENST00000521144	GO:0003824(catalytic activity);GO:0004721(phosphoprotein phosphatase activity);GO:0004722(protein serine/threonine phosphatase activity);GO:0004724(magnesium-dependent protein serine/threonine phosphatase activity);GO:0004741([pyruvate dehydrogenase (lipoamide)] phosphatase activity);GO:0005515(protein binding);GO:0005739(mitochondrion);GO:0005759(mitochondrial matrix);GO:0006470(protein dephosph…	NA	K01102	EC:3.1.3.43	pyruvate dehyrogenase phosphatase catalytic subunit 1 [Source:HGNC Symbol;Acc:HGNC:9279]	protein_coding;processed_transcript	8.89391	9.4023	9.07418	4.86077	4.89839	4.93055	1.86324	0.89781	2.4758e-97	2.00272e-95	up	no
ENSG00000132256	TRIM5	ENST00000433961;ENST00000396847;ENST00000465634;ENST00000380027;ENST00000380034;ENST00000487241;ENST00000438025;ENST00000483835;ENST00000412903;ENST00000492086;ENST00000419850	GO:0000209(protein polyubiquitination);GO:0000932(P-body);GO:0002218(activation of innate immune response);GO:0002376(immune system process);GO:0004842(ubiquitin-protein transferase activity);GO:0005515(protein binding);GO:0005634(nucleus);GO:0005654(nucleoplasm);GO:0005737(cytoplasm);GO:0005829(cytosol);GO:0006914(autophagy);GO:0008270(zinc ion binding);GO:0010468(regulation of gene expression);…	05170(Human immunodeficiency virus 1 infection);05170(Human immunodeficiency virus 1 infection)	K10648	EC:2.3.2.27	tripartite motif containing 5 [Source:HGNC Symbol;Acc:HGNC:16276]	nonsense_mediated_decay;protein_coding;processed_transcript;retained_intron	9.69586	9.72638	9.58672	4.9129	4.4297	4.99639	2.02308	1.01656	3.78935e-97	3.05789e-95	up	yes
ENSG00000119801	YPEL5	ENST00000492439;ENST00000261353;ENST00000495673;ENST00000379519;ENST00000470120;ENST00000402003;ENST00000402708;ENST00000482474;ENST00000490211;ENST00000379520	GO:0000151(ubiquitin ligase complex);GO:0000922(spindle pole);GO:0005515(protein binding);GO:0005576(extracellular region);GO:0005634(nucleus);GO:0005737(cytoplasm);GO:0005813(centrosome);GO:0005815(microtubule organizing center);GO:0005856(cytoskeleton);GO:0008283(cell population proliferation);GO:0030496(midbody);GO:0043312(neutrophil degranulation);GO:0046872(metal ion binding);GO:0097431(mito…	NA	NA	NA	yippee like 5 [Source:HGNC Symbol;Acc:HGNC:18329]	processed_transcript;protein_coding	35.9333	36.9342	35.2581	24.8183	24.2726	24.9817	1.45972	0.545695	7.05736e-97	5.68143e-95	up	no
ENSG00000164040	PGRMC2	ENST00000296425;ENST00000394276;ENST00000613358;ENST00000520121;ENST00000503588;ENST00000503872;ENST00000509070	GO:0003707(steroid hormone receptor activity);GO:0005496(steroid binding);GO:0005515(protein binding);GO:0005634(nucleus);GO:0005635(nuclear envelope);GO:0005783(endoplasmic reticulum);GO:0008289(lipid binding);GO:0012505(endomembrane system);GO:0015232(heme transporter activity);GO:0015886(heme transport);GO:0016020(membrane);GO:0016021(integral component of membrane);GO:0020037(heme binding);GO…	NA	K17278	NA	progesterone receptor membrane component 2 [Source:HGNC Symbol;Acc:HGNC:16089]	protein_coding;nonsense_mediated_decay	48.7147	48.9258	49.7537	34.9846	33.0676	33.3558	1.45348	0.539509	8.44364e-97	6.78117e-95	up	no
ENSG00000134333	LDHA	ENST00000545215;ENST00000430553;ENST00000422447;ENST00000460405;ENST00000543445;ENST00000538451;ENST00000540430;ENST00000542179;ENST00000486690;ENST00000535451;ENST00000375710;ENST00000494573;ENST00000495052;ENST00000227157;ENST00000379412;ENST00000537296;ENST00000469976	GO:0001666(response to hypoxia);GO:0003824(catalytic activity);GO:0004457(lactate dehydrogenase activity);GO:0004459(L-lactate dehydrogenase activity);GO:0005515(protein binding);GO:0005634(nucleus);GO:0005737(cytoplasm);GO:0005829(cytosol);GO:0005975(carbohydrate metabolic process);GO:0006089(lactate metabolic process);GO:0006090(pyruvate metabolic process);GO:0006096(glycolytic process);GO:0007…	00010(Glycolysis / Gluconeogenesis);00270(Cysteine and methionine metabolism);00620(Pyruvate metabolism);00640(Propanoate metabolism);04066(HIF-1 signaling pathway);04922(Glucagon signaling pathway);05230(Central carbon metabolism in cancer);05230(Central carbon metabolism in cancer)	K00016	EC:1.1.1.27	lactate dehydrogenase A [Source:HGNC Symbol;Acc:HGNC:6535]	nonsense_mediated_decay;protein_coding;retained_intron	64.8133	64.9957	63.2224	85.6686	82.1529	85.202	0.762899	-0.390436	8.46861e-97	6.78499e-95	down	no
ENSG00000260034	LCMT1-AS2	ENST00000565214;ENST00000562280	NA	NA	NA	NA	LCMT1 antisense RNA 2 [Source:HGNC Symbol;Acc:HGNC:51178]	lncRNA	13.5194	14.5399	13.7894	8.78465	8.5928	9.19241	1.57504	0.655393	9.61469e-97	7.68488e-95	up	no
ENSG00000134824	FADS2	ENST00000521849;ENST00000523235;ENST00000257261;ENST00000517312;ENST00000574708;ENST00000521571;ENST00000522056;ENST00000278840;ENST00000543584;ENST00000522359;ENST00000355484;ENST00000517839;ENST00000522639;ENST00000520145	GO:0004768(stearoyl-CoA 9-desaturase activity);GO:0005783(endoplasmic reticulum);GO:0005789(endoplasmic reticulum membrane);GO:0005887(integral component of plasma membrane);GO:0006629(lipid metabolic process);GO:0006631(fatty acid metabolic process);GO:0006633(fatty acid biosynthetic process);GO:0006636(unsaturated fatty acid biosynthetic process);GO:0016020(membrane);GO:0016021(integral compone…	00592(alpha-Linolenic acid metabolism);01040(Biosynthesis of unsaturated fatty acids);03320(PPAR signaling pathway);03320(PPAR signaling pathway)	K10226	EC:1.14.19.3	fatty acid desaturase 2 [Source:HGNC Symbol;Acc:HGNC:3575]	protein_coding;retained_intron	53.595	53.7819	51.8438	65.1768	65.3887	66.2528	0.808973	-0.305837	1.09535e-96	8.73415e-95	down	no
ENSG00000197712	FAM114A1	ENST00000358869;ENST00000508737;ENST00000515037;ENST00000510213;ENST00000513966;ENST00000512889	GO:0005515(protein binding);GO:0005654(nucleoplasm);GO:0005737(cytoplasm);GO:0005794(Golgi apparatus);GO:0005829(cytosol);GO:0005829(cytosol)	NA	NA	NA	family with sequence similarity 114 member A1 [Source:HGNC Symbol;Acc:HGNC:25087]	protein_coding;retained_intron;processed_transcript	8.51859	8.88121	7.97998	4.03465	3.90588	3.83895	2.15458	1.1074	1.12995e-96	8.98875e-95	up	yes
ENSG00000088986	DYNLL1	ENST00000242577;ENST00000392508;ENST00000552316;ENST00000548342;ENST00000549989;ENST00000548214;ENST00000549649;ENST00000550845;ENST00000550178;ENST00000392509	GO:0000086(G2/M transition of mitotic cell cycle);GO:0000776(kinetochore);GO:0003774(motor activity);GO:0005515(protein binding);GO:0005634(nucleus);GO:0005737(cytoplasm);GO:0005739(mitochondrion);GO:0005813(centrosome);GO:0005815(microtubule organizing center);GO:0005829(cytosol);GO:0005856(cytoskeleton);GO:0005868(cytoplasmic dynein complex);GO:0005874(microtubule);GO:0005875(microtubule associ…	04962(Vasopressin-regulated water reabsorption);04962(Vasopressin-regulated water reabsorption)	K10418	NA	dynein light chain LC8-type 1 [Source:HGNC Symbol;Acc:HGNC:15476]	protein_coding;processed_transcript	22.0457	22.9046	22.0786	35.5701	37.3952	35.4793	0.618093	-0.694104	8.85654e-96	7.0287e-94	down	no
ENSG00000083857	FAT1	ENST00000441802;ENST00000512347;ENST00000512772;ENST00000500085;ENST00000503253;ENST00000509647;ENST00000509927;ENST00000509537;ENST00000507662;ENST00000508035	GO:0002088(lens development in camera-type eye);GO:0003382(epithelial cell morphogenesis);GO:0003412(establishment of epithelial cell apical/basal polarity involved in camera-type eye morphogenesis);GO:0005509(calcium ion binding);GO:0005515(protein binding);GO:0005634(nucleus);GO:0005737(cytoplasm);GO:0005886(plasma membrane);GO:0005887(integral component of plasma membrane);GO:0005911(cell-cell…	NA	NA	NA	FAT atypical cadherin 1 [Source:HGNC Symbol;Acc:HGNC:3595]	protein_coding;processed_transcript;retained_intron;nonsense_mediated_decay	7.38679	7.62209	7.37444	10.6016	10.4552	10.5536	0.708098	-0.497979	1.59722e-95	1.26459e-93	down	no
ENSG00000084733	RAB10	ENST00000264710;ENST00000473035;ENST00000462003	GO:0000139(Golgi membrane);GO:0000145(exocyst);GO:0000166(nucleotide binding);GO:0003924(GTPase activity);GO:0005515(protein binding);GO:0005525(GTP binding);GO:0005737(cytoplasm);GO:0005768(endosome);GO:0005783(endoplasmic reticulum);GO:0005789(endoplasmic reticulum membrane);GO:0005794(Golgi apparatus);GO:0005802(trans-Golgi network);GO:0005829(cytosol);GO:0005856(cytoskeleton);GO:0005886(plasm…	04144(Endocytosis);04152(AMPK signaling pathway);04152(AMPK signaling pathway)	K07903	NA	RAB10, member RAS oncogene family [Source:HGNC Symbol;Acc:HGNC:9759]	protein_coding;processed_transcript	51.0271	50.665	49.0442	35.7103	34.7648	37.0667	1.40165	0.487128	3.013e-95	2.37992e-93	up	no
ENSG00000184697	CLDN6	ENST00000328796;ENST00000572154;ENST00000396925	GO:0001618(virus receptor activity);GO:0005198(structural molecule activity);GO:0005515(protein binding);GO:0005886(plasma membrane);GO:0005923(bicellular tight junction);GO:0007155(cell adhesion);GO:0016020(membrane);GO:0016021(integral component of membrane);GO:0016032(viral process);GO:0016327(apicolateral plasma membrane);GO:0016338(calcium-independent cell-cell adhesion via plasma membrane c…	04514(Cell adhesion molecules (CAMs));04530(Tight junction);04670(Leukocyte transendothelial migration);05160(Hepatitis C);05160(Hepatitis C)	K06087	NA	claudin 6 [Source:HGNC Symbol;Acc:HGNC:2048]	protein_coding	182.895	183.632	172.938	234.69	234.344	238.455	0.762507	-0.391177	3.66822e-94	2.89066e-92	down	no
ENSG00000214655	ZSWIM8	ENST00000492395;ENST00000398706;ENST00000489234;ENST00000603309;ENST00000431225;ENST00000446546;ENST00000412198;ENST00000605216;ENST00000603840;ENST00000604754;ENST00000487278;ENST00000466568;ENST00000603187;ENST00000604524;ENST00000433366;ENST00000604165;ENST00000603195;ENST00000425051;ENST00000466354;ENST00000451629;ENST00000604729	GO:0008270(zinc ion binding);GO:0031462(Cul2-RING ubiquitin ligase complex);GO:0046872(metal ion binding);GO:1902667(regulation of axon guidance);GO:1902667(regulation of axon guidance)	NA	NA	NA	zinc finger SWIM-type containing 8 [Source:HGNC Symbol;Acc:HGNC:23528]	nonsense_mediated_decay;protein_coding;processed_transcript;retained_intron	13.2135	13.0195	13.2058	8.41531	8.10304	7.86562	1.61741	0.693683	4.13283e-94	3.24916e-92	up	no
ENSG00000165030	NFIL3	ENST00000297689	GO:0000122(negative regulation of transcription by RNA polymerase II);GO:0000790(nuclear chromatin);GO:0000977(RNA polymerase II regulatory region sequence-specific DNA binding);GO:0000978(RNA polymerase II cis-regulatory region sequence-specific DNA binding);GO:0000981(DNA-binding transcription factor activity, RNA polymerase II-specific);GO:0001227(DNA-binding transcription repressor activity, …	NA	K09059	NA	nuclear factor, interleukin 3 regulated [Source:HGNC Symbol;Acc:HGNC:7787]	protein_coding	18.1159	17.0203	18.4009	7.9778	7.44339	7.74836	2.31067	1.20831	7.6831e-94	6.02621e-92	up	yes
ENSG00000166250	CLMP	ENST00000448775;ENST00000527977;ENST00000529128	GO:0005515(protein binding);GO:0005881(cytoplasmic microtubule);GO:0005886(plasma membrane);GO:0005923(bicellular tight junction);GO:0009986(cell surface);GO:0016020(membrane);GO:0016021(integral component of membrane);GO:0030054(cell junction);GO:0048565(digestive tract development);GO:0048565(digestive tract development)	NA	K06789	NA	CXADR like membrane protein [Source:HGNC Symbol;Acc:HGNC:24039]	protein_coding;retained_intron	7.12464	7.35993	6.30116	13.6671	13.1137	14.2455	0.506643	-0.980958	8.6723e-94	6.78623e-92	down	no
ENSG00000143870	PDIA6	ENST00000272227;ENST00000489662;ENST00000540494	GO:0003756(protein disulfide isomerase activity);GO:0005515(protein binding);GO:0005615(extracellular space);GO:0005783(endoplasmic reticulum);GO:0005788(endoplasmic reticulum lumen);GO:0005789(endoplasmic reticulum membrane);GO:0005793(endoplasmic reticulum-Golgi intermediate compartment);GO:0005829(cytosol);GO:0005886(plasma membrane);GO:0006457(protein folding);GO:0015037(peptide disulfide oxi…	04141(Protein processing in endoplasmic reticulum);04141(Protein processing in endoplasmic reticulum)	K09584	EC:5.3.4.1	protein disulfide isomerase family A member 6 [Source:HGNC Symbol;Acc:HGNC:30168]	protein_coding;processed_transcript	83.5264	84.4388	82.2737	105.758	106.382	105.944	0.78671	-0.346095	8.89873e-94	6.94722e-92	down	no
ENSG00000147324	MFHAS1	ENST00000276282;ENST00000520091;ENST00000521881	GO:0000166(nucleotide binding);GO:0002376(immune system process);GO:0005515(protein binding);GO:0005525(GTP binding);GO:0005737(cytoplasm);GO:0006952(defense response);GO:0006954(inflammatory response);GO:0009968(negative regulation of signal transduction);GO:0030218(erythrocyte differentiation);GO:0031625(ubiquitin protein ligase binding);GO:0034121(regulation of toll-like receptor signaling pat…	NA	NA	NA	malignant fibrous histiocytoma amplified sequence 1 [Source:HGNC Symbol;Acc:HGNC:16982]	protein_coding;processed_transcript	26.0728	25.9101	24.8966	18.666	18.3316	18.6034	1.3827	0.467488	1.40572e-93	1.0949e-91	up	no
ENSG00000197894	ADH5	ENST00000296412;ENST00000508511;ENST00000507102;ENST00000512991;ENST00000512621;ENST00000505652;ENST00000503130;ENST00000512604;ENST00000502386;ENST00000508146;ENST00000512659	GO:0001523(retinoid metabolic process);GO:0003016(respiratory system process);GO:0004022(alcohol dehydrogenase (NAD+) activity);GO:0004024(alcohol dehydrogenase activity, zinc-dependent);GO:0005504(fatty acid binding);GO:0005737(cytoplasm);GO:0005739(mitochondrion);GO:0005829(cytosol);GO:0006069(ethanol oxidation);GO:0008270(zinc ion binding);GO:0009055(electron transfer activity);GO:0010430(fatt…	00010(Glycolysis / Gluconeogenesis);00071(Fatty acid degradation);00350(Tyrosine metabolism);00830(Retinol metabolism);00980(Metabolism of xenobiotics by cytochrome P450);00982(Drug metabolism - cytochrome P450);05204(Chemical carcinogenesis);05204(Chemical carcinogenesis)	NA	NA	alcohol dehydrogenase 5 (class III), chi polypeptide [Source:HGNC Symbol;Acc:HGNC:253]	protein_coding;retained_intron;processed_transcript;nonsense_mediated_decay	22.9206	23.5149	22.1091	32.3523	32.5605	32.7649	0.701742	-0.510987	2.64753e-93	2.05735e-91	down	no
ENSG00000153879	CEBPG	ENST00000585933;ENST00000284000;ENST00000652630	GO:0000790(nuclear chromatin);GO:0000978(RNA polymerase II cis-regulatory region sequence-specific DNA binding);GO:0000981(DNA-binding transcription factor activity, RNA polymerase II-specific);GO:0001228(DNA-binding transcription activator activity, RNA polymerase II-specific);GO:0001889(liver development);GO:0003677(DNA binding);GO:0003690(double-stranded DNA binding);GO:0003700(DNA-binding tra…	05152(Tuberculosis);05152(Tuberculosis)	NA	NA	CCAAT enhancer binding protein gamma [Source:HGNC Symbol;Acc:HGNC:1837]	protein_coding;nonsense_mediated_decay	20.7494	20.1371	18.7837	11.8256	11.6233	11.7022	1.69753	0.763435	3.27226e-93	2.53694e-91	up	no
ENSG00000185507	IRF7	ENST00000532326;ENST00000647801;ENST00000348655;ENST00000528413;ENST00000527160;ENST00000469048;ENST00000532788;ENST00000533182;ENST00000649187;ENST00000330243;ENST00000525750;ENST00000397570;ENST00000531912;ENST00000397566;ENST00000532096;ENST00000533190;ENST00000525445	GO:0000122(negative regulation of transcription by RNA polymerase II);GO:0000790(nuclear chromatin);GO:0000976(transcription regulatory region sequence-specific DNA binding);GO:0000978(RNA polymerase II cis-regulatory region sequence-specific DNA binding);GO:0000981(DNA-binding transcription factor activity, RNA polymerase II-specific);GO:0000987(cis-regulatory region sequence-specific DNA bindin…	04620(Toll-like receptor signaling pathway);04621(NOD-like receptor signaling pathway);04622(RIG-I-like receptor signaling pathway);04623(Cytosolic DNA-sensing pathway);05160(Hepatitis C);05161(Hepatitis B);05162(Measles);05164(Influenza A);05167(Kaposi sarcoma-associated herpesvirus infection);05168(Herpes simplex virus 1 infection);05169(Epstein-Barr virus infection);05203(Viral carcinogenesis)…	K09447	NA	interferon regulatory factor 7 [Source:HGNC Symbol;Acc:HGNC:6122]	nonsense_mediated_decay;protein_coding;retained_intron	8.21296	9.70327	8.49818	2.15593	2.30352	2.74669	3.66554	1.87403	6.01014e-93	4.64886e-91	up	yes
ENSG00000054654	SYNE2	ENST00000554805;ENST00000441438;ENST00000556342;ENST00000557060;ENST00000674144;ENST00000555323;ENST00000357395;ENST00000394768;ENST00000556725;ENST00000557005;ENST00000358025;ENST00000557024;ENST00000344113;ENST00000674003;ENST00000554928;ENST00000553308;ENST00000458046;ENST00000555612;ENST00000555241;ENST00000555002;ENST00000554997;ENST00000555022;ENST00000553455;ENST00000557307;ENST00000673869…	GO:0003779(actin binding);GO:0005515(protein binding);GO:0005634(nucleus);GO:0005635(nuclear envelope);GO:0005640(nuclear outer membrane);GO:0005654(nucleoplasm);GO:0005737(cytoplasm);GO:0005739(mitochondrion);GO:0005856(cytoskeleton);GO:0005886(plasma membrane);GO:0005925(focal adhesion);GO:0007097(nuclear migration);GO:0016020(membrane);GO:0016021(integral component of membrane);GO:0016529(sarc…	NA	K19346	NA	spectrin repeat containing nuclear envelope protein 2 [Source:HGNC Symbol;Acc:HGNC:17084]	retained_intron;processed_transcript;nonsense_mediated_decay;protein_coding	11.7445	11.9133	11.5208	9.15918	9.16551	8.98595	1.28809	0.365233	9.06316e-93	6.99426e-91	up	no
ENSG00000171105	INSR	ENST00000302850;ENST00000341500;ENST00000601099;ENST00000600492;ENST00000597211;ENST00000598216;ENST00000593970	GO:0000166(nucleotide binding);GO:0000187(activation of MAPK activity);GO:0001540(amyloid-beta binding);GO:0001934(positive regulation of protein phosphorylation);GO:0002092(positive regulation of receptor internalization);GO:0003007(heart morphogenesis);GO:0004672(protein kinase activity);GO:0004713(protein tyrosine kinase activity);GO:0004714(transmembrane receptor protein tyrosine kinase activ…	04010(MAPK signaling pathway);04014(Ras signaling pathway);04015(Rap1 signaling pathway);04022(cGMP-PKG signaling pathway);04066(HIF-1 signaling pathway);04068(FoxO signaling pathway);04072(Phospholipase D signaling pathway);04150(mTOR signaling pathway);04151(PI3K-Akt signaling pathway);04152(AMPK signaling pathway);04211(Longevity regulating pathway);04213(Longevity regulating pathway - multipl…	K04527	EC:2.7.10.1	insulin receptor [Source:HGNC Symbol;Acc:HGNC:6091]	protein_coding;retained_intron	11.0634	11.2695	10.7493	7.45214	7.58815	7.77691	1.44988	0.535937	2.53868e-92	1.95467e-90	up	no
ENSG00000173193	PARP14	ENST00000474629;ENST00000474669;ENST00000475640	GO:0002376(immune system process);GO:0003714(transcription corepressor activity);GO:0003950(NAD+ ADP-ribosyltransferase activity);GO:0005515(protein binding);GO:0005634(nucleus);GO:0005737(cytoplasm);GO:0005829(cytosol);GO:0005886(plasma membrane);GO:0006471(protein ADP-ribosylation);GO:0010629(negative regulation of gene expression);GO:0016020(membrane);GO:0016740(transferase activity);GO:001675…	NA	K15261	EC:2.4.2.30	poly(ADP-ribose) polymerase family member 14 [Source:HGNC Symbol;Acc:HGNC:29232]	protein_coding;retained_intron;processed_transcript	3.94707	4.24556	3.82175	1.64668	1.79416	1.91461	2.2434	1.16569	3.04008e-92	2.33536e-90	up	yes
ENSG00000110048	OSBP	ENST00000263847;ENST00000525357;ENST00000528903	GO:0000139(Golgi membrane);GO:0005515(protein binding);GO:0005654(nucleoplasm);GO:0005730(nucleolus);GO:0005737(cytoplasm);GO:0005783(endoplasmic reticulum);GO:0005789(endoplasmic reticulum membrane);GO:0005794(Golgi apparatus);GO:0005802(trans-Golgi network);GO:0005829(cytosol);GO:0005886(plasma membrane);GO:0006699(bile acid biosynthetic process);GO:0006869(lipid transport);GO:0008142(oxysterol…	NA	K20456	NA	oxysterol binding protein [Source:HGNC Symbol;Acc:HGNC:8503]	protein_coding;nonsense_mediated_decay;retained_intron	25.5575	26.4393	24.929	17.3098	16.8335	18.0528	1.47378	0.559525	6.3464e-92	4.86412e-90	up	no
ENSG00000092841	MYL6	ENST00000549017;ENST00000549566;ENST00000547649;ENST00000548580;ENST00000536128;ENST00000548725;ENST00000550184;ENST00000550697;ENST00000550639;ENST00000348108;ENST00000548400;ENST00000547408;ENST00000552297;ENST00000548293;ENST00000546630;ENST00000551954;ENST00000547703;ENST00000549392;ENST00000551589;ENST00000293422	GO:0003774(motor activity);GO:0005509(calcium ion binding);GO:0005515(protein binding);GO:0005829(cytosol);GO:0005903(brush border);GO:0006936(muscle contraction);GO:0007519(skeletal muscle tissue development);GO:0008307(structural constituent of muscle);GO:0016020(membrane);GO:0016459(myosin complex);GO:0016461(unconventional myosin complex);GO:0030049(muscle filament sliding);GO:0030898(actin-d…	04270(Vascular smooth muscle contraction);04530(Tight junction);04921(Oxytocin signaling pathway);04921(Oxytocin signaling pathway)	K12751	NA	myosin light chain 6 [Source:HGNC Symbol;Acc:HGNC:7587]	protein_coding;retained_intron;processed_transcript	77.4332	77.531	78.5203	103.61	104.45	102.243	0.752444	-0.410344	4.81951e-91	3.68544e-89	down	no
ENSG00000164916	FOXK1	ENST00000328914;ENST00000496023;ENST00000460979	GO:0000122(negative regulation of transcription by RNA polymerase II);GO:0000790(nuclear chromatin);GO:0000976(transcription regulatory region sequence-specific DNA binding);GO:0000977(RNA polymerase II regulatory region sequence-specific DNA binding);GO:0000981(DNA-binding transcription factor activity, RNA polymerase II-specific);GO:0001227(DNA-binding transcription repressor activity, RNA poly…	NA	K09404	NA	forkhead box K1 [Source:HGNC Symbol;Acc:HGNC:23480]	protein_coding;retained_intron	5.5152	5.56783	5.22372	3.255	3.08787	3.04548	1.73691	0.796525	4.85267e-91	3.70236e-89	up	no
ENSG00000164744	SUN3	ENST00000473723;ENST00000297325;ENST00000461953;ENST00000453192;ENST00000453071;ENST00000438771;ENST00000449896;ENST00000412142;ENST00000412371	GO:0005634(nucleus);GO:0005635(nuclear envelope);GO:0005637(nuclear inner membrane);GO:0006998(nuclear envelope organization);GO:0016020(membrane);GO:0016021(integral component of membrane);GO:0034993(meiotic nuclear membrane microtubule tethering complex);GO:0043495(protein membrane adaptor activity);GO:0043495(protein membrane adaptor activity)	NA	K21874	NA	Sad1 and UNC84 domain containing 3 [Source:HGNC Symbol;Acc:HGNC:22429]	processed_transcript;protein_coding;retained_intron;nonsense_mediated_decay	12.4951	12.7822	13.3152	4.27138	4.28638	4.73537	2.90319	1.53764	1.82322e-90	1.38788e-88	up	yes
ENSG00000186174	BCL9L	ENST00000334801;ENST00000532899;ENST00000527266;ENST00000530293;ENST00000526143	GO:0003713(transcription coactivator activity);GO:0005634(nucleus);GO:0005654(nucleoplasm);GO:0005730(nucleolus);GO:0008013(beta-catenin binding);GO:0010718(positive regulation of epithelial to mesenchymal transition);GO:0022604(regulation of cell morphogenesis);GO:0030512(negative regulation of transforming growth factor beta receptor signaling pathway);GO:0035019(somatic stem cell population ma…	NA	K22649	NA	BCL9 like [Source:HGNC Symbol;Acc:HGNC:23688]	protein_coding;processed_transcript	23.3676	23.2227	23.0098	17.1215	17.5923	17.0377	1.34489	0.427488	3.3926e-90	2.57669e-88	up	no
ENSG00000164124	TMEM144	ENST00000511532;ENST00000296529;ENST00000512481;ENST00000514558;ENST00000503404;ENST00000511038;ENST00000502698;ENST00000503200;ENST00000513744;ENST00000509278;ENST00000514346;ENST00000505189;ENST00000508243;ENST00000512272	GO:0005515(protein binding);GO:0015144(carbohydrate transmembrane transporter activity);GO:0016020(membrane);GO:0016021(integral component of membrane);GO:0034219(carbohydrate transmembrane transport);GO:0034219(carbohydrate transmembrane transport)	NA	NA	NA	transmembrane protein 144 [Source:HGNC Symbol;Acc:HGNC:25633]	nonsense_mediated_decay;protein_coding;processed_transcript;retained_intron	3.5184	3.31984	3.26639	1.39034	1.17562	1.21347	2.67358	1.41877	3.6917e-90	2.79753e-88	up	yes
ENSG00000023287	RB1CC1	ENST00000435644;ENST00000025008;ENST00000522957;ENST00000519912;ENST00000518710;ENST00000523594;ENST00000517963;ENST00000518211	GO:0000045(autophagosome assembly);GO:0000407(phagophore assembly site);GO:0000422(autophagy of mitochondrion);GO:0001889(liver development);GO:0001934(positive regulation of protein phosphorylation);GO:0005515(protein binding);GO:0005634(nucleus);GO:0005737(cytoplasm);GO:0005764(lysosome);GO:0005789(endoplasmic reticulum membrane);GO:0005829(cytosol);GO:0006914(autophagy);GO:0007049(cell cycle);…	04140(Autophagy - animal);04211(Longevity regulating pathway);04211(Longevity regulating pathway)	K17589	NA	RB1 inducible coiled-coil 1 [Source:HGNC Symbol;Acc:HGNC:15574]	protein_coding;retained_intron;nonsense_mediated_decay	9.85659	10.109	9.66607	5.90667	6.13595	5.78203	1.6624	0.733266	4.30501e-90	3.25494e-88	up	no
ENSG00000115758	ODC1	ENST00000234111;ENST00000405333;ENST00000446285	GO:0001822(kidney development);GO:0003824(catalytic activity);GO:0004586(ornithine decarboxylase activity);GO:0005515(protein binding);GO:0005575(cellular_component);GO:0005737(cytoplasm);GO:0005829(cytosol);GO:0006521(regulation of cellular amino acid metabolic process);GO:0006595(polyamine metabolic process);GO:0006596(polyamine biosynthetic process);GO:0008284(positive regulation of cell popul…	00330(Arginine and proline metabolism);00480(Glutathione metabolism);00480(Glutathione metabolism)	K01581	EC:4.1.1.17	ornithine decarboxylase 1 [Source:HGNC Symbol;Acc:HGNC:8109]	protein_coding;processed_transcript	20.015	20.0662	19.4352	30.74	31.3955	31.3755	0.636465	-0.651848	4.39602e-90	3.31628e-88	down	no
ENSG00000090674	MCOLN1	ENST00000394321;ENST00000596008;ENST00000264079;ENST00000602227;ENST00000594692;ENST00000595860;ENST00000601003;ENST00000599334;ENST00000598406;ENST00000596390	GO:0001891(phagocytic cup);GO:0002250(adaptive immune response);GO:0002376(immune system process);GO:0005261(cation channel activity);GO:0005381(iron ion transmembrane transporter activity);GO:0005515(protein binding);GO:0005654(nucleoplasm);GO:0005764(lysosome);GO:0005765(lysosomal membrane);GO:0005768(endosome);GO:0005770(late endosome);GO:0005794(Golgi apparatus);GO:0005886(plasma membrane);GO…	04142(Lysosome);04142(Lysosome)	K04992	NA	mucolipin 1 [Source:HGNC Symbol;Acc:HGNC:13356]	retained_intron;protein_coding	13.5153	13.1266	13.9434	6.82684	7.27759	7.18917	1.90598	0.930535	7.67872e-90	5.7797e-88	up	no
ENSG00000132471	WBP2	ENST00000590221;ENST00000589236;ENST00000416574;ENST00000587642;ENST00000589834;ENST00000592802;ENST00000590450;ENST00000591831;ENST00000433525;ENST00000591399;ENST00000589241;ENST00000587374;ENST00000626827;ENST00000588373;ENST00000585462;ENST00000254806;ENST00000593002;ENST00000589642	GO:0000790(nuclear chromatin);GO:0000978(RNA polymerase II cis-regulatory region sequence-specific DNA binding);GO:0003713(transcription coactivator activity);GO:0005515(protein binding);GO:0005634(nucleus);GO:0005737(cytoplasm);GO:0030331(estrogen receptor binding);GO:0031490(chromatin DNA binding);GO:0032570(response to progesterone);GO:0033148(positive regulation of intracellular estrogen rece…	NA	K22524	NA	WW domain binding protein 2 [Source:HGNC Symbol;Acc:HGNC:12738]	protein_coding;retained_intron;processed_transcript;nonsense_mediated_decay	21.9072	21.6649	21.397	14.9535	14.4419	14.6075	1.47647	0.562154	7.72532e-90	5.80177e-88	up	no
ENSG00000177169	ULK1	ENST00000321867;ENST00000540647;ENST00000537421;ENST00000540568;ENST00000544718;ENST00000541761;ENST00000542313	GO:0000166(nucleotide binding);GO:0000407(phagophore assembly site);GO:0004672(protein kinase activity);GO:0004674(protein serine/threonine kinase activity);GO:0005515(protein binding);GO:0005524(ATP binding);GO:0005737(cytoplasm);GO:0005741(mitochondrial outer membrane);GO:0005776(autophagosome);GO:0005789(endoplasmic reticulum membrane);GO:0005829(cytosol);GO:0006468(protein phosphorylation);GO…	04137(Mitophagy - animal);04140(Autophagy - animal);04150(mTOR signaling pathway);04152(AMPK signaling pathway);04211(Longevity regulating pathway);04211(Longevity regulating pathway)	NA	NA	unc-51 like autophagy activating kinase 1 [Source:HGNC Symbol;Acc:HGNC:12558]	protein_coding;retained_intron	8.45038	8.15968	7.71475	4.20071	4.57654	4.40865	1.84476	0.883432	1.27858e-89	9.58077e-88	up	no
ENSG00000188112	C6orf132	ENST00000341865;ENST00000356542	NA	NA	NA	NA	chromosome 6 open reading frame 132 [Source:HGNC Symbol;Acc:HGNC:21288]	protein_coding	29.9058	30.4245	29.8224	22.7806	22.2942	22.8755	1.32674	0.407891	1.84884e-89	1.3823e-87	up	no
ENSG00000155097	ATP6V1C1	ENST00000518857;ENST00000518738;ENST00000395862;ENST00000521514;ENST00000518959;ENST00000521671	GO:0000221(vacuolar proton-transporting V-type ATPase, V1 domain);GO:0005215(transporter activity);GO:0005515(protein binding);GO:0005737(cytoplasm);GO:0005765(lysosomal membrane);GO:0005829(cytosol);GO:0005886(plasma membrane);GO:0006811(ion transport);GO:0008286(insulin receptor signaling pathway);GO:0008553(proton-exporting ATPase activity, phosphorylative mechanism);GO:0015078(proton transmem…	00190(Oxidative phosphorylation);04145(Phagosome);04150(mTOR signaling pathway);04721(Synaptic vesicle cycle);04966(Collecting duct acid secretion);05110(Vibrio cholerae infection);05120(Epithelial cell signaling in Helicobacter pylori infection);05165(Human papillomavirus infection);05323(Rheumatoid arthritis);05323(Rheumatoid arthritis)	NA	NA	ATPase H+ transporting V1 subunit C1 [Source:HGNC Symbol;Acc:HGNC:856]	protein_coding;retained_intron	19.2455	19.6253	18.3616	12.9065	12.3873	12.6538	1.5082	0.592824	5.18489e-89	3.86793e-87	up	no
ENSG00000100441	KHNYN	ENST00000553935;ENST00000556510;ENST00000556255;ENST00000554268;ENST00000556842	GO:0003674(molecular_function);GO:0003723(RNA binding);GO:0003729(mRNA binding);GO:0004521(endoribonuclease activity);GO:0005515(protein binding);GO:0005575(cellular_component);GO:0005634(nucleus);GO:0008150(biological_process);GO:0036464(cytoplasmic ribonucleoprotein granule);GO:0090502(RNA phosphodiester bond hydrolysis, endonucleolytic);GO:0090502(RNA phosphodiester bond hydrolysis, endonucleo…	NA	NA	NA	KH and NYN domain containing [Source:HGNC Symbol;Acc:HGNC:20166]	protein_coding;retained_intron	17.9939	17.7172	17.7388	11.9483	12.5961	12.1115	1.45816	0.544145	6.05606e-89	4.5078e-87	up	no
ENSG00000198355	PIM3	ENST00000360612;ENST00000467480	GO:0000166(nucleotide binding);GO:0004672(protein kinase activity);GO:0004674(protein serine/threonine kinase activity);GO:0005515(protein binding);GO:0005524(ATP binding);GO:0005737(cytoplasm);GO:0005829(cytosol);GO:0006468(protein phosphorylation);GO:0006915(apoptotic process);GO:0007049(cell cycle);GO:0007346(regulation of mitotic cell cycle);GO:0016301(kinase activity);GO:0016310(phosphorylat…	NA	K08807	EC:2.7.11.1	Pim-3 proto-oncogene, serine/threonine kinase [Source:HGNC Symbol;Acc:HGNC:19310]	protein_coding;retained_intron	32.3561	31.125	28.2064	16.305	16.6454	16.5218	1.85331	0.890107	7.35006e-89	5.45889e-87	up	no
ENSG00000164692	COL1A2	ENST00000297268;ENST00000461525;ENST00000481570;ENST00000478215;ENST00000473573;ENST00000467931;ENST00000497316;ENST00000464916;ENST00000469732;ENST00000492110;ENST00000488298;ENST00000488121	GO:0001501(skeletal system development);GO:0001568(blood vessel development);GO:0002020(protease binding);GO:0005201(extracellular matrix structural constituent);GO:0005515(protein binding);GO:0005576(extracellular region);GO:0005581(collagen trimer);GO:0005584(collagen type I trimer);GO:0005615(extracellular space);GO:0005783(endoplasmic reticulum);GO:0005788(endoplasmic reticulum lumen);GO:0007…	04151(PI3K-Akt signaling pathway);04510(Focal adhesion);04512(ECM-receptor interaction);04611(Platelet activation);04926(Relaxin signaling pathway);04933(AGE-RAGE signaling pathway in diabetic complications);04974(Protein digestion and absorption);05146(Amoebiasis);05165(Human papillomavirus infection);05165(Human papillomavirus infection)	NA	NA	collagen type I alpha 2 chain [Source:HGNC Symbol;Acc:HGNC:2198]	protein_coding;retained_intron	113.461	114.252	108.76	136.615	135.243	138.588	0.819775	-0.286701	1.26957e-88	9.40824e-87	down	no
ENSG00000196230	TUBB	ENST00000327892;ENST00000330914;ENST00000396389;ENST00000396384	GO:0000086(G2/M transition of mitotic cell cycle);GO:0000166(nucleotide binding);GO:0000226(microtubule cytoskeleton organization);GO:0000278(mitotic cell cycle);GO:0003924(GTPase activity);GO:0005198(structural molecule activity);GO:0005200(structural constituent of cytoskeleton);GO:0005515(protein binding);GO:0005525(GTP binding);GO:0005576(extracellular region);GO:0005634(nucleus);GO:0005641(n…	04145(Phagosome);04540(Gap junction);05130(Pathogenic Escherichia coli infection);05130(Pathogenic Escherichia coli infection)	K07375	NA	tubulin beta class I [Source:HGNC Symbol;Acc:HGNC:20778]	protein_coding	274.934	282.255	266.233	334.375	335.542	340.387	0.815025	-0.295084	1.50534e-88	1.11309e-86	down	no
ENSG00000143799	PARP1	ENST00000366794;ENST00000468608;ENST00000490921;ENST00000463968;ENST00000366790;ENST00000491816;ENST00000498787	GO:0000122(negative regulation of transcription by RNA polymerase II);GO:0000715(nucleotide-excision repair, DNA damage recognition);GO:0000717(nucleotide-excision repair, DNA duplex unwinding);GO:0000723(telomere maintenance);GO:0000724(double-strand break repair via homologous recombination);GO:0000784(nuclear chromosome, telomeric region);GO:0000977(RNA polymerase II regulatory region sequence…	03410(Base excision repair);04064(NF-kappa B signaling pathway);04210(Apoptosis);04217(Necroptosis);04217(Necroptosis)	NA	NA	poly(ADP-ribose) polymerase 1 [Source:HGNC Symbol;Acc:HGNC:270]	protein_coding;processed_transcript	18.6311	18.124	17.7928	25.4523	25.6796	25.4856	0.711951	-0.49015	1.51e-88	1.11408e-86	down	no
ENSG00000158470	B4GALT5	ENST00000371711	GO:0000139(Golgi membrane);GO:0003945(N-acetyllactosamine synthase activity);GO:0005794(Golgi apparatus);GO:0005975(carbohydrate metabolic process);GO:0006486(protein glycosylation);GO:0006629(lipid metabolic process);GO:0006665(sphingolipid metabolic process);GO:0008378(galactosyltransferase activity);GO:0008489(UDP-galactose:glucosylceramide beta-1,4-galactosyltransferase activity);GO:0010706(g…	00512(Mucin type O-glycan biosynthesis)	NA	NA	beta-1,4-galactosyltransferase 5 [Source:HGNC Symbol;Acc:HGNC:928]	protein_coding	26.8572	27.2915	25.3044	17.7599	16.5749	17.2924	1.53898	0.621975	1.53389e-88	1.12923e-86	up	no
ENSG00000168575	SLC20A2	ENST00000522707;ENST00000521455;ENST00000520262;ENST00000517366;ENST00000519463;ENST00000523340;ENST00000518660;ENST00000520179;ENST00000518717;ENST00000518384;ENST00000524211;ENST00000522401;ENST00000524237;ENST00000342228	GO:0001618(virus receptor activity);GO:0005315(inorganic phosphate transmembrane transporter activity);GO:0005436(sodium:phosphate symporter activity);GO:0005886(plasma membrane);GO:0005887(integral component of plasma membrane);GO:0006811(ion transport);GO:0006814(sodium ion transport);GO:0006817(phosphate ion transport);GO:0015293(symporter activity);GO:0016020(membrane);GO:0016021(integral com…	NA	K14640	NA	solute carrier family 20 member 2 [Source:HGNC Symbol;Acc:HGNC:10947]	protein_coding;processed_transcript;nonsense_mediated_decay;retained_intron	56.473	58.396	53.6285	42.0902	42.055	41.6371	1.3396	0.421799	1.97436e-88	1.45031e-86	up	no
ENSG00000143641	GALNT2	ENST00000366672;ENST00000494106;ENST00000485438;ENST00000492568;ENST00000488903	GO:0000139(Golgi membrane);GO:0002378(immunoglobulin biosynthetic process);GO:0004653(polypeptide N-acetylgalactosaminyltransferase activity);GO:0005515(protein binding);GO:0005576(extracellular region);GO:0005789(endoplasmic reticulum membrane);GO:0005794(Golgi apparatus);GO:0005795(Golgi stack);GO:0006486(protein glycosylation);GO:0006493(protein O-linked glycosylation);GO:0016020(membrane);GO:…	00512(Mucin type O-glycan biosynthesis);00512(Mucin type O-glycan biosynthesis)	NA	NA	polypeptide N-acetylgalactosaminyltransferase 2 [Source:HGNC Symbol;Acc:HGNC:4124]	protein_coding;processed_transcript	20.3655	20.9956	19.9949	27.421	27.6936	27.7087	0.740806	-0.432832	3.25922e-88	2.38891e-86	down	no
ENSG00000171425	ZNF581	ENST00000587252;ENST00000270451;ENST00000585995	GO:0003676(nucleic acid binding);GO:0003677(DNA binding);GO:0005515(protein binding);GO:0005634(nucleus);GO:0046872(metal ion binding);GO:0046872(metal ion binding)	NA	NA	NA	zinc finger protein 581 [Source:HGNC Symbol;Acc:HGNC:25017]	protein_coding	17.7327	18.7371	16.8855	7.36939	7.45413	7.76642	2.3619	1.23995	3.37016e-88	2.46484e-86	up	yes
ENSG00000176788	BASP1	ENST00000322611;ENST00000606445	GO:0000785(chromatin);GO:0000976(transcription regulatory region sequence-specific DNA binding);GO:0003714(transcription corepressor activity);GO:0005634(nucleus);GO:0005737(cytoplasm);GO:0005856(cytoskeleton);GO:0005886(plasma membrane);GO:0007356(thorax and anterior abdomen determination);GO:0008180(COP9 signalosome);GO:0008406(gonad development);GO:0016020(membrane);GO:0016363(nuclear matrix);…	NA	K17272	NA	brain abundant membrane attached signal protein 1 [Source:HGNC Symbol;Acc:HGNC:957]	protein_coding	114.225	111.921	110.208	144.548	148.401	149.732	0.759812	-0.396286	7.43815e-88	5.42824e-86	down	no
ENSG00000171729	TMEM51	ENST00000434578;ENST00000376008;ENST00000400796;ENST00000376014	GO:0003674(molecular_function);GO:0005515(protein binding);GO:0005575(cellular_component);GO:0008150(biological_process);GO:0016020(membrane);GO:0016021(integral component of membrane);GO:0016021(integral component of membrane)	NA	NA	NA	transmembrane protein 51 [Source:HGNC Symbol;Acc:HGNC:25488]	protein_coding	5.97086	5.31353	5.83223	1.15917	1.19749	1.03326	5.04926	2.33607	1.29535e-87	9.43274e-86	up	yes
ENSG00000022556	NLRP2	ENST00000381637;ENST00000586512;ENST00000339757;ENST00000542755;ENST00000588107;ENST00000539848;ENST00000540005;ENST00000263437;ENST00000448584;ENST00000391721;ENST00000585500;ENST00000588619;ENST00000537859;ENST00000543010;ENST00000433772;ENST00000543277;ENST00000540597	GO:0000166(nucleotide binding);GO:0000784(nuclear chromosome, telomeric region);GO:0002376(immune system process);GO:0005515(protein binding);GO:0005524(ATP binding);GO:0005737(cytoplasm);GO:0005794(Golgi apparatus);GO:0005829(cytosol);GO:0006915(apoptotic process);GO:0006954(inflammatory response);GO:0032088(negative regulation of NF-kappaB transcription factor activity);GO:0032090(Pyrin domain …	NA	K19409	NA	NLR family pyrin domain containing 2 [Source:HGNC Symbol;Acc:HGNC:22948]	nonsense_mediated_decay;processed_transcript;protein_coding;retained_intron	94.4243	94.6447	89.8085	116.065	115.311	117.946	0.79834	-0.324924	1.30413e-87	9.47608e-86	down	no
ENSG00000186594	MIR22HG	ENST00000577164;ENST00000570416;ENST00000608913;ENST00000573127;ENST00000574306;ENST00000574016;ENST00000609398;ENST00000334146;ENST00000576489;ENST00000571091;ENST00000608198;ENST00000609442;ENST00000571595;ENST00000573075;ENST00000610106;ENST00000576749;ENST00000608245;ENST00000575626	NA	NA	NA	NA	MIR22 host gene [Source:HGNC Symbol;Acc:HGNC:28219]	lncRNA	26.7165	26.3878	23.9522	14.9684	14.6587	14.3683	1.75147	0.808562	1.318e-87	9.55625e-86	up	no
ENSG00000131236	CAP1	ENST00000372798;ENST00000372792;ENST00000372797;ENST00000372805;ENST00000494114;ENST00000446031;ENST00000461993;ENST00000479759;ENST00000414893;ENST00000372802;ENST00000449311;ENST00000420216;ENST00000435719;ENST00000340450;ENST00000417287;ENST00000414281;ENST00000427843;ENST00000421589;ENST00000424977	GO:0000902(cell morphogenesis);GO:0001667(ameboidal-type cell migration);GO:0003779(actin binding);GO:0005576(extracellular region);GO:0005737(cytoplasm);GO:0005886(plasma membrane);GO:0005925(focal adhesion);GO:0006898(receptor-mediated endocytosis);GO:0007010(cytoskeleton organization);GO:0007163(establishment or maintenance of cell polarity);GO:0007165(signal transduction);GO:0007190(activatio…	NA	K17261	NA	cyclase associated actin cytoskeleton regulatory protein 1 [Source:HGNC Symbol;Acc:HGNC:20040]	protein_coding;processed_transcript	141.354	142.996	140.46	172.863	173	180.109	0.807666	-0.308169	1.46017e-87	1.05642e-85	down	no
ENSG00000002834	LASP1	ENST00000318008;ENST00000433206;ENST00000584106;ENST00000443937;ENST00000585841;ENST00000419929;ENST00000579123;ENST00000581485	GO:0003779(actin binding);GO:0005515(protein binding);GO:0005737(cytoplasm);GO:0005856(cytoskeleton);GO:0005925(focal adhesion);GO:0005938(cell cortex);GO:0006811(ion transport);GO:0015075(ion transmembrane transporter activity);GO:0030864(cortical actin cytoskeleton);GO:0034220(ion transmembrane transport);GO:0045296(cadherin binding);GO:0046872(metal ion binding);GO:0051015(actin filament bindi…	NA	NA	NA	LIM and SH3 protein 1 [Source:HGNC Symbol;Acc:HGNC:6513]	protein_coding;retained_intron;nonsense_mediated_decay	38.6499	39.224	39.0941	50.8671	50.4794	50.5986	0.769804	-0.377436	1.79247e-87	1.29405e-85	down	no
ENSG00000275989	AL442128	ENST00000652145;ENST00000651843;ENST00000615151	NA	NA	NA	NA	sperm acrosome associated 7 (SPACA7) pseudogene	processed_transcript;transcribed_unprocessed_pseudogene	12.7599	11.4666	11.3732	0.585966	0.833597	1.02812	14.5442	3.86238	4.01957e-87	2.89564e-85	up	yes
ENSG00000107485	GATA3	ENST00000379328;ENST00000643001;ENST00000346208;ENST00000481743;ENST00000461472	GO:0000122(negative regulation of transcription by RNA polymerase II);GO:0000790(nuclear chromatin);GO:0000902(cell morphogenesis);GO:0000976(transcription regulatory region sequence-specific DNA binding);GO:0000977(RNA polymerase II regulatory region sequence-specific DNA binding);GO:0000978(RNA polymerase II cis-regulatory region sequence-specific DNA binding);GO:0000981(DNA-binding transcripti…	04658(Th1 and Th2 cell differentiation);04659(Th17 cell differentiation);04928(Parathyroid hormone synthesis, secretion and action);05321(Inflammatory bowel disease (IBD));05321(Inflammatory bowel disease (IBD))	NA	NA	GATA binding protein 3 [Source:HGNC Symbol;Acc:HGNC:4172]	protein_coding;processed_transcript	105.047	104.976	103.443	81.8875	80.1748	84.4541	1.27158	0.346621	1.01977e-86	7.33055e-85	up	no
ENSG00000260284	TPSP2	ENST00000561760	NA	NA	NA	NA	tryptase pseudogene 2 [Source:HGNC Symbol;Acc:HGNC:14136]	unprocessed_pseudogene	15.9537	16.5135	16.7628	2.31616	2.8389	2.6162	6.33487	2.66332	1.14063e-86	8.18184e-85	up	yes
ENSG00000214944	ARHGEF28	ENST00000296794;ENST00000510312;ENST00000545377;ENST00000503341;ENST00000513042;ENST00000437974;ENST00000426542;ENST00000509848;ENST00000296799;ENST00000510131;ENST00000512883;ENST00000504003	GO:0000902(cell morphogenesis);GO:0003723(RNA binding);GO:0005085(guanyl-nucleotide exchange factor activity);GO:0005089(Rho guanyl-nucleotide exchange factor activity);GO:0005737(cytoplasm);GO:0005829(cytosol);GO:0005886(plasma membrane);GO:0016020(membrane);GO:0030154(cell differentiation);GO:0035023(regulation of Rho protein signal transduction);GO:0035556(intracellular signal transduction);GO…	NA	K21072	NA	Rho guanine nucleotide exchange factor 28 [Source:HGNC Symbol;Acc:HGNC:30322]	protein_coding;retained_intron	2.98177	3.05141	2.8461	1.39192	1.5673	1.4995	1.99145	0.993817	1.23091e-86	8.8106e-85	up	no
ENSG00000151893	CACUL1	ENST00000369151;ENST00000481360;ENST00000489169;ENST00000477583;ENST00000493518;ENST00000544392;ENST00000490610	GO:0000082(G1/S transition of mitotic cell cycle);GO:0005515(protein binding);GO:0006511(ubiquitin-dependent protein catabolic process);GO:0007049(cell cycle);GO:0008284(positive regulation of cell population proliferation);GO:0019901(protein kinase binding);GO:0031625(ubiquitin protein ligase binding);GO:0045860(positive regulation of protein kinase activity);GO:0045860(positive regulation of pr…	NA	NA	NA	CDK2 associated cullin domain 1 [Source:HGNC Symbol;Acc:HGNC:23727]	protein_coding;retained_intron;nonsense_mediated_decay;processed_transcript	7.27152	7.29781	7.24286	4.83183	4.78795	4.81817	1.51075	0.59527	1.47752e-86	1.05532e-84	up	no
ENSG00000197451	HNRNPAB	ENST00000358344;ENST00000504898;ENST00000504796;ENST00000355836;ENST00000506259	GO:0001837(epithelial to mesenchymal transition);GO:0003676(nucleic acid binding);GO:0003700(DNA-binding transcription factor activity);GO:0003723(RNA binding);GO:0003729(mRNA binding);GO:0005515(protein binding);GO:0005634(nucleus);GO:0005654(nucleoplasm);GO:0005737(cytoplasm);GO:0043565(sequence-specific DNA binding);GO:0045893(positive regulation of transcription, DNA-templated);GO:0090575(RNA…	NA	K13044	NA	heterogeneous nuclear ribonucleoprotein A/B [Source:HGNC Symbol;Acc:HGNC:5034]	protein_coding;retained_intron	76.3011	79.573	76.0464	110.545	105.382	108.05	0.715857	-0.482256	5.30375e-86	3.78019e-84	down	no
ENSG00000120457	KCNJ5	ENST00000529694;ENST00000533599;ENST00000338350	GO:0005242(inward rectifier potassium channel activity);GO:0005244(voltage-gated ion channel activity);GO:0005515(protein binding);GO:0005886(plasma membrane);GO:0006811(ion transport);GO:0006813(potassium ion transport);GO:0008076(voltage-gated potassium channel complex);GO:0009897(external side of plasma membrane);GO:0015467(G-protein activated inward rectifier potassium channel activity);GO:00…	04713(Circadian entrainment);04723(Retrograde endocannabinoid signaling);04726(Serotonergic synapse);04728(Dopaminergic synapse);04915(Estrogen signaling pathway);04921(Oxytocin signaling pathway);04925(Aldosterone synthesis and secretion);05032(Morphine addiction);05032(Morphine addiction)	NA	NA	potassium inwardly rectifying channel subfamily J member 5 [Source:HGNC Symbol;Acc:HGNC:6266]	protein_coding	4.97851	5.31206	5.13986	2.31042	2.11548	2.03259	2.38917	1.25651	6.12963e-86	4.35957e-84	up	yes
ENSG00000182199	SHMT2	ENST00000553474;ENST00000554467;ENST00000556737;ENST00000553837;ENST00000555774;ENST00000553324;ENST00000554975;ENST00000555116;ENST00000557529;ENST00000449049;ENST00000554656;ENST00000553949;ENST00000555773;ENST00000556825;ENST00000553529;ENST00000553868;ENST00000557348;ENST00000555563;ENST00000556798;ENST00000553950;ENST00000414700;ENST00000554604;ENST00000328923;ENST00000557302;ENST00000557433…	GO:0000900(translation repressor activity, mRNA regulatory element binding);GO:0002082(regulation of oxidative phosphorylation);GO:0003682(chromatin binding);GO:0003824(catalytic activity);GO:0004372(glycine hydroxymethyltransferase activity);GO:0005515(protein binding);GO:0005634(nucleus);GO:0005737(cytoplasm);GO:0005739(mitochondrion);GO:0005743(mitochondrial inner membrane);GO:0005758(mitochon…	00260(Glycine, serine and threonine metabolism);00630(Glyoxylate and dicarboxylate metabolism);00670(One carbon pool by folate);01523(Antifolate resistance);01523(Antifolate resistance)	NA	NA	serine hydroxymethyltransferase 2 [Source:HGNC Symbol;Acc:HGNC:10852]	protein_coding;retained_intron;nonsense_mediated_decay;processed_transcript	34.5311	35.6911	32.8217	23.7786	24.2299	23.6536	1.43791	0.523975	6.85036e-86	4.86187e-84	up	no
ENSG00000099875	MKNK2	ENST00000586828;ENST00000250896;ENST00000585667;ENST00000589534;ENST00000587416;ENST00000589509;ENST00000591142;ENST00000588014;ENST00000309340;ENST00000591588;ENST00000591601;ENST00000586620	GO:0000166(nucleotide binding);GO:0004672(protein kinase activity);GO:0004674(protein serine/threonine kinase activity);GO:0005515(protein binding);GO:0005516(calmodulin binding);GO:0005524(ATP binding);GO:0005634(nucleus);GO:0005654(nucleoplasm);GO:0005737(cytoplasm);GO:0006417(regulation of translation);GO:0006468(protein phosphorylation);GO:0006915(apoptotic process);GO:0007166(cell surface re…	04010(MAPK signaling pathway);04066(HIF-1 signaling pathway);04910(Insulin signaling pathway);04910(Insulin signaling pathway)	K04372	EC:2.7.11.1	MAPK interacting serine/threonine kinase 2 [Source:HGNC Symbol;Acc:HGNC:7111]	nonsense_mediated_decay;protein_coding;retained_intron	25.5525	27.3036	25.7332	17.8328	18.0698	18.595	1.44207	0.528142	9.5267e-86	6.74708e-84	up	no
ENSG00000169100	SLC25A6	ENST00000381401;ENST00000484026;ENST00000475167	GO:0005347(ATP transmembrane transporter activity);GO:0005471(ATP:ADP antiporter activity);GO:0005515(protein binding);GO:0005634(nucleus);GO:0005739(mitochondrion);GO:0005743(mitochondrial inner membrane);GO:0005744(TIM23 mitochondrial import inner membrane translocase complex);GO:0006626(protein targeting to mitochondrion);GO:0006915(apoptotic process);GO:0015866(ADP transport);GO:0015867(ATP t…	04020(Calcium signaling pathway);04022(cGMP-PKG signaling pathway);04217(Necroptosis);04218(Cellular senescence);05012(Parkinson disease);05016(Huntington disease);05164(Influenza A);05166(Human T-cell leukemia virus 1 infection);05166(Human T-cell leukemia virus 1 infection)	NA	NA	solute carrier family 25 member 6 [Source:HGNC Symbol;Acc:HGNC:10992]	protein_coding;processed_transcript	167.162	177.721	168.822	128.171	128.037	131.877	1.32369	0.404564	1.42275e-85	1.00551e-83	up	no
ENSG00000114423	CBLB	ENST00000405772;ENST00000646499;ENST00000643403;ENST00000403724;ENST00000394030;ENST00000476370;ENST00000645759;ENST00000642907;ENST00000645425;ENST00000438603;ENST00000643192;ENST00000407712;ENST00000646825;ENST00000443752;ENST00000447441	GO:0001784(phosphotyrosine residue binding);GO:0004842(ubiquitin-protein transferase activity);GO:0005509(calcium ion binding);GO:0005515(protein binding);GO:0005654(nucleoplasm);GO:0005737(cytoplasm);GO:0005829(cytosol);GO:0005886(plasma membrane);GO:0006607(NLS-bearing protein import into nucleus);GO:0007165(signal transduction);GO:0007166(cell surface receptor signaling pathway);GO:0007175(neg…	04012(ErbB signaling pathway);04120(Ubiquitin mediated proteolysis);04144(Endocytosis);04625(C-type lectin receptor signaling pathway);04660(T cell receptor signaling pathway);04910(Insulin signaling pathway);05162(Measles);05162(Measles)	NA	NA	Cbl proto-oncogene B [Source:HGNC Symbol;Acc:HGNC:1542]	protein_coding;nonsense_mediated_decay;retained_intron;processed_transcript	7.96532	8.19877	7.57427	5.17117	5.22186	5.24255	1.51823	0.602387	2.48468e-85	1.75232e-83	up	no
ENSG00000144824	PHLDB2	ENST00000431670;ENST00000460365;ENST00000393925;ENST00000477695;ENST00000491694;ENST00000640181;ENST00000393923;ENST00000412622;ENST00000495180;ENST00000486886;ENST00000478922;ENST00000638331;ENST00000498699;ENST00000470699;ENST00000481953;ENST00000640905;ENST00000478584;ENST00000478733	GO:0000226(microtubule cytoskeleton organization);GO:0005515(protein binding);GO:0005737(cytoplasm);GO:0005829(cytosol);GO:0005886(plasma membrane);GO:0005925(focal adhesion);GO:0010470(regulation of gastrulation);GO:0010717(regulation of epithelial to mesenchymal transition);GO:0016020(membrane);GO:0016021(integral component of membrane);GO:0031252(cell leading edge);GO:0045111(intermediate fila…	NA	NA	NA	pleckstrin homology like domain family B member 2 [Source:HGNC Symbol;Acc:HGNC:29573]	protein_coding;retained_intron;processed_transcript	9.07159	9.16725	8.84846	12.6132	12.9762	12.6917	0.70759	-0.499015	2.92738e-85	2.06021e-83	down	no
[truncated: 33,092 more rows]
