# Supplementary material for: Hyperandrogenemia Induces Trophoblast Ferroptosis and Early Pregnancy Loss in Patients With PCOS via CMA‐Dependent FTH1 Degradation
Source: Adv Sci (Weinh). 2025 Dec 16;13(12):e06091. doi: 10.1002/advs.202506091 (PMC12948281; doi:10.1002/advs.202506091)
Supplement: Supplementary file 3 — Supporting Information [file ADVS-13-e06091-s003.xlsx]

## Sheet: Sheet1
pathway_id	pathway_name	pvalue	Gene_ID	Gene_name	KO_ENTRY	EC	Description	FPKM.T1	FPKM.T2	FPKM.T3	FPKM.C1	FPKM.C2	FPKM.C3	fc	log2(fc)	regulation
ko04060	Cytokine-cytokine receptor interaction	0.00048564	ENSG00000006210	CX3CL1	K05508	NA	C-X3-C motif chemokine ligand 1 [Source:HGNC Symbol;Acc:HGNC:10647]	0.173229	0.106445	0.082418	0.0184995	0.00793741	0.0153506	8.66507	3.11521	up
ko04060	Cytokine-cytokine receptor interaction	0.00048564	ENSG00000081041	CXCL2	K05505	NA	C-X-C motif chemokine ligand 2 [Source:HGNC Symbol;Acc:HGNC:4603]	1.52022	1.34198	1.44676	0.433843	0.298856	0.5693	3.30949	1.72661	up
ko04060	Cytokine-cytokine receptor interaction	0.00048564	ENSG00000100368	CSF2RB	NA	NA	colony stimulating factor 2 receptor subunit beta [Source:HGNC Symbol;Acc:HGNC:2436]	5.00365	5.19664	4.96216	11.0272	11.2988	11.0748	0.453955	-1.13938	down
ko04060	Cytokine-cytokine receptor interaction	0.00048564	ENSG00000101017	CD40	NA	NA	CD40 molecule [Source:HGNC Symbol;Acc:HGNC:11919]	0.0450092	0.0424591	0	0.170735	0.0535356	0.24223	0.187499	-2.41505	down
ko04060	Cytokine-cytokine receptor interaction	0.00048564	ENSG00000108691	CCL2	K14624	NA	C-C motif chemokine ligand 2 [Source:HGNC Symbol;Acc:HGNC:10618]	0	0.0123568	0	0.244714	0.122661	0.0697116	0.0282709	-5.14454	down
ko04060	Cytokine-cytokine receptor interaction	0.00048564	ENSG00000115008	IL1A	K04383	NA	interleukin 1 alpha [Source:HGNC Symbol;Acc:HGNC:5991]	0.77763	1.11653	0.732597	0.309797	0.563067	0.351733	2.14499	1.10097	up
ko04060	Cytokine-cytokine receptor interaction	0.00048564	ENSG00000125657	TNFSF9	K05472	NA	TNF superfamily member 9 [Source:HGNC Symbol;Acc:HGNC:11939]	4.94861	4.61978	4.7302	1.50895	1.53066	1.17487	3.39273	1.76245	up
ko04060	Cytokine-cytokine receptor interaction	0.00048564	ENSG00000130513	GDF15	K05504	NA	growth differentiation factor 15 [Source:HGNC Symbol;Acc:HGNC:30142]	64.9076	72.265	67.4296	25.4103	23.6962	24.5004	2.77966	1.47491	up
ko04060	Cytokine-cytokine receptor interaction	0.00048564	ENSG00000135409	AMHR2	NA	NA	anti-Mullerian hormone receptor type 2 [Source:HGNC Symbol;Acc:HGNC:465]	0.0810913	0.103687	0.112541	0.0277476	0	0	10.7151	3.42158	up
ko04060	Cytokine-cytokine receptor interaction	0.00048564	ENSG00000139269	INHBE	K22689	NA	inhibin subunit beta E [Source:HGNC Symbol;Acc:HGNC:24029]	0.108751	0.154108	0.0547847	0	0	0.0515938	6.15662	2.62214	up
ko04060	Cytokine-cytokine receptor interaction	0.00048564	ENSG00000139567	ACVRL1	NA	NA	activin A receptor like type 1 [Source:HGNC Symbol;Acc:HGNC:175]	0.01698	0.0316807	0	0.131212	0.0866837	0.0403142	0.188454	-2.40771	down
ko04060	Cytokine-cytokine receptor interaction	0.00048564	ENSG00000146072	TNFRSF21	K05157	NA	TNF receptor superfamily member 21 [Source:HGNC Symbol;Acc:HGNC:13469]	38.4781	39.0894	37.1798	90.0083	91.1743	90.9047	0.42173	-1.24561	down
ko04060	Cytokine-cytokine receptor interaction	0.00048564	ENSG00000159958	TNFRSF13C	K05151	NA	TNF receptor superfamily member 13C [Source:HGNC Symbol;Acc:HGNC:17755]	0.044128	0.013576	0.011546	0.101942	0.113817	0.067293	0.244655	-2.03118	down
ko04060	Cytokine-cytokine receptor interaction	0.00048564	ENSG00000164509	IL31RA	K22630	NA	interleukin 31 receptor A [Source:HGNC Symbol;Acc:HGNC:18969]	0.0747542	0.0656854	0.096746	0.217422	0.227218	0.194315	0.371208	-1.4297	down
ko04060	Cytokine-cytokine receptor interaction	0.00048564	ENSG00000168685	IL7R	K05072	NA	interleukin 7 receptor [Source:HGNC Symbol;Acc:HGNC:6024]	0	0.00656304	0	0.00764888	0.0777011	0.045094	0.0503131	-4.31292	down
ko04060	Cytokine-cytokine receptor interaction	0.00048564	ENSG00000172215	CXCR6	K04191	NA	C-X-C motif chemokine receptor 6 [Source:HGNC Symbol;Acc:HGNC:16647]	9.81207	9.83837	9.49392	3.34268	4.10659	3.65547	2.6245	1.39204	up
ko04060	Cytokine-cytokine receptor interaction	0.00048564	ENSG00000182578	CSF1R	NA	NA	colony stimulating factor 1 receptor [Source:HGNC Symbol;Acc:HGNC:2433]	13.918	14.9136	13.6219	4.65789	5.03084	4.90234	2.90955	1.5408	up
ko04060	Cytokine-cytokine receptor interaction	0.00048564	ENSG00000183625	CCR3	NA	NA	C-C motif chemokine receptor 3 [Source:HGNC Symbol;Acc:HGNC:1604]	0.544696	0.412345	0.439864	0.125524	0.175974	0.173877	2.93854	1.5551	up
ko04060	Cytokine-cytokine receptor interaction	0.00048564	ENSG00000271503	CCL5	K12499	NA	C-C motif chemokine ligand 5 [Source:HGNC Symbol;Acc:HGNC:10632]	0.273704	0.226996	0.240657	0.238183	1.12606	0.715286	0.356501	-1.48802	down
ko04060	Cytokine-cytokine receptor interaction	0.00048564	ENSG00000277632	CCL3	K05408	NA	C-C motif chemokine ligand 3 [Source:HGNC Symbol;Acc:HGNC:10627]	0	0	0	0.0583909	0.240375	0.215266	0.000583621	-10.7427	down
ko05164	Influenza A	0.000611751	ENSG00000089127	OAS1	NA	NA	2'-5'-oligoadenylate synthetase 1 [Source:HGNC Symbol;Acc:HGNC:8086]	1.46741	1.52925	1.66124	0.247336	0.354058	0.431921	4.50773	2.1724	up
ko05164	Influenza A	0.000611751	ENSG00000107201	DDX58	K12646	EC:3.6.4.13	DExD/H-box helicase 58 [Source:HGNC Symbol;Acc:HGNC:19102]	11.9186	11.7185	10.3927	5.47989	5.2826	5.48422	2.09457	1.06665	up
ko05164	Influenza A	0.000611751	ENSG00000108691	CCL2	K14624	NA	C-C motif chemokine ligand 2 [Source:HGNC Symbol;Acc:HGNC:10618]	0	0.0123568	0	0.244714	0.122661	0.0697116	0.0282709	-5.14454	down
ko05164	Influenza A	0.000611751	ENSG00000108984	MAP2K6	K04433	EC:2.7.12.2	mitogen-activated protein kinase kinase 6 [Source:HGNC Symbol;Acc:HGNC:6846]	0.206005	0.213823	0.179271	0.475148	0.423228	0.370059	0.472314	-1.08218	down
ko05164	Influenza A	0.000611751	ENSG00000111331	OAS3	K14216	EC:2.7.7.84	2'-5'-oligoadenylate synthetase 3 [Source:HGNC Symbol;Acc:HGNC:8088]	6.73777	7.34079	7.10091	1.86978	2.09958	1.9925	3.5525	1.82883	up
ko05164	Influenza A	0.000611751	ENSG00000111335	OAS2	NA	NA	2'-5'-oligoadenylate synthetase 2 [Source:HGNC Symbol;Acc:HGNC:8087]	0.301729	0.480777	0.342085	0.117758	0.0733365	0.147336	3.32296	1.73247	up
ko05164	Influenza A	0.000611751	ENSG00000115008	IL1A	K04383	NA	interleukin 1 alpha [Source:HGNC Symbol;Acc:HGNC:5991]	0.77763	1.11653	0.732597	0.309797	0.563067	0.351733	2.14499	1.10097	up
ko05164	Influenza A	0.000611751	ENSG00000115267	IFIH1	K12647	EC:3.6.4.13	interferon induced with helicase C domain 1 [Source:HGNC Symbol;Acc:HGNC:18873]	8.60066	9.0498	8.00991	2.59378	2.62619	2.80294	3.19839	1.67734	up
ko05164	Influenza A	0.000611751	ENSG00000121060	TRIM25	K10652	EC:2.3.2.27	tripartite motif containing 25 [Source:HGNC Symbol;Acc:HGNC:12932]	14.7021	14.7826	14.2137	5.40234	5.7201	5.78155	2.58509	1.37022	up
ko05164	Influenza A	0.000611751	ENSG00000137747	TMPRSS13	K09643	NA	transmembrane serine protease 13 [Source:HGNC Symbol;Acc:HGNC:29808]	24.8052	25.0426	24.7105	11.2347	10.8211	11.1031	2.24851	1.16897	up
ko05164	Influenza A	0.000611751	ENSG00000157601	MX1	K14754	NA	MX dynamin like GTPase 1 [Source:HGNC Symbol;Acc:HGNC:7532]	10.7853	10.5383	10.346	1.34383	1.36044	1.20959	8.09165	3.01643	up
ko05164	Influenza A	0.000611751	ENSG00000171608	PIK3CD	K00922	EC:2.7.1.153	phosphatidylinositol-4,5-bisphosphate 3-kinase catalytic subunit delta [Source:HGNC Symbol;Acc:HGNC:8977]	9.52461	10.2022	9.20053	3.46034	3.52124	3.54191	2.74883	1.45882	up
ko05164	Influenza A	0.000611751	ENSG00000185507	IRF7	K09447	NA	interferon regulatory factor 7 [Source:HGNC Symbol;Acc:HGNC:6122]	8.21296	9.70327	8.49818	2.15593	2.30352	2.74669	3.66554	1.87403	up
ko05164	Influenza A	0.000611751	ENSG00000213928	IRF9	K04693	NA	interferon regulatory factor 9 [Source:HGNC Symbol;Acc:HGNC:6131]	7.09201	4.79011	5.11644	1.48952	0.829154	2.02711	3.9115	1.96772	up
ko05164	Influenza A	0.000611751	ENSG00000271503	CCL5	K12499	NA	C-C motif chemokine ligand 5 [Source:HGNC Symbol;Acc:HGNC:10632]	0.273704	0.226996	0.240657	0.238183	1.12606	0.715286	0.356501	-1.48802	down
ko04978	Mineral absorption	0.00132355	ENSG00000087086	FTL	K13625	NA	ferritin light chain [Source:HGNC Symbol;Acc:HGNC:3999]	2644.7	2703.58	2538.23	1238.19	1218.23	1229.65	2.13955	1.09731	up
ko04978	Mineral absorption	0.00132355	ENSG00000100292	HMOX1	K00510	EC:1.14.14.18	heme oxygenase 1 [Source:HGNC Symbol;Acc:HGNC:5013]	89.7321	91.1439	88.7963	35.885	34.2525	35.0486	2.56376	1.35826	up
ko04978	Mineral absorption	0.00132355	ENSG00000125148	MT2A	K14739	NA	metallothionein 2A [Source:HGNC Symbol;Acc:HGNC:7406]	10.4029	8.87636	9.31418	16.8427	20.3952	21.4609	0.487121	-1.03765	down
ko04978	Mineral absorption	0.00132355	ENSG00000157214	STEAP2	K14738	EC:1.16.1.-	STEAP2 metalloreductase [Source:HGNC Symbol;Acc:HGNC:17885]	0.00545505	0	0	0.0219676	0.0229375	0.0216696	0.0819388	-3.60931	down
ko04978	Mineral absorption	0.00132355	ENSG00000167996	FTH1	K00522	EC:1.16.3.2	ferritin heavy chain 1 [Source:HGNC Symbol;Acc:HGNC:3976]	1707.92	1734.58	1648.65	586.478	606.86	609.179	2.82446	1.49798	up
ko04978	Mineral absorption	0.00132355	ENSG00000169715	MT1E	K14739	NA	metallothionein 1E [Source:HGNC Symbol;Acc:HGNC:7397]	5.89869	5.95534	6.28264	17.3944	16.795	15.9467	0.361749	-1.46694	down
ko04978	Mineral absorption	0.00132355	ENSG00000198417	MT1F	K14739	NA	metallothionein 1F [Source:HGNC Symbol;Acc:HGNC:7398]	1.34182	0.951072	0.870586	2.9581	2.57166	2.47167	0.395364	-1.33875	down
ko04621	NOD-like receptor signaling pathway	0.00180845	ENSG00000081041	CXCL2	K05505	NA	C-X-C motif chemokine ligand 2 [Source:HGNC Symbol;Acc:HGNC:4603]	1.52022	1.34198	1.44676	0.433843	0.298856	0.5693	3.30949	1.72661	up
ko04621	NOD-like receptor signaling pathway	0.00180845	ENSG00000089127	OAS1	NA	NA	2'-5'-oligoadenylate synthetase 1 [Source:HGNC Symbol;Acc:HGNC:8086]	1.46741	1.52925	1.66124	0.247336	0.354058	0.431921	4.50773	2.1724	up
ko04621	NOD-like receptor signaling pathway	0.00180845	ENSG00000108691	CCL2	K14624	NA	C-C motif chemokine ligand 2 [Source:HGNC Symbol;Acc:HGNC:10618]	0	0.0123568	0	0.244714	0.122661	0.0697116	0.0282709	-5.14454	down
ko04621	NOD-like receptor signaling pathway	0.00180845	ENSG00000111331	OAS3	K14216	EC:2.7.7.84	2'-5'-oligoadenylate synthetase 3 [Source:HGNC Symbol;Acc:HGNC:8088]	6.73777	7.34079	7.10091	1.86978	2.09958	1.9925	3.5525	1.82883	up
ko04621	NOD-like receptor signaling pathway	0.00180845	ENSG00000111335	OAS2	NA	NA	2'-5'-oligoadenylate synthetase 2 [Source:HGNC Symbol;Acc:HGNC:8087]	0.301729	0.480777	0.342085	0.117758	0.0733365	0.147336	3.32296	1.73247	up
ko04621	NOD-like receptor signaling pathway	0.00180845	ENSG00000117228	GBP1	NA	NA	guanylate binding protein 1 [Source:HGNC Symbol;Acc:HGNC:4182]	0.0334412	0.0623603	0.0430753	0.0964076	0.739456	0.42482	0.11016	-3.18233	down
ko04621	NOD-like receptor signaling pathway	0.00180845	ENSG00000137841	PLCB2	K05858	EC:3.1.4.11	phospholipase C beta 2 [Source:HGNC Symbol;Acc:HGNC:9055]	1.22285	1.07587	0.998986	2.27135	2.18017	2.3556	0.48445	-1.04558	down
ko04621	NOD-like receptor signaling pathway	0.00180845	ENSG00000163565	IFI16	NA	NA	interferon gamma inducible protein 16 [Source:HGNC Symbol;Acc:HGNC:5395]	7.02684	7.58762	6.88065	3.21128	3.15797	3.11	2.2676	1.18116	up
ko04621	NOD-like receptor signaling pathway	0.00180845	ENSG00000165168	CYBB	NA	NA	cytochrome b-245 beta chain [Source:HGNC Symbol;Acc:HGNC:2578]	0.0534915	0.0687053	0.0238664	0.317554	0.34727	0.213433	0.166311	-2.58805	down
ko04621	NOD-like receptor signaling pathway	0.00180845	ENSG00000169604	ANTXR1	K20909	NA	ANTXR cell adhesion molecule 1 [Source:HGNC Symbol;Acc:HGNC:21014]	0.00426844	0.00387027	0.0220616	0	0	0	100.668	6.65346	up
ko04621	NOD-like receptor signaling pathway	0.00180845	ENSG00000171791	BCL2	NA	NA	BCL2 apoptosis regulator [Source:HGNC Symbol;Acc:HGNC:990]	0.0815517	0.0435239	0.057271	0.00336359	0.0210766	0.0330613	3.17117	1.66501	up
ko04621	NOD-like receptor signaling pathway	0.00180845	ENSG00000185507	IRF7	K09447	NA	interferon regulatory factor 7 [Source:HGNC Symbol;Acc:HGNC:6122]	8.21296	9.70327	8.49818	2.15593	2.30352	2.74669	3.66554	1.87403	up
ko04621	NOD-like receptor signaling pathway	0.00180845	ENSG00000213928	IRF9	K04693	NA	interferon regulatory factor 9 [Source:HGNC Symbol;Acc:HGNC:6131]	7.09201	4.79011	5.11644	1.48952	0.829154	2.02711	3.9115	1.96772	up
ko04621	NOD-like receptor signaling pathway	0.00180845	ENSG00000271503	CCL5	K12499	NA	C-C motif chemokine ligand 5 [Source:HGNC Symbol;Acc:HGNC:10632]	0.273704	0.226996	0.240657	0.238183	1.12606	0.715286	0.356501	-1.48802	down
ko05162	Measles	0.00285699	ENSG00000089127	OAS1	NA	NA	2'-5'-oligoadenylate synthetase 1 [Source:HGNC Symbol;Acc:HGNC:8086]	1.46741	1.52925	1.66124	0.247336	0.354058	0.431921	4.50773	2.1724	up
ko05162	Measles	0.00285699	ENSG00000105327	BBC3	K10132	NA	BCL2 binding component 3 [Source:HGNC Symbol;Acc:HGNC:17868]	3.8191	3.9022	4.70406	1.4264	1.27524	1.67757	2.83736	1.50455	up
ko05162	Measles	0.00285699	ENSG00000107201	DDX58	K12646	EC:3.6.4.13	DExD/H-box helicase 58 [Source:HGNC Symbol;Acc:HGNC:19102]	11.9186	11.7185	10.3927	5.47989	5.2826	5.48422	2.09457	1.06665	up
ko05162	Measles	0.00285699	ENSG00000111331	OAS3	K14216	EC:2.7.7.84	2'-5'-oligoadenylate synthetase 3 [Source:HGNC Symbol;Acc:HGNC:8088]	6.73777	7.34079	7.10091	1.86978	2.09958	1.9925	3.5525	1.82883	up
ko05162	Measles	0.00285699	ENSG00000111335	OAS2	NA	NA	2'-5'-oligoadenylate synthetase 2 [Source:HGNC Symbol;Acc:HGNC:8087]	0.301729	0.480777	0.342085	0.117758	0.0733365	0.147336	3.32296	1.73247	up
ko05162	Measles	0.00285699	ENSG00000115008	IL1A	K04383	NA	interleukin 1 alpha [Source:HGNC Symbol;Acc:HGNC:5991]	0.77763	1.11653	0.732597	0.309797	0.563067	0.351733	2.14499	1.10097	up
ko05162	Measles	0.00285699	ENSG00000115267	IFIH1	K12647	EC:3.6.4.13	interferon induced with helicase C domain 1 [Source:HGNC Symbol;Acc:HGNC:18873]	8.60066	9.0498	8.00991	2.59378	2.62619	2.80294	3.19839	1.67734	up
ko05162	Measles	0.00285699	ENSG00000157601	MX1	K14754	NA	MX dynamin like GTPase 1 [Source:HGNC Symbol;Acc:HGNC:7532]	10.7853	10.5383	10.346	1.34383	1.36044	1.20959	8.09165	3.01643	up
ko05162	Measles	0.00285699	ENSG00000171608	PIK3CD	K00922	EC:2.7.1.153	phosphatidylinositol-4,5-bisphosphate 3-kinase catalytic subunit delta [Source:HGNC Symbol;Acc:HGNC:8977]	9.52461	10.2022	9.20053	3.46034	3.52124	3.54191	2.74883	1.45882	up
ko05162	Measles	0.00285699	ENSG00000171791	BCL2	NA	NA	BCL2 apoptosis regulator [Source:HGNC Symbol;Acc:HGNC:990]	0.0815517	0.0435239	0.057271	0.00336359	0.0210766	0.0330613	3.17117	1.66501	up
ko05162	Measles	0.00285699	ENSG00000185507	IRF7	K09447	NA	interferon regulatory factor 7 [Source:HGNC Symbol;Acc:HGNC:6122]	8.21296	9.70327	8.49818	2.15593	2.30352	2.74669	3.66554	1.87403	up
ko05162	Measles	0.00285699	ENSG00000213928	IRF9	K04693	NA	interferon regulatory factor 9 [Source:HGNC Symbol;Acc:HGNC:6131]	7.09201	4.79011	5.11644	1.48952	0.829154	2.02711	3.9115	1.96772	up
ko04216	Ferroptosis	0.00392062	ENSG00000087086	FTL	K13625	NA	ferritin light chain [Source:HGNC Symbol;Acc:HGNC:3999]	2644.7	2703.58	2538.23	1238.19	1218.23	1229.65	2.13955	1.09731	up
ko04216	Ferroptosis	0.00392062	ENSG00000100292	HMOX1	K00510	EC:1.14.14.18	heme oxygenase 1 [Source:HGNC Symbol;Acc:HGNC:5013]	89.7321	91.1439	88.7963	35.885	34.2525	35.0486	2.56376	1.35826	up
ko04216	Ferroptosis	0.00392062	ENSG00000115107	STEAP3	K10142	EC:1.16.1.-	STEAP3 metalloreductase [Source:HGNC Symbol;Acc:HGNC:24592]	0.291264	0.138569	0.238019	0.411622	0.509843	0.542447	0.45621	-1.13223	down
ko04216	Ferroptosis	0.00392062	ENSG00000151012	SLC7A11	K13869	NA	solute carrier family 7 member 11 [Source:HGNC Symbol;Acc:HGNC:11059]	9.89207	9.81244	8.96786	1.64026	1.78759	1.77921	5.50643	2.46112	up
ko04216	Ferroptosis	0.00392062	ENSG00000165168	CYBB	NA	NA	cytochrome b-245 beta chain [Source:HGNC Symbol;Acc:HGNC:2578]	0.0534915	0.0687053	0.0238664	0.317554	0.34727	0.213433	0.166311	-2.58805	down
ko04216	Ferroptosis	0.00392062	ENSG00000167996	FTH1	K00522	EC:1.16.3.2	ferritin heavy chain 1 [Source:HGNC Symbol;Acc:HGNC:3976]	1707.92	1734.58	1648.65	586.478	606.86	609.179	2.82446	1.49798	up
ko04066	HIF-1 signaling pathway	0.00442491	ENSG00000091879	ANGPT2	NA	NA	angiopoietin 2 [Source:HGNC Symbol;Acc:HGNC:485]	0.668939	0.596864	0.689077	0.260729	0.148144	0.316337	2.6956	1.43061	up
ko04066	HIF-1 signaling pathway	0.00442491	ENSG00000100292	HMOX1	K00510	EC:1.14.14.18	heme oxygenase 1 [Source:HGNC Symbol;Acc:HGNC:5013]	89.7321	91.1439	88.7963	35.885	34.2525	35.0486	2.56376	1.35826	up
ko04066	HIF-1 signaling pathway	0.00442491	ENSG00000111674	ENO2	K01689	EC:4.2.1.11	enolase 2 [Source:HGNC Symbol;Acc:HGNC:3353]	3.15136	3.60283	3.54326	1.81029	1.47437	1.83372	2.01186	1.00853	up
ko04066	HIF-1 signaling pathway	0.00442491	ENSG00000112715	VEGFA	K05448	NA	vascular endothelial growth factor A [Source:HGNC Symbol;Acc:HGNC:12680]	4.90824	5.02839	4.90206	1.38709	1.36922	1.64296	3.37299	1.75403	up
ko04066	HIF-1 signaling pathway	0.00442491	ENSG00000159399	HK2	K00844	EC:2.7.1.1	hexokinase 2 [Source:HGNC Symbol;Acc:HGNC:4923]	19.1173	19.1725	19.135	7.26583	7.19168	6.5127	2.73839	1.45333	up
ko04066	HIF-1 signaling pathway	0.00442491	ENSG00000164867	NOS3	K13242	EC:1.14.13.39	nitric oxide synthase 3 [Source:HGNC Symbol;Acc:HGNC:7876]	6.55493	6.71701	6.98105	1.12798	1.37562	1.74707	4.76466	2.25237	up
ko04066	HIF-1 signaling pathway	0.00442491	ENSG00000165168	CYBB	NA	NA	cytochrome b-245 beta chain [Source:HGNC Symbol;Acc:HGNC:2578]	0.0534915	0.0687053	0.0238664	0.317554	0.34727	0.213433	0.166311	-2.58805	down
ko04066	HIF-1 signaling pathway	0.00442491	ENSG00000170525	PFKFB3	K01103	3.1.3.46;EC:2.7.1.105	6-phosphofructo-2-kinase/fructose-2,6-biphosphatase 3 [Source:HGNC Symbol;Acc:HGNC:8874]	0.249834	0.14729	0.238536	0.459259	0.586976	0.528804	0.403584	-1.30906	down
ko04066	HIF-1 signaling pathway	0.00442491	ENSG00000171608	PIK3CD	K00922	EC:2.7.1.153	phosphatidylinositol-4,5-bisphosphate 3-kinase catalytic subunit delta [Source:HGNC Symbol;Acc:HGNC:8977]	9.52461	10.2022	9.20053	3.46034	3.52124	3.54191	2.74883	1.45882	up
ko04066	HIF-1 signaling pathway	0.00442491	ENSG00000171791	BCL2	NA	NA	BCL2 apoptosis regulator [Source:HGNC Symbol;Acc:HGNC:990]	0.0815517	0.0435239	0.057271	0.00336359	0.0210766	0.0330613	3.17117	1.66501	up
ko04933	AGE-RAGE signaling pathway in diabetic complications	0.00442491	ENSG00000081052	COL4A4	NA	NA	collagen type IV alpha 4 chain [Source:HGNC Symbol;Acc:HGNC:2206]	0.0240801	0.0210587	0.022213	0	0	0	224.506	7.81061	up
ko04933	AGE-RAGE signaling pathway in diabetic complications	0.00442491	ENSG00000108691	CCL2	K14624	NA	C-C motif chemokine ligand 2 [Source:HGNC Symbol;Acc:HGNC:10618]	0	0.0123568	0	0.244714	0.122661	0.0697116	0.0282709	-5.14454	down
ko04933	AGE-RAGE signaling pathway in diabetic complications	0.00442491	ENSG00000112715	VEGFA	K05448	NA	vascular endothelial growth factor A [Source:HGNC Symbol;Acc:HGNC:12680]	4.90824	5.02839	4.90206	1.38709	1.36922	1.64296	3.37299	1.75403	up
ko04933	AGE-RAGE signaling pathway in diabetic complications	0.00442491	ENSG00000115008	IL1A	K04383	NA	interleukin 1 alpha [Source:HGNC Symbol;Acc:HGNC:5991]	0.77763	1.11653	0.732597	0.309797	0.563067	0.351733	2.14499	1.10097	up
ko04933	AGE-RAGE signaling pathway in diabetic complications	0.00442491	ENSG00000137841	PLCB2	K05858	EC:3.1.4.11	phospholipase C beta 2 [Source:HGNC Symbol;Acc:HGNC:9055]	1.22285	1.07587	0.998986	2.27135	2.18017	2.3556	0.48445	-1.04558	down
ko04933	AGE-RAGE signaling pathway in diabetic complications	0.00442491	ENSG00000164867	NOS3	K13242	EC:1.14.13.39	nitric oxide synthase 3 [Source:HGNC Symbol;Acc:HGNC:7876]	6.55493	6.71701	6.98105	1.12798	1.37562	1.74707	4.76466	2.25237	up
ko04933	AGE-RAGE signaling pathway in diabetic complications	0.00442491	ENSG00000165168	CYBB	NA	NA	cytochrome b-245 beta chain [Source:HGNC Symbol;Acc:HGNC:2578]	0.0534915	0.0687053	0.0238664	0.317554	0.34727	0.213433	0.166311	-2.58805	down
ko04933	AGE-RAGE signaling pathway in diabetic complications	0.00442491	ENSG00000171608	PIK3CD	K00922	EC:2.7.1.153	phosphatidylinositol-4,5-bisphosphate 3-kinase catalytic subunit delta [Source:HGNC Symbol;Acc:HGNC:8977]	9.52461	10.2022	9.20053	3.46034	3.52124	3.54191	2.74883	1.45882	up
ko04933	AGE-RAGE signaling pathway in diabetic complications	0.00442491	ENSG00000171791	BCL2	NA	NA	BCL2 apoptosis regulator [Source:HGNC Symbol;Acc:HGNC:990]	0.0815517	0.0435239	0.057271	0.00336359	0.0210766	0.0330613	3.17117	1.66501	up
ko04933	AGE-RAGE signaling pathway in diabetic complications	0.00442491	ENSG00000178726	THBD	K03907	NA	thrombomodulin [Source:HGNC Symbol;Acc:HGNC:11784]	0.021878	0	0.053328	0.121989	0.085405	0.183663	0.192315	-2.37846	down
ko04514	Cell adhesion molecules (CAMs)	0.00453627	ENSG00000013297	CLDN11	K06087	NA	claudin 11 [Source:HGNC Symbol;Acc:HGNC:8514]	3.81156	3.57602	3.13189	10.2097	10.6506	10.8494	0.331743	-1.59186	down
ko04514	Cell adhesion molecules (CAMs)	0.00453627	ENSG00000021645	NRXN3	K07377	NA	neurexin 3 [Source:HGNC Symbol;Acc:HGNC:8010]	0.126829	0.101105	0.105568	0.0422662	0.0320139	0.0402341	2.91231	1.54216	up
ko04514	Cell adhesion molecules (CAMs)	0.00453627	ENSG00000091129	NRCAM	K06756	NA	neuronal cell adhesion molecule [Source:HGNC Symbol;Acc:HGNC:7994]	0.316857	0.256275	0.19922	0.145279	0.110508	0.0749092	2.33553	1.22375	up
ko04514	Cell adhesion molecules (CAMs)	0.00453627	ENSG00000101017	CD40	NA	NA	CD40 molecule [Source:HGNC Symbol;Acc:HGNC:11919]	0.0450092	0.0424591	0	0.170735	0.0535356	0.24223	0.187499	-2.41505	down
ko04514	Cell adhesion molecules (CAMs)	0.00453627	ENSG00000105855	ITGB8	K06591	NA	integrin subunit beta 8 [Source:HGNC Symbol;Acc:HGNC:6163]	0.0232243	0.030616	0.0436899	0.078232	0.111838	0.0818672	0.35865	-1.47935	down
ko04514	Cell adhesion molecules (CAMs)	0.00453627	ENSG00000146938	NLGN4X	K07378	NA	neuroligin 4 X-linked [Source:HGNC Symbol;Acc:HGNC:14287]	0.250583	0.215615	0.285062	0.111634	0.0593184	0.14919	2.34664	1.2306	up
ko04514	Cell adhesion molecules (CAMs)	0.00453627	ENSG00000160223	ICOSLG	K06710	NA	inducible T cell costimulator ligand [Source:HGNC Symbol;Acc:HGNC:17087]	0.0332104	0.0280987	0.00865729	0.133162	0.0618142	0.0522657	0.282987	-1.82119	down
ko04514	Cell adhesion molecules (CAMs)	0.00453627	ENSG00000164007	CLDN19	K06087	NA	claudin 19 [Source:HGNC Symbol;Acc:HGNC:2040]	0.583733	0.697795	0.456022	2.57722	2.90237	2.78849	0.210152	-2.2505	down
ko04514	Cell adhesion molecules (CAMs)	0.00453627	ENSG00000165246	NLGN4Y	K07378	NA	neuroligin 4 Y-linked [Source:HGNC Symbol;Acc:HGNC:15529]	0.027529	0.0296564	0.0356073	0.00841886	0.00608982	0.00422573	4.95307	2.30832	up
ko04514	Cell adhesion molecules (CAMs)	0.00453627	ENSG00000170558	CDH2	NA	NA	cadherin 2 [Source:HGNC Symbol;Acc:HGNC:1759]	0.0590263	0.120819	0.0841771	0.247996	0.200545	0.166448	0.429313	-1.2199	down
ko04514	Cell adhesion molecules (CAMs)	0.00453627	ENSG00000174469	CNTNAP2	K07380	NA	contactin associated protein 2 [Source:HGNC Symbol;Acc:HGNC:13830]	0.379597	0.261994	0.309498	0.86562	0.914941	0.803213	0.368101	-1.44183	down
ko04514	Cell adhesion molecules (CAMs)	0.00453627	ENSG00000277117	FP565260	K06710	NA	ICOS ligand [Source:NCBI gene (formerly Entrezgene);Acc:102723996]	0.0718774	0.0178348	0.0168359	0.265327	0.110722	0.133058	0.209284	-2.25647	down
ko05418	Fluid shear stress and atherosclerosis	0.00546348	ENSG00000100292	HMOX1	K00510	EC:1.14.14.18	heme oxygenase 1 [Source:HGNC Symbol;Acc:HGNC:5013]	89.7321	91.1439	88.7963	35.885	34.2525	35.0486	2.56376	1.35826	up
ko05418	Fluid shear stress and atherosclerosis	0.00546348	ENSG00000100311	PDGFB	NA	NA	platelet derived growth factor subunit B [Source:HGNC Symbol;Acc:HGNC:8800]	2.54046	2.15644	2.37609	4.82997	5.01248	5.62815	0.457189	-1.12914	down
ko05418	Fluid shear stress and atherosclerosis	0.00546348	ENSG00000108691	CCL2	K14624	NA	C-C motif chemokine ligand 2 [Source:HGNC Symbol;Acc:HGNC:10618]	0	0.0123568	0	0.244714	0.122661	0.0697116	0.0282709	-5.14454	down
ko05418	Fluid shear stress and atherosclerosis	0.00546348	ENSG00000108984	MAP2K6	K04433	EC:2.7.12.2	mitogen-activated protein kinase kinase 6 [Source:HGNC Symbol;Acc:HGNC:6846]	0.206005	0.213823	0.179271	0.475148	0.423228	0.370059	0.472314	-1.08218	down
ko05418	Fluid shear stress and atherosclerosis	0.00546348	ENSG00000112715	VEGFA	K05448	NA	vascular endothelial growth factor A [Source:HGNC Symbol;Acc:HGNC:12680]	4.90824	5.02839	4.90206	1.38709	1.36922	1.64296	3.37299	1.75403	up
ko05418	Fluid shear stress and atherosclerosis	0.00546348	ENSG00000115008	IL1A	K04383	NA	interleukin 1 alpha [Source:HGNC Symbol;Acc:HGNC:5991]	0.77763	1.11653	0.732597	0.309797	0.563067	0.351733	2.14499	1.10097	up
ko05418	Fluid shear stress and atherosclerosis	0.00546348	ENSG00000161011	SQSTM1	K14381	NA	sequestosome 1 [Source:HGNC Symbol;Acc:HGNC:11280]	247.969	256.675	238.203	38.0893	36.2274	38.9358	6.55922	2.71352	up
ko05418	Fluid shear stress and atherosclerosis	0.00546348	ENSG00000164867	NOS3	K13242	EC:1.14.13.39	nitric oxide synthase 3 [Source:HGNC Symbol;Acc:HGNC:7876]	6.55493	6.71701	6.98105	1.12798	1.37562	1.74707	4.76466	2.25237	up
ko05418	Fluid shear stress and atherosclerosis	0.00546348	ENSG00000171608	PIK3CD	K00922	EC:2.7.1.153	phosphatidylinositol-4,5-bisphosphate 3-kinase catalytic subunit delta [Source:HGNC Symbol;Acc:HGNC:8977]	9.52461	10.2022	9.20053	3.46034	3.52124	3.54191	2.74883	1.45882	up
ko05418	Fluid shear stress and atherosclerosis	0.00546348	ENSG00000171791	BCL2	NA	NA	BCL2 apoptosis regulator [Source:HGNC Symbol;Acc:HGNC:990]	0.0815517	0.0435239	0.057271	0.00336359	0.0210766	0.0330613	3.17117	1.66501	up
ko05418	Fluid shear stress and atherosclerosis	0.00546348	ENSG00000178726	THBD	K03907	NA	thrombomodulin [Source:HGNC Symbol;Acc:HGNC:11784]	0.021878	0	0.053328	0.121989	0.085405	0.183663	0.192315	-2.37846	down
ko05418	Fluid shear stress and atherosclerosis	0.00546348	ENSG00000259207	ITGB3	K06493	NA	integrin subunit beta 3 [Source:HGNC Symbol;Acc:HGNC:6156]	28.2372	26.75	27.4105	9.64783	10.2933	9.43259	2.80515	1.48808	up
ko04064	NF-kappa B signaling pathway	0.00711475	ENSG00000010671	BTK	NA	NA	Bruton tyrosine kinase [Source:HGNC Symbol;Acc:HGNC:1133]	0.312402	0.39303	0.304322	0.111773	0.134015	0.191916	2.30693	1.20598	up
ko04064	NF-kappa B signaling pathway	0.00711475	ENSG00000081041	CXCL2	K05505	NA	C-X-C motif chemokine ligand 2 [Source:HGNC Symbol;Acc:HGNC:4603]	1.52022	1.34198	1.44676	0.433843	0.298856	0.5693	3.30949	1.72661	up
ko04064	NF-kappa B signaling pathway	0.00711475	ENSG00000101017	CD40	NA	NA	CD40 molecule [Source:HGNC Symbol;Acc:HGNC:11919]	0.0450092	0.0424591	0	0.170735	0.0535356	0.24223	0.187499	-2.41505	down
ko04064	NF-kappa B signaling pathway	0.00711475	ENSG00000107201	DDX58	K12646	EC:3.6.4.13	DExD/H-box helicase 58 [Source:HGNC Symbol;Acc:HGNC:19102]	11.9186	11.7185	10.3927	5.47989	5.2826	5.48422	2.09457	1.06665	up
ko04064	NF-kappa B signaling pathway	0.00711475	ENSG00000121060	TRIM25	K10652	EC:2.3.2.27	tripartite motif containing 25 [Source:HGNC Symbol;Acc:HGNC:12932]	14.7021	14.7826	14.2137	5.40234	5.7201	5.78155	2.58509	1.37022	up
ko04064	NF-kappa B signaling pathway	0.00711475	ENSG00000140379	BCL2A1	NA	NA	BCL2 related protein A1 [Source:HGNC Symbol;Acc:HGNC:991]	0	0	0	0.194928	0.154822	0.0942166	0.000675727	-10.5313	down
ko04064	NF-kappa B signaling pathway	0.00711475	ENSG00000159958	TNFRSF13C	K05151	NA	TNF receptor superfamily member 13C [Source:HGNC Symbol;Acc:HGNC:17755]	0.044128	0.013576	0.011546	0.101942	0.113817	0.067293	0.244655	-2.03118	down
ko04064	NF-kappa B signaling pathway	0.00711475	ENSG00000171791	BCL2	NA	NA	BCL2 apoptosis regulator [Source:HGNC Symbol;Acc:HGNC:990]	0.0815517	0.0435239	0.057271	0.00336359	0.0210766	0.0330613	3.17117	1.66501	up
ko04064	NF-kappa B signaling pathway	0.00711475	ENSG00000213658	LAT	K07362	NA	linker for activation of T cells [Source:HGNC Symbol;Acc:HGNC:18874]	0.173757	0.207904	0.132849	0.0701429	0.061785	0.0959653	2.25768	1.17484	up
ko04015	Rap1 signaling pathway	0.00730623	ENSG00000082074	FYB1	NA	NA	FYN binding protein 1 [Source:HGNC Symbol;Acc:HGNC:4036]	14.2048	13.6686	13.1888	6.01378	6.19806	6.09291	2.24326	1.16559	up
ko04015	Rap1 signaling pathway	0.00730623	ENSG00000091879	ANGPT2	NA	NA	angiopoietin 2 [Source:HGNC Symbol;Acc:HGNC:485]	0.668939	0.596864	0.689077	0.260729	0.148144	0.316337	2.6956	1.43061	up
ko04015	Rap1 signaling pathway	0.00730623	ENSG00000100311	PDGFB	NA	NA	platelet derived growth factor subunit B [Source:HGNC Symbol;Acc:HGNC:8800]	2.54046	2.15644	2.37609	4.82997	5.01248	5.62815	0.457189	-1.12914	down
ko04015	Rap1 signaling pathway	0.00730623	ENSG00000108984	MAP2K6	K04433	EC:2.7.12.2	mitogen-activated protein kinase kinase 6 [Source:HGNC Symbol;Acc:HGNC:6846]	0.206005	0.213823	0.179271	0.475148	0.423228	0.370059	0.472314	-1.08218	down
ko04015	Rap1 signaling pathway	0.00730623	ENSG00000112715	VEGFA	K05448	NA	vascular endothelial growth factor A [Source:HGNC Symbol;Acc:HGNC:12680]	4.90824	5.02839	4.90206	1.38709	1.36922	1.64296	3.37299	1.75403	up
ko04015	Rap1 signaling pathway	0.00730623	ENSG00000113578	FGF1	K18496	NA	fibroblast growth factor 1 [Source:HGNC Symbol;Acc:HGNC:3665]	3.12469	3.31813	3.8145	7.04651	6.97203	7.43587	0.478099	-1.06462	down
ko04015	Rap1 signaling pathway	0.00730623	ENSG00000137801	THBS1	K16857	NA	thrombospondin 1 [Source:HGNC Symbol;Acc:HGNC:11785]	1.27866	1.14243	1.23253	2.67309	3.2937	3.02397	0.406374	-1.29912	down
ko04015	Rap1 signaling pathway	0.00730623	ENSG00000137841	PLCB2	K05858	EC:3.1.4.11	phospholipase C beta 2 [Source:HGNC Symbol;Acc:HGNC:9055]	1.22285	1.07587	0.998986	2.27135	2.18017	2.3556	0.48445	-1.04558	down
ko04015	Rap1 signaling pathway	0.00730623	ENSG00000149295	DRD2	K04145	NA	dopamine receptor D2 [Source:HGNC Symbol;Acc:HGNC:3023]	0.24082	0.197936	0.187027	0.104766	0.0432884	0.0740727	2.81723	1.49428	up
ko04015	Rap1 signaling pathway	0.00730623	ENSG00000171051	FPR1	NA	NA	formyl peptide receptor 1 [Source:HGNC Symbol;Acc:HGNC:3826]	0	0	0	0.0348154	0.0669845	0.0140791	0.00258891	-8.59344	down
ko04015	Rap1 signaling pathway	0.00730623	ENSG00000171608	PIK3CD	K00922	EC:2.7.1.153	phosphatidylinositol-4,5-bisphosphate 3-kinase catalytic subunit delta [Source:HGNC Symbol;Acc:HGNC:8977]	9.52461	10.2022	9.20053	3.46034	3.52124	3.54191	2.74883	1.45882	up
ko04015	Rap1 signaling pathway	0.00730623	ENSG00000171914	TLN2	K06271	NA	talin 2 [Source:HGNC Symbol;Acc:HGNC:15447]	0.352825	0.366453	0.282632	0.630528	0.746649	0.660105	0.491788	-1.02389	down
ko04015	Rap1 signaling pathway	0.00730623	ENSG00000182578	CSF1R	NA	NA	colony stimulating factor 1 receptor [Source:HGNC Symbol;Acc:HGNC:2433]	13.918	14.9136	13.6219	4.65789	5.03084	4.90234	2.90955	1.5408	up
ko04015	Rap1 signaling pathway	0.00730623	ENSG00000213658	LAT	K07362	NA	linker for activation of T cells [Source:HGNC Symbol;Acc:HGNC:18874]	0.173757	0.207904	0.132849	0.0701429	0.061785	0.0959653	2.25768	1.17484	up
ko04015	Rap1 signaling pathway	0.00730623	ENSG00000259207	ITGB3	K06493	NA	integrin subunit beta 3 [Source:HGNC Symbol;Acc:HGNC:6156]	28.2372	26.75	27.4105	9.64783	10.2933	9.43259	2.80515	1.48808	up
ko05169	Epstein-Barr virus infection	0.0133142	ENSG00000010671	BTK	NA	NA	Bruton tyrosine kinase [Source:HGNC Symbol;Acc:HGNC:1133]	0.312402	0.39303	0.304322	0.111773	0.134015	0.191916	2.30693	1.20598	up
ko05169	Epstein-Barr virus infection	0.0133142	ENSG00000089127	OAS1	NA	NA	2'-5'-oligoadenylate synthetase 1 [Source:HGNC Symbol;Acc:HGNC:8086]	1.46741	1.52925	1.66124	0.247336	0.354058	0.431921	4.50773	2.1724	up
ko05169	Epstein-Barr virus infection	0.0133142	ENSG00000101017	CD40	NA	NA	CD40 molecule [Source:HGNC Symbol;Acc:HGNC:11919]	0.0450092	0.0424591	0	0.170735	0.0535356	0.24223	0.187499	-2.41505	down
ko05169	Epstein-Barr virus infection	0.0133142	ENSG00000107201	DDX58	K12646	EC:3.6.4.13	DExD/H-box helicase 58 [Source:HGNC Symbol;Acc:HGNC:19102]	11.9186	11.7185	10.3927	5.47989	5.2826	5.48422	2.09457	1.06665	up
ko05169	Epstein-Barr virus infection	0.0133142	ENSG00000108984	MAP2K6	K04433	EC:2.7.12.2	mitogen-activated protein kinase kinase 6 [Source:HGNC Symbol;Acc:HGNC:6846]	0.206005	0.213823	0.179271	0.475148	0.423228	0.370059	0.472314	-1.08218	down
ko05169	Epstein-Barr virus infection	0.0133142	ENSG00000111331	OAS3	K14216	EC:2.7.7.84	2'-5'-oligoadenylate synthetase 3 [Source:HGNC Symbol;Acc:HGNC:8088]	6.73777	7.34079	7.10091	1.86978	2.09958	1.9925	3.5525	1.82883	up
ko05169	Epstein-Barr virus infection	0.0133142	ENSG00000111335	OAS2	NA	NA	2'-5'-oligoadenylate synthetase 2 [Source:HGNC Symbol;Acc:HGNC:8087]	0.301729	0.480777	0.342085	0.117758	0.0733365	0.147336	3.32296	1.73247	up
ko05169	Epstein-Barr virus infection	0.0133142	ENSG00000114315	HES1	K06054	NA	hes family bHLH transcription factor 1 [Source:HGNC Symbol;Acc:HGNC:5192]	2.13443	2.94676	1.81569	1.30389	0.986724	1.1319	2.01515	1.01089	up
ko05169	Epstein-Barr virus infection	0.0133142	ENSG00000168032	ENTPD3	NA	NA	ectonucleoside triphosphate diphosphohydrolase 3 [Source:HGNC Symbol;Acc:HGNC:3365]	0.261286	0.156868	0.150841	0	0.0538132	0.0721025	4.51886	2.17596	up
ko05169	Epstein-Barr virus infection	0.0133142	ENSG00000171608	PIK3CD	K00922	EC:2.7.1.153	phosphatidylinositol-4,5-bisphosphate 3-kinase catalytic subunit delta [Source:HGNC Symbol;Acc:HGNC:8977]	9.52461	10.2022	9.20053	3.46034	3.52124	3.54191	2.74883	1.45882	up
ko05169	Epstein-Barr virus infection	0.0133142	ENSG00000171791	BCL2	NA	NA	BCL2 apoptosis regulator [Source:HGNC Symbol;Acc:HGNC:990]	0.0815517	0.0435239	0.057271	0.00336359	0.0210766	0.0330613	3.17117	1.66501	up
ko05169	Epstein-Barr virus infection	0.0133142	ENSG00000185507	IRF7	K09447	NA	interferon regulatory factor 7 [Source:HGNC Symbol;Acc:HGNC:6122]	8.21296	9.70327	8.49818	2.15593	2.30352	2.74669	3.66554	1.87403	up
ko05169	Epstein-Barr virus infection	0.0133142	ENSG00000187608	ISG15	K12159	NA	ISG15 ubiquitin like modifier [Source:HGNC Symbol;Acc:HGNC:4053]	152.148	156.59	142.003	67.6137	68.4366	73.8868	2.14703	1.10234	up
ko05169	Epstein-Barr virus infection	0.0133142	ENSG00000213928	IRF9	K04693	NA	interferon regulatory factor 9 [Source:HGNC Symbol;Acc:HGNC:6131]	7.09201	4.79011	5.11644	1.48952	0.829154	2.02711	3.9115	1.96772	up
ko05160	Hepatitis C	0.0193743	ENSG00000013297	CLDN11	K06087	NA	claudin 11 [Source:HGNC Symbol;Acc:HGNC:8514]	3.81156	3.57602	3.13189	10.2097	10.6506	10.8494	0.331743	-1.59186	down
ko05160	Hepatitis C	0.0193743	ENSG00000089127	OAS1	NA	NA	2'-5'-oligoadenylate synthetase 1 [Source:HGNC Symbol;Acc:HGNC:8086]	1.46741	1.52925	1.66124	0.247336	0.354058	0.431921	4.50773	2.1724	up
ko05160	Hepatitis C	0.0193743	ENSG00000107201	DDX58	K12646	EC:3.6.4.13	DExD/H-box helicase 58 [Source:HGNC Symbol;Acc:HGNC:19102]	11.9186	11.7185	10.3927	5.47989	5.2826	5.48422	2.09457	1.06665	up
ko05160	Hepatitis C	0.0193743	ENSG00000111331	OAS3	K14216	EC:2.7.7.84	2'-5'-oligoadenylate synthetase 3 [Source:HGNC Symbol;Acc:HGNC:8088]	6.73777	7.34079	7.10091	1.86978	2.09958	1.9925	3.5525	1.82883	up
ko05160	Hepatitis C	0.0193743	ENSG00000111335	OAS2	NA	NA	2'-5'-oligoadenylate synthetase 2 [Source:HGNC Symbol;Acc:HGNC:8087]	0.301729	0.480777	0.342085	0.117758	0.0733365	0.147336	3.32296	1.73247	up
ko05160	Hepatitis C	0.0193743	ENSG00000157601	MX1	K14754	NA	MX dynamin like GTPase 1 [Source:HGNC Symbol;Acc:HGNC:7532]	10.7853	10.5383	10.346	1.34383	1.36044	1.20959	8.09165	3.01643	up
ko05160	Hepatitis C	0.0193743	ENSG00000164007	CLDN19	K06087	NA	claudin 19 [Source:HGNC Symbol;Acc:HGNC:2040]	0.583733	0.697795	0.456022	2.57722	2.90237	2.78849	0.210152	-2.2505	down
ko05160	Hepatitis C	0.0193743	ENSG00000171608	PIK3CD	K00922	EC:2.7.1.153	phosphatidylinositol-4,5-bisphosphate 3-kinase catalytic subunit delta [Source:HGNC Symbol;Acc:HGNC:8977]	9.52461	10.2022	9.20053	3.46034	3.52124	3.54191	2.74883	1.45882	up
ko05160	Hepatitis C	0.0193743	ENSG00000185507	IRF7	K09447	NA	interferon regulatory factor 7 [Source:HGNC Symbol;Acc:HGNC:6122]	8.21296	9.70327	8.49818	2.15593	2.30352	2.74669	3.66554	1.87403	up
ko05160	Hepatitis C	0.0193743	ENSG00000185745	IFIT1	NA	NA	interferon induced protein with tetratricopeptide repeats 1 [Source:HGNC Symbol;Acc:HGNC:5407]	4.03054	3.53766	3.78922	1.09905	1.18661	1.05296	3.40184	1.76631	up
ko05160	Hepatitis C	0.0193743	ENSG00000213928	IRF9	K04693	NA	interferon regulatory factor 9 [Source:HGNC Symbol;Acc:HGNC:6131]	7.09201	4.79011	5.11644	1.48952	0.829154	2.02711	3.9115	1.96772	up
ko05340	Primary immunodeficiency	0.0231445	ENSG00000010671	BTK	NA	NA	Bruton tyrosine kinase [Source:HGNC Symbol;Acc:HGNC:1133]	0.312402	0.39303	0.304322	0.111773	0.134015	0.191916	2.30693	1.20598	up
ko05340	Primary immunodeficiency	0.0231445	ENSG00000101017	CD40	NA	NA	CD40 molecule [Source:HGNC Symbol;Acc:HGNC:11919]	0.0450092	0.0424591	0	0.170735	0.0535356	0.24223	0.187499	-2.41505	down
ko05340	Primary immunodeficiency	0.0231445	ENSG00000159958	TNFRSF13C	K05151	NA	TNF receptor superfamily member 13C [Source:HGNC Symbol;Acc:HGNC:17755]	0.044128	0.013576	0.011546	0.101942	0.113817	0.067293	0.244655	-2.03118	down
ko05340	Primary immunodeficiency	0.0231445	ENSG00000168685	IL7R	K05072	NA	interleukin 7 receptor [Source:HGNC Symbol;Acc:HGNC:6024]	0	0.00656304	0	0.00764888	0.0777011	0.045094	0.0503131	-4.31292	down
ko04950	Maturity onset diabetes of the young	0.032104	ENSG00000114315	HES1	K06054	NA	hes family bHLH transcription factor 1 [Source:HGNC Symbol;Acc:HGNC:5192]	2.13443	2.94676	1.81569	1.30389	0.986724	1.1319	2.01515	1.01089	up
ko04950	Maturity onset diabetes of the young	0.032104	ENSG00000135100	HNF1A	K08036	NA	HNF1 homeobox A [Source:HGNC Symbol;Acc:HGNC:11621]	0.0115712	0.0195237	0.0298946	0	0	0	203.299	7.66746	up
ko04950	Maturity onset diabetes of the young	0.032104	ENSG00000180535	BHLHA15	K08040	NA	basic helix-loop-helix family member a15 [Source:HGNC Symbol;Acc:HGNC:22265]	1.5901	1.80113	1.32278	0.505793	0.755716	0.55072	2.60122	1.37919	up
ko04611	Platelet activation	0.0453951	ENSG00000010671	BTK	NA	NA	Bruton tyrosine kinase [Source:HGNC Symbol;Acc:HGNC:1133]	0.312402	0.39303	0.304322	0.111773	0.134015	0.191916	2.30693	1.20598	up
ko04611	Platelet activation	0.0453951	ENSG00000059377	TBXAS1	K01832	EC:5.3.99.5	thromboxane A synthase 1 [Source:HGNC Symbol;Acc:HGNC:11609]	0.0367674	0.00580093	0.00846891	0	0	0	170.124	7.41044	up
ko04611	Platelet activation	0.0453951	ENSG00000095303	PTGS1	K00509	EC:1.14.99.1	prostaglandin-endoperoxide synthase 1 [Source:HGNC Symbol;Acc:HGNC:9604]	0.089624	0.0295498	0.0246357	0.0108532	0	0	13.2504	3.72796	up
ko04611	Platelet activation	0.0453951	ENSG00000137841	PLCB2	K05858	EC:3.1.4.11	phospholipase C beta 2 [Source:HGNC Symbol;Acc:HGNC:9055]	1.22285	1.07587	0.998986	2.27135	2.18017	2.3556	0.48445	-1.04558	down
ko04611	Platelet activation	0.0453951	ENSG00000138669	PRKG2	NA	NA	protein kinase cGMP-dependent 2 [Source:HGNC Symbol;Acc:HGNC:9416]	0.129456	0.0735525	0.140713	0.0275286	0.0577094	0.0249403	3.11968	1.6414	up
ko04611	Platelet activation	0.0453951	ENSG00000164867	NOS3	K13242	EC:1.14.13.39	nitric oxide synthase 3 [Source:HGNC Symbol;Acc:HGNC:7876]	6.55493	6.71701	6.98105	1.12798	1.37562	1.74707	4.76466	2.25237	up
ko04611	Platelet activation	0.0453951	ENSG00000171608	PIK3CD	K00922	EC:2.7.1.153	phosphatidylinositol-4,5-bisphosphate 3-kinase catalytic subunit delta [Source:HGNC Symbol;Acc:HGNC:8977]	9.52461	10.2022	9.20053	3.46034	3.52124	3.54191	2.74883	1.45882	up
ko04611	Platelet activation	0.0453951	ENSG00000171914	TLN2	K06271	NA	talin 2 [Source:HGNC Symbol;Acc:HGNC:15447]	0.352825	0.366453	0.282632	0.630528	0.746649	0.660105	0.491788	-1.02389	down
ko04611	Platelet activation	0.0453951	ENSG00000259207	ITGB3	K06493	NA	integrin subunit beta 3 [Source:HGNC Symbol;Acc:HGNC:6156]	28.2372	26.75	27.4105	9.64783	10.2933	9.43259	2.80515	1.48808	up
ko04915	Estrogen signaling pathway	0.0474561	ENSG00000120457	KCNJ5	NA	NA	potassium inwardly rectifying channel subfamily J member 5 [Source:HGNC Symbol;Acc:HGNC:6266]	4.97851	5.31206	5.13986	2.31042	2.11548	2.03259	2.38917	1.25651	up
ko04915	Estrogen signaling pathway	0.0474561	ENSG00000124151	NCOA3	K11256	EC:2.3.1.48	nuclear receptor coactivator 3 [Source:HGNC Symbol;Acc:HGNC:7670]	117.018	119.213	114.801	41.477	41.3502	42.416	2.8028	1.48687	up
ko04915	Estrogen signaling pathway	0.0474561	ENSG00000131738	KRT33B	NA	NA	keratin 33B [Source:HGNC Symbol;Acc:HGNC:6451]	0	0	0	0.066449	0.021165	0.090651	0.00168289	-9.21485	down
ko04915	Estrogen signaling pathway	0.0474561	ENSG00000137841	PLCB2	K05858	EC:3.1.4.11	phospholipase C beta 2 [Source:HGNC Symbol;Acc:HGNC:9055]	1.22285	1.07587	0.998986	2.27135	2.18017	2.3556	0.48445	-1.04558	down
ko04915	Estrogen signaling pathway	0.0474561	ENSG00000163235	TGFA	K08774	NA	transforming growth factor alpha [Source:HGNC Symbol;Acc:HGNC:11765]	0.277411	0.200279	0.285336	0.522739	0.56663	0.508914	0.477404	-1.06672	down
ko04915	Estrogen signaling pathway	0.0474561	ENSG00000164867	NOS3	K13242	EC:1.14.13.39	nitric oxide synthase 3 [Source:HGNC Symbol;Acc:HGNC:7876]	6.55493	6.71701	6.98105	1.12798	1.37562	1.74707	4.76466	2.25237	up
ko04915	Estrogen signaling pathway	0.0474561	ENSG00000167916	KRT24	K07604	NA	keratin 24 [Source:HGNC Symbol;Acc:HGNC:18527]	0.241219	0.263247	0.384968	0.606277	0.532441	0.680798	0.48883	-1.0326	down
ko04915	Estrogen signaling pathway	0.0474561	ENSG00000171608	PIK3CD	K00922	EC:2.7.1.153	phosphatidylinositol-4,5-bisphosphate 3-kinase catalytic subunit delta [Source:HGNC Symbol;Acc:HGNC:8977]	9.52461	10.2022	9.20053	3.46034	3.52124	3.54191	2.74883	1.45882	up
ko04915	Estrogen signaling pathway	0.0474561	ENSG00000171791	BCL2	NA	NA	BCL2 apoptosis regulator [Source:HGNC Symbol;Acc:HGNC:990]	0.0815517	0.0435239	0.057271	0.00336359	0.0210766	0.0330613	3.17117	1.66501	up
ko05211	Renal cell carcinoma	0.0511643	ENSG00000100311	PDGFB	NA	NA	platelet derived growth factor subunit B [Source:HGNC Symbol;Acc:HGNC:8800]	2.54046	2.15644	2.37609	4.82997	5.01248	5.62815	0.457189	-1.12914	down
ko05211	Renal cell carcinoma	0.0511643	ENSG00000112715	VEGFA	K05448	NA	vascular endothelial growth factor A [Source:HGNC Symbol;Acc:HGNC:12680]	4.90824	5.02839	4.90206	1.38709	1.36922	1.64296	3.37299	1.75403	up
ko05211	Renal cell carcinoma	0.0511643	ENSG00000134954	ETS1	K02678	NA	ETS proto-oncogene 1, transcription factor [Source:HGNC Symbol;Acc:HGNC:3488]	5.61779	5.91035	5.89249	2.6457	2.88915	3.04414	2.03061	1.02192	up
ko05211	Renal cell carcinoma	0.0511643	ENSG00000154803	FLCN	K09594	NA	folliculin [Source:HGNC Symbol;Acc:HGNC:27310]	7.29165	7.34159	6.76961	2.76272	2.88168	2.71344	2.56081	1.3566	up
ko05211	Renal cell carcinoma	0.0511643	ENSG00000163235	TGFA	K08774	NA	transforming growth factor alpha [Source:HGNC Symbol;Acc:HGNC:11765]	0.277411	0.200279	0.285336	0.522739	0.56663	0.508914	0.477404	-1.06672	down
ko05211	Renal cell carcinoma	0.0511643	ENSG00000171608	PIK3CD	K00922	EC:2.7.1.153	phosphatidylinositol-4,5-bisphosphate 3-kinase catalytic subunit delta [Source:HGNC Symbol;Acc:HGNC:8977]	9.52461	10.2022	9.20053	3.46034	3.52124	3.54191	2.74883	1.45882	up
ko04923	Regulation of lipolysis in adipocytes	0.0533633	ENSG00000043591	ADRB1	NA	NA	adrenoceptor beta 1 [Source:HGNC Symbol;Acc:HGNC:285]	0.170464	0.236935	0.15003	0.371927	0.510363	0.531105	0.39439	-1.3423	down
ko04923	Regulation of lipolysis in adipocytes	0.0533633	ENSG00000095303	PTGS1	K00509	EC:1.14.99.1	prostaglandin-endoperoxide synthase 1 [Source:HGNC Symbol;Acc:HGNC:9604]	0.089624	0.0295498	0.0246357	0.0108532	0	0	13.2504	3.72796	up
ko04923	Regulation of lipolysis in adipocytes	0.0533633	ENSG00000138669	PRKG2	NA	NA	protein kinase cGMP-dependent 2 [Source:HGNC Symbol;Acc:HGNC:9416]	0.129456	0.0735525	0.140713	0.0275286	0.0577094	0.0249403	3.11968	1.6414	up
ko04923	Regulation of lipolysis in adipocytes	0.0533633	ENSG00000171608	PIK3CD	K00922	EC:2.7.1.153	phosphatidylinositol-4,5-bisphosphate 3-kinase catalytic subunit delta [Source:HGNC Symbol;Acc:HGNC:8977]	9.52461	10.2022	9.20053	3.46034	3.52124	3.54191	2.74883	1.45882	up
ko04923	Regulation of lipolysis in adipocytes	0.0533633	ENSG00000185950	IRS2	K07187	NA	insulin receptor substrate 2 [Source:HGNC Symbol;Acc:HGNC:6126]	6.19279	6.68089	6.3721	2.94036	2.94224	2.56412	2.27849	1.18808	up
ko05200	Pathways in cancer	0.0563077	ENSG00000081052	COL4A4	NA	NA	collagen type IV alpha 4 chain [Source:HGNC Symbol;Acc:HGNC:2206]	0.0240801	0.0210587	0.022213	0	0	0	224.506	7.81061	up
ko05200	Pathways in cancer	0.0563077	ENSG00000100292	HMOX1	K00510	EC:1.14.14.18	heme oxygenase 1 [Source:HGNC Symbol;Acc:HGNC:5013]	89.7321	91.1439	88.7963	35.885	34.2525	35.0486	2.56376	1.35826	up
ko05200	Pathways in cancer	0.0563077	ENSG00000100311	PDGFB	NA	NA	platelet derived growth factor subunit B [Source:HGNC Symbol;Acc:HGNC:8800]	2.54046	2.15644	2.37609	4.82997	5.01248	5.62815	0.457189	-1.12914	down
ko05200	Pathways in cancer	0.0563077	ENSG00000100368	CSF2RB	NA	NA	colony stimulating factor 2 receptor subunit beta [Source:HGNC Symbol;Acc:HGNC:2436]	5.00365	5.19664	4.96216	11.0272	11.2988	11.0748	0.453955	-1.13938	down
ko05200	Pathways in cancer	0.0563077	ENSG00000105327	BBC3	K10132	NA	BCL2 binding component 3 [Source:HGNC Symbol;Acc:HGNC:17868]	3.8191	3.9022	4.70406	1.4264	1.27524	1.67757	2.83736	1.50455	up
ko05200	Pathways in cancer	0.0563077	ENSG00000106571	GLI3	K06230	NA	GLI family zinc finger 3 [Source:HGNC Symbol;Acc:HGNC:4319]	4.40682	4.4349	4.04761	2.15728	2.11538	2.10817	2.02001	1.01436	up
ko05200	Pathways in cancer	0.0563077	ENSG00000111432	FZD10	K02842	NA	frizzled class receptor 10 [Source:HGNC Symbol;Acc:HGNC:4039]	0.307676	0.178876	0.265202	0.414484	0.406371	0.695118	0.495889	-1.01191	down
ko05200	Pathways in cancer	0.0563077	ENSG00000112715	VEGFA	K05448	NA	vascular endothelial growth factor A [Source:HGNC Symbol;Acc:HGNC:12680]	4.90824	5.02839	4.90206	1.38709	1.36922	1.64296	3.37299	1.75403	up
ko05200	Pathways in cancer	0.0563077	ENSG00000113578	FGF1	K18496	NA	fibroblast growth factor 1 [Source:HGNC Symbol;Acc:HGNC:3665]	3.12469	3.31813	3.8145	7.04651	6.97203	7.43587	0.478099	-1.06462	down
ko05200	Pathways in cancer	0.0563077	ENSG00000114251	WNT5A	K00444	NA	Wnt family member 5A [Source:HGNC Symbol;Acc:HGNC:12784]	5.57721	5.68786	5.2551	1.69095	1.70368	1.40736	3.44027	1.78252	up
ko05200	Pathways in cancer	0.0563077	ENSG00000114315	HES1	K06054	NA	hes family bHLH transcription factor 1 [Source:HGNC Symbol;Acc:HGNC:5192]	2.13443	2.94676	1.81569	1.30389	0.986724	1.1319	2.01515	1.01089	up
ko05200	Pathways in cancer	0.0563077	ENSG00000124151	NCOA3	K11256	EC:2.3.1.48	nuclear receptor coactivator 3 [Source:HGNC Symbol;Acc:HGNC:7670]	117.018	119.213	114.801	41.477	41.3502	42.416	2.8028	1.48687	up
ko05200	Pathways in cancer	0.0563077	ENSG00000134954	ETS1	K02678	NA	ETS proto-oncogene 1, transcription factor [Source:HGNC Symbol;Acc:HGNC:3488]	5.61779	5.91035	5.89249	2.6457	2.88915	3.04414	2.03061	1.02192	up
ko05200	Pathways in cancer	0.0563077	ENSG00000137841	PLCB2	K05858	EC:3.1.4.11	phospholipase C beta 2 [Source:HGNC Symbol;Acc:HGNC:9055]	1.22285	1.07587	0.998986	2.27135	2.18017	2.3556	0.48445	-1.04558	down
ko05200	Pathways in cancer	0.0563077	ENSG00000141682	PMAIP1	K10131	NA	phorbol-12-myristate-13-acetate-induced protein 1 [Source:HGNC Symbol;Acc:HGNC:9108]	3.8664	3.77114	3.86103	1.84697	1.7502	1.90625	2.08935	1.06305	up
ko05200	Pathways in cancer	0.0563077	ENSG00000163235	TGFA	K08774	NA	transforming growth factor alpha [Source:HGNC Symbol;Acc:HGNC:11765]	0.277411	0.200279	0.285336	0.522739	0.56663	0.508914	0.477404	-1.06672	down
ko05200	Pathways in cancer	0.0563077	ENSG00000164683	HEY1	K09091	NA	hes related family bHLH transcription factor with YRPW motif 1 [Source:HGNC Symbol;Acc:HGNC:4880]	6.84921	7.35974	6.58168	1.74259	1.6073	2.10181	3.81361	1.93116	up
ko05200	Pathways in cancer	0.0563077	ENSG00000167034	NKX3-1	K09348	NA	NK3 homeobox 1 [Source:HGNC Symbol;Acc:HGNC:7838]	0.50582	0.459656	0.423081	0.850447	1.03693	0.92786	0.493228	-1.01967	down
ko05200	Pathways in cancer	0.0563077	ENSG00000168685	IL7R	K05072	NA	interleukin 7 receptor [Source:HGNC Symbol;Acc:HGNC:6024]	0	0.00656304	0	0.00764888	0.0777011	0.045094	0.0503131	-4.31292	down
ko05200	Pathways in cancer	0.0563077	ENSG00000171608	PIK3CD	K00922	EC:2.7.1.153	phosphatidylinositol-4,5-bisphosphate 3-kinase catalytic subunit delta [Source:HGNC Symbol;Acc:HGNC:8977]	9.52461	10.2022	9.20053	3.46034	3.52124	3.54191	2.74883	1.45882	up
ko05200	Pathways in cancer	0.0563077	ENSG00000171791	BCL2	NA	NA	BCL2 apoptosis regulator [Source:HGNC Symbol;Acc:HGNC:990]	0.0815517	0.0435239	0.057271	0.00336359	0.0210766	0.0330613	3.17117	1.66501	up
ko05200	Pathways in cancer	0.0563077	ENSG00000182578	CSF1R	NA	NA	colony stimulating factor 1 receptor [Source:HGNC Symbol;Acc:HGNC:2433]	13.918	14.9136	13.6219	4.65789	5.03084	4.90234	2.90955	1.5408	up
ko05200	Pathways in cancer	0.0563077	ENSG00000188064	WNT7B	K00572	NA	Wnt family member 7B [Source:HGNC Symbol;Acc:HGNC:12787]	0.295273	0.221091	0.222033	0.757426	0.586205	0.541568	0.391681	-1.35225	down
ko05200	Pathways in cancer	0.0563077	ENSG00000188763	FZD9	K02842	NA	frizzled class receptor 9 [Source:HGNC Symbol;Acc:HGNC:4047]	0.490189	0.269952	0.446333	0.069475	0.06526	0.150838	4.22475	2.07887	up
ko05200	Pathways in cancer	0.0563077	ENSG00000197763	TXNRD3	K22182	EC:1.8.1.9	thioredoxin reductase 3 [Source:HGNC Symbol;Acc:HGNC:20667]	0.193838	0.0677279	0.0749312	0.3245	0.285745	0.246366	0.392823	-1.34805	down
ko05200	Pathways in cancer	0.0563077	ENSG00000198431	TXNRD1	K22182	EC:1.8.1.9	thioredoxin reductase 1 [Source:HGNC Symbol;Acc:HGNC:12437]	100.766	102.237	97.1054	46.3562	47.9705	48.1206	2.1068	1.07505	up
ko04672	Intestinal immune network for IgA production	0.0615564	ENSG00000101017	CD40	NA	NA	CD40 molecule [Source:HGNC Symbol;Acc:HGNC:11919]	0.0450092	0.0424591	0	0.170735	0.0535356	0.24223	0.187499	-2.41505	down
ko04672	Intestinal immune network for IgA production	0.0615564	ENSG00000159958	TNFRSF13C	K05151	NA	TNF receptor superfamily member 13C [Source:HGNC Symbol;Acc:HGNC:17755]	0.044128	0.013576	0.011546	0.101942	0.113817	0.067293	0.244655	-2.03118	down
ko04672	Intestinal immune network for IgA production	0.0615564	ENSG00000160223	ICOSLG	K06710	NA	inducible T cell costimulator ligand [Source:HGNC Symbol;Acc:HGNC:17087]	0.0332104	0.0280987	0.00865729	0.133162	0.0618142	0.0522657	0.282987	-1.82119	down
ko04672	Intestinal immune network for IgA production	0.0615564	ENSG00000277117	FP565260	K06710	NA	ICOS ligand [Source:NCBI gene (formerly Entrezgene);Acc:102723996]	0.0718774	0.0178348	0.0168359	0.265327	0.110722	0.133058	0.209284	-2.25647	down
ko00601	Glycosphingolipid biosynthesis - lacto and neolacto series	0.0670343	ENSG00000130383	FUT5	K07633	EC:2.4.1.65	fucosyltransferase 5 [Source:HGNC Symbol;Acc:HGNC:4016]	0.433866	0.523419	0.562972	0.209906	0.0720395	0.304707	2.59141	1.37374	up
ko00601	Glycosphingolipid biosynthesis - lacto and neolacto series	0.0670343	ENSG00000156413	FUT6	NA	NA	fucosyltransferase 6 [Source:HGNC Symbol;Acc:HGNC:4017]	1.08886	1.17236	1.28191	0.323456	0.412083	0.476326	2.92369	1.54779	up
ko00601	Glycosphingolipid biosynthesis - lacto and neolacto series	0.0670343	ENSG00000171124	FUT3	K00716	EC:2.4.1.65	fucosyltransferase 3 (Lewis blood group) [Source:HGNC Symbol;Acc:HGNC:4014]	23.298	24.0282	23.511	10.7101	9.96579	10.2035	2.294	1.19786	up
ko04150	mTOR signaling pathway	0.0677842	ENSG00000025039	RRAGD	K16186	NA	Ras related GTP binding D [Source:HGNC Symbol;Acc:HGNC:19903]	2.24673	2.50933	2.04614	0.612714	0.695109	0.572874	3.61685	1.85473	up
ko04150	mTOR signaling pathway	0.0677842	ENSG00000052795	FNIP2	K20401	NA	folliculin interacting protein 2 [Source:HGNC Symbol;Acc:HGNC:29280]	20.0268	20.368	18.9604	3.91763	3.85381	4.13029	4.98711	2.3182	up
ko04150	mTOR signaling pathway	0.0677842	ENSG00000111432	FZD10	K02842	NA	frizzled class receptor 10 [Source:HGNC Symbol;Acc:HGNC:4039]	0.307676	0.178876	0.265202	0.414484	0.406371	0.695118	0.495889	-1.01191	down
ko04150	mTOR signaling pathway	0.0677842	ENSG00000114251	WNT5A	K00444	NA	Wnt family member 5A [Source:HGNC Symbol;Acc:HGNC:12784]	5.57721	5.68786	5.2551	1.69095	1.70368	1.40736	3.44027	1.78252	up
ko04150	mTOR signaling pathway	0.0677842	ENSG00000154803	FLCN	K09594	NA	folliculin [Source:HGNC Symbol;Acc:HGNC:27310]	7.29165	7.34159	6.76961	2.76272	2.88168	2.71344	2.56081	1.3566	up
ko04150	mTOR signaling pathway	0.0677842	ENSG00000168209	DDIT4	K08270	NA	DNA damage inducible transcript 4 [Source:HGNC Symbol;Acc:HGNC:24944]	69.1918	68.4865	67.7259	9.17455	7.72119	8.08414	8.22278	3.03963	up
ko04150	mTOR signaling pathway	0.0677842	ENSG00000171608	PIK3CD	K00922	EC:2.7.1.153	phosphatidylinositol-4,5-bisphosphate 3-kinase catalytic subunit delta [Source:HGNC Symbol;Acc:HGNC:8977]	9.52461	10.2022	9.20053	3.46034	3.52124	3.54191	2.74883	1.45882	up
ko04150	mTOR signaling pathway	0.0677842	ENSG00000188064	WNT7B	K00572	NA	Wnt family member 7B [Source:HGNC Symbol;Acc:HGNC:12787]	0.295273	0.221091	0.222033	0.757426	0.586205	0.541568	0.391681	-1.35225	down
ko04150	mTOR signaling pathway	0.0677842	ENSG00000188763	FZD9	K02842	NA	frizzled class receptor 9 [Source:HGNC Symbol;Acc:HGNC:4047]	0.490189	0.269952	0.446333	0.069475	0.06526	0.150838	4.22475	2.07887	up
ko04150	mTOR signaling pathway	0.0677842	ENSG00000217128	FNIP1	K20400	NA	folliculin interacting protein 1 [Source:HGNC Symbol;Acc:HGNC:29418]	7.51306	7.0169	6.92231	2.72252	2.74242	3.22542	2.46851	1.30364	up
ko04550	Signaling pathways regulating pluripotency of stem cells	0.0688204	ENSG00000105880	DLX5	K18489	NA	distal-less homeobox 5 [Source:HGNC Symbol;Acc:HGNC:2918]	0.786194	0.647798	0.779475	1.7832	1.62985	1.66879	0.435564	-1.19904	down
ko04550	Signaling pathways regulating pluripotency of stem cells	0.0688204	ENSG00000111432	FZD10	K02842	NA	frizzled class receptor 10 [Source:HGNC Symbol;Acc:HGNC:4039]	0.307676	0.178876	0.265202	0.414484	0.406371	0.695118	0.495889	-1.01191	down
ko04550	Signaling pathways regulating pluripotency of stem cells	0.0688204	ENSG00000114251	WNT5A	K00444	NA	Wnt family member 5A [Source:HGNC Symbol;Acc:HGNC:12784]	5.57721	5.68786	5.2551	1.69095	1.70368	1.40736	3.44027	1.78252	up
ko04550	Signaling pathways regulating pluripotency of stem cells	0.0688204	ENSG00000135100	HNF1A	K08036	NA	HNF1 homeobox A [Source:HGNC Symbol;Acc:HGNC:11621]	0.0115712	0.0195237	0.0298946	0	0	0	203.299	7.66746	up
ko04550	Signaling pathways regulating pluripotency of stem cells	0.0688204	ENSG00000136826	KLF4	K17846	NA	Kruppel like factor 4 [Source:HGNC Symbol;Acc:HGNC:6348]	13.4536	12.9216	13.1513	5.58596	4.57989	4.84131	2.63384	1.39717	up
ko04550	Signaling pathways regulating pluripotency of stem cells	0.0688204	ENSG00000139269	INHBE	K22689	NA	inhibin subunit beta E [Source:HGNC Symbol;Acc:HGNC:24029]	0.108751	0.154108	0.0547847	0	0	0.0515938	6.15662	2.62214	up
ko04550	Signaling pathways regulating pluripotency of stem cells	0.0688204	ENSG00000171608	PIK3CD	K00922	EC:2.7.1.153	phosphatidylinositol-4,5-bisphosphate 3-kinase catalytic subunit delta [Source:HGNC Symbol;Acc:HGNC:8977]	9.52461	10.2022	9.20053	3.46034	3.52124	3.54191	2.74883	1.45882	up
ko04550	Signaling pathways regulating pluripotency of stem cells	0.0688204	ENSG00000188064	WNT7B	K00572	NA	Wnt family member 7B [Source:HGNC Symbol;Acc:HGNC:12787]	0.295273	0.221091	0.222033	0.757426	0.586205	0.541568	0.391681	-1.35225	down
ko04550	Signaling pathways regulating pluripotency of stem cells	0.0688204	ENSG00000188763	FZD9	K02842	NA	frizzled class receptor 9 [Source:HGNC Symbol;Acc:HGNC:4047]	0.490189	0.269952	0.446333	0.069475	0.06526	0.150838	4.22475	2.07887	up
ko04622	RIG-I-like receptor signaling pathway	0.0692153	ENSG00000107201	DDX58	K12646	EC:3.6.4.13	DExD/H-box helicase 58 [Source:HGNC Symbol;Acc:HGNC:19102]	11.9186	11.7185	10.3927	5.47989	5.2826	5.48422	2.09457	1.06665	up
ko04622	RIG-I-like receptor signaling pathway	0.0692153	ENSG00000115267	IFIH1	K12647	EC:3.6.4.13	interferon induced with helicase C domain 1 [Source:HGNC Symbol;Acc:HGNC:18873]	8.60066	9.0498	8.00991	2.59378	2.62619	2.80294	3.19839	1.67734	up
ko04622	RIG-I-like receptor signaling pathway	0.0692153	ENSG00000121060	TRIM25	K10652	EC:2.3.2.27	tripartite motif containing 25 [Source:HGNC Symbol;Acc:HGNC:12932]	14.7021	14.7826	14.2137	5.40234	5.7201	5.78155	2.58509	1.37022	up
ko04622	RIG-I-like receptor signaling pathway	0.0692153	ENSG00000185507	IRF7	K09447	NA	interferon regulatory factor 7 [Source:HGNC Symbol;Acc:HGNC:6122]	8.21296	9.70327	8.49818	2.15593	2.30352	2.74669	3.66554	1.87403	up
ko04622	RIG-I-like receptor signaling pathway	0.0692153	ENSG00000187608	ISG15	K12159	NA	ISG15 ubiquitin like modifier [Source:HGNC Symbol;Acc:HGNC:4053]	152.148	156.59	142.003	67.6137	68.4366	73.8868	2.14703	1.10234	up
ko04080	Neuroactive ligand-receptor interaction	0.070958	ENSG00000043591	ADRB1	NA	NA	adrenoceptor beta 1 [Source:HGNC Symbol;Acc:HGNC:285]	0.170464	0.236935	0.15003	0.371927	0.510363	0.531105	0.39439	-1.3423	down
ko04080	Neuroactive ligand-receptor interaction	0.070958	ENSG00000106113	CRHR2	NA	NA	corticotropin releasing hormone receptor 2 [Source:HGNC Symbol;Acc:HGNC:2358]	0.0877159	0.064059	0.113613	0.0187796	0.00400246	0	11.649	3.54213	up
ko04080	Neuroactive ligand-receptor interaction	0.070958	ENSG00000108849	PPY	K05234	NA	pancreatic polypeptide [Source:HGNC Symbol;Acc:HGNC:9327]	0.353238	0.409499	0.467296	0.0645354	0.137833	0	6.0782	2.60364	up
ko04080	Neuroactive ligand-receptor interaction	0.070958	ENSG00000110148	CCKBR	NA	NA	cholecystokinin B receptor [Source:HGNC Symbol;Acc:HGNC:1571]	33.6481	33.4466	31.0956	16.0097	14.913	14.2972	2.17139	1.11862	up
ko04080	Neuroactive ligand-receptor interaction	0.070958	ENSG00000111886	GABRR2	NA	NA	gamma-aminobutyric acid type A receptor subunit rho2 [Source:HGNC Symbol;Acc:HGNC:4091]	0.750991	0.816432	0.533791	0.289798	0.422512	0.295869	2.08417	1.05947	up
ko04080	Neuroactive ligand-receptor interaction	0.070958	ENSG00000124493	GRM4	K04607	NA	glutamate metabotropic receptor 4 [Source:HGNC Symbol;Acc:HGNC:4596]	0.259772	0.259057	0.341669	0.0528943	0.0325093	0.0714758	5.48509	2.45552	up
ko04080	Neuroactive ligand-receptor interaction	0.070958	ENSG00000125730	C3	NA	NA	complement C3 [Source:HGNC Symbol;Acc:HGNC:1318]	0.604963	0.652236	0.475934	0.224683	0.205408	0.304123	2.36053	1.23911	up
ko04080	Neuroactive ligand-receptor interaction	0.070958	ENSG00000149295	DRD2	K04145	NA	dopamine receptor D2 [Source:HGNC Symbol;Acc:HGNC:3023]	0.24082	0.197936	0.187027	0.104766	0.0432884	0.0740727	2.81723	1.49428	up
ko04080	Neuroactive ligand-receptor interaction	0.070958	ENSG00000171051	FPR1	NA	NA	formyl peptide receptor 1 [Source:HGNC Symbol;Acc:HGNC:3826]	0	0	0	0.0348154	0.0669845	0.0140791	0.00258891	-8.59344	down
ko04080	Neuroactive ligand-receptor interaction	0.070958	ENSG00000175591	P2RY2	K04269	NA	purinergic receptor P2Y2 [Source:HGNC Symbol;Acc:HGNC:8541]	0.784923	0.587535	0.545349	2.17109	1.89714	2.00711	0.315671	-1.66351	down
ko04080	Neuroactive ligand-receptor interaction	0.070958	ENSG00000176358	TAC4	K05241	NA	tachykinin precursor 4 [Source:HGNC Symbol;Acc:HGNC:16641]	0	0.0293851	0.0671143	0.210731	0.472717	0.213174	0.107625	-3.21591	down
ko04080	Neuroactive ligand-receptor interaction	0.070958	ENSG00000180739	S1PR5	K04295	NA	sphingosine-1-phosphate receptor 5 [Source:HGNC Symbol;Acc:HGNC:14299]	0.0173402	0.0325377	0	0.122692	0.138648	0.0385125	0.166342	-2.58778	down
ko04080	Neuroactive ligand-receptor interaction	0.070958	ENSG00000180914	OXTR	K04229	NA	oxytocin receptor [Source:HGNC Symbol;Acc:HGNC:8529]	0.630029	0.537187	0.641954	1.05573	1.23893	1.33856	0.497951	-1.00592	down
ko04080	Neuroactive ligand-receptor interaction	0.070958	ENSG00000187730	GABRD	NA	NA	gamma-aminobutyric acid type A receptor subunit delta [Source:HGNC Symbol;Acc:HGNC:4084]	0	0.015877	0.0388856	0	0	0	182.542	7.51208	up
ko05224	Breast cancer	0.0742721	ENSG00000111432	FZD10	K02842	NA	frizzled class receptor 10 [Source:HGNC Symbol;Acc:HGNC:4039]	0.307676	0.178876	0.265202	0.414484	0.406371	0.695118	0.495889	-1.01191	down
ko05224	Breast cancer	0.0742721	ENSG00000113578	FGF1	K18496	NA	fibroblast growth factor 1 [Source:HGNC Symbol;Acc:HGNC:3665]	3.12469	3.31813	3.8145	7.04651	6.97203	7.43587	0.478099	-1.06462	down
ko05224	Breast cancer	0.0742721	ENSG00000114251	WNT5A	K00444	NA	Wnt family member 5A [Source:HGNC Symbol;Acc:HGNC:12784]	5.57721	5.68786	5.2551	1.69095	1.70368	1.40736	3.44027	1.78252	up
ko05224	Breast cancer	0.0742721	ENSG00000114315	HES1	K06054	NA	hes family bHLH transcription factor 1 [Source:HGNC Symbol;Acc:HGNC:5192]	2.13443	2.94676	1.81569	1.30389	0.986724	1.1319	2.01515	1.01089	up
ko05224	Breast cancer	0.0742721	ENSG00000124151	NCOA3	K11256	EC:2.3.1.48	nuclear receptor coactivator 3 [Source:HGNC Symbol;Acc:HGNC:7670]	117.018	119.213	114.801	41.477	41.3502	42.416	2.8028	1.48687	up
ko05224	Breast cancer	0.0742721	ENSG00000164683	HEY1	K09091	NA	hes related family bHLH transcription factor with YRPW motif 1 [Source:HGNC Symbol;Acc:HGNC:4880]	6.84921	7.35974	6.58168	1.74259	1.6073	2.10181	3.81361	1.93116	up
ko05224	Breast cancer	0.0742721	ENSG00000171608	PIK3CD	K00922	EC:2.7.1.153	phosphatidylinositol-4,5-bisphosphate 3-kinase catalytic subunit delta [Source:HGNC Symbol;Acc:HGNC:8977]	9.52461	10.2022	9.20053	3.46034	3.52124	3.54191	2.74883	1.45882	up
ko05224	Breast cancer	0.0742721	ENSG00000188064	WNT7B	K00572	NA	Wnt family member 7B [Source:HGNC Symbol;Acc:HGNC:12787]	0.295273	0.221091	0.222033	0.757426	0.586205	0.541568	0.391681	-1.35225	down
ko05224	Breast cancer	0.0742721	ENSG00000188763	FZD9	K02842	NA	frizzled class receptor 9 [Source:HGNC Symbol;Acc:HGNC:4047]	0.490189	0.269952	0.446333	0.069475	0.06526	0.150838	4.22475	2.07887	up
ko04640	Hematopoietic cell lineage	0.0752348	ENSG00000004468	CD38	NA	NA	CD38 molecule [Source:HGNC Symbol;Acc:HGNC:1667]	0	0.00715757	0.0250191	0.0649487	0.0856007	0.0694117	0.146284	-2.77316	down
ko04640	Hematopoietic cell lineage	0.0752348	ENSG00000115008	IL1A	K04383	NA	interleukin 1 alpha [Source:HGNC Symbol;Acc:HGNC:5991]	0.77763	1.11653	0.732597	0.309797	0.563067	0.351733	2.14499	1.10097	up
ko04640	Hematopoietic cell lineage	0.0752348	ENSG00000168685	IL7R	K05072	NA	interleukin 7 receptor [Source:HGNC Symbol;Acc:HGNC:6024]	0	0.00656304	0	0.00764888	0.0777011	0.045094	0.0503131	-4.31292	down
ko04640	Hematopoietic cell lineage	0.0752348	ENSG00000182578	CSF1R	NA	NA	colony stimulating factor 1 receptor [Source:HGNC Symbol;Acc:HGNC:2433]	13.918	14.9136	13.6219	4.65789	5.03084	4.90234	2.90955	1.5408	up
ko04640	Hematopoietic cell lineage	0.0752348	ENSG00000196549	MME	K01389	EC:3.4.24.11	membrane metalloendopeptidase [Source:HGNC Symbol;Acc:HGNC:7154]	27.9157	28.7779	27.6462	11.0308	10.8216	11.3431	2.5407	1.34523	up
ko04640	Hematopoietic cell lineage	0.0752348	ENSG00000259207	ITGB3	K06493	NA	integrin subunit beta 3 [Source:HGNC Symbol;Acc:HGNC:6156]	28.2372	26.75	27.4105	9.64783	10.2933	9.43259	2.80515	1.48808	up
ko04750	Inflammatory mediator regulation of TRP channels	0.0776815	ENSG00000072182	ASIC4	K04831	NA	acid sensing ion channel subunit family member 4 [Source:HGNC Symbol;Acc:HGNC:21263]	0.040755	0.00553804	0.0296232	0	0	0	253.054	7.9833	up
ko04750	Inflammatory mediator regulation of TRP channels	0.0776815	ENSG00000108984	MAP2K6	K04433	EC:2.7.12.2	mitogen-activated protein kinase kinase 6 [Source:HGNC Symbol;Acc:HGNC:6846]	0.206005	0.213823	0.179271	0.475148	0.423228	0.370059	0.472314	-1.08218	down
ko04750	Inflammatory mediator regulation of TRP channels	0.0776815	ENSG00000110881	ASIC1	NA	NA	acid sensing ion channel subunit 1 [Source:HGNC Symbol;Acc:HGNC:100]	0.343529	0.251517	0.263172	0.502048	0.619119	0.614027	0.494594	-1.01568	down
ko04750	Inflammatory mediator regulation of TRP channels	0.0776815	ENSG00000137841	PLCB2	K05858	EC:3.1.4.11	phospholipase C beta 2 [Source:HGNC Symbol;Acc:HGNC:9055]	1.22285	1.07587	0.998986	2.27135	2.18017	2.3556	0.48445	-1.04558	down
ko04750	Inflammatory mediator regulation of TRP channels	0.0776815	ENSG00000171608	PIK3CD	K00922	EC:2.7.1.153	phosphatidylinositol-4,5-bisphosphate 3-kinase catalytic subunit delta [Source:HGNC Symbol;Acc:HGNC:8977]	9.52461	10.2022	9.20053	3.46034	3.52124	3.54191	2.74883	1.45882	up
ko04750	Inflammatory mediator regulation of TRP channels	0.0776815	ENSG00000175591	P2RY2	K04269	NA	purinergic receptor P2Y2 [Source:HGNC Symbol;Acc:HGNC:8541]	0.784923	0.587535	0.545349	2.17109	1.89714	2.00711	0.315671	-1.66351	down
ko04750	Inflammatory mediator regulation of TRP channels	0.0776815	ENSG00000213199	ASIC3	K04830	NA	acid sensing ion channel subunit 3 [Source:HGNC Symbol;Acc:HGNC:101]	1.88258	1.69135	2.0367	1.20141	0.686062	0.717963	2.15343	1.10664	up
ko05217	Basal cell carcinoma	0.0826337	ENSG00000106571	GLI3	K06230	NA	GLI family zinc finger 3 [Source:HGNC Symbol;Acc:HGNC:4319]	4.40682	4.4349	4.04761	2.15728	2.11538	2.10817	2.02001	1.01436	up
ko05217	Basal cell carcinoma	0.0826337	ENSG00000111432	FZD10	K02842	NA	frizzled class receptor 10 [Source:HGNC Symbol;Acc:HGNC:4039]	0.307676	0.178876	0.265202	0.414484	0.406371	0.695118	0.495889	-1.01191	down
ko05217	Basal cell carcinoma	0.0826337	ENSG00000114251	WNT5A	K00444	NA	Wnt family member 5A [Source:HGNC Symbol;Acc:HGNC:12784]	5.57721	5.68786	5.2551	1.69095	1.70368	1.40736	3.44027	1.78252	up
ko05217	Basal cell carcinoma	0.0826337	ENSG00000188064	WNT7B	K00572	NA	Wnt family member 7B [Source:HGNC Symbol;Acc:HGNC:12787]	0.295273	0.221091	0.222033	0.757426	0.586205	0.541568	0.391681	-1.35225	down
ko05217	Basal cell carcinoma	0.0826337	ENSG00000188763	FZD9	K02842	NA	frizzled class receptor 9 [Source:HGNC Symbol;Acc:HGNC:4047]	0.490189	0.269952	0.446333	0.069475	0.06526	0.150838	4.22475	2.07887	up
ko00140	Steroid hormone biosynthesis	0.0827638	ENSG00000137869	CYP19A1	NA	NA	cytochrome P450 family 19 subfamily A member 1 [Source:HGNC Symbol;Acc:HGNC:2594]	70.1493	69.3226	67.8152	19.0055	19.2848	18.538	3.6476	1.86695	up
ko00140	Steroid hormone biosynthesis	0.0827638	ENSG00000140465	CYP1A1	K07408	EC:1.14.14.1	cytochrome P450 family 1 subfamily A member 1 [Source:HGNC Symbol;Acc:HGNC:2595]	11.3767	11.4031	11.7329	1.14669	1.3841	1.72439	8.11074	3.01983	up
ko00140	Steroid hormone biosynthesis	0.0827638	ENSG00000160870	CYP3A7	NA	NA	cytochrome P450 family 3 subfamily A member 7 [Source:HGNC Symbol;Acc:HGNC:2640]	0.0276296	0.239738	0.302266	0.0593275	0.0724363	0.0211879	3.72427	1.89696	up
ko00140	Steroid hormone biosynthesis	0.0827638	ENSG00000176387	HSD11B2	K00071	EC:1.1.1.-	hydroxysteroid 11-beta dehydrogenase 2 [Source:HGNC Symbol;Acc:HGNC:5209]	28.6698	29.6528	27.5703	4.43391	4.35298	4.99951	6.23026	2.63929	up
ko02010	ABC transporters	0.0827638	ENSG00000073734	ABCB11	K05664	NA	ATP binding cassette subfamily B member 11 [Source:HGNC Symbol;Acc:HGNC:42]	0	0	0	0.0197235	0.0237086	0	0.00690733	-7.17766	down
ko02010	ABC transporters	0.0827638	ENSG00000160179	ABCG1	K05679	NA	ATP binding cassette subfamily G member 1 [Source:HGNC Symbol;Acc:HGNC:73]	9.00758	9.52381	9.19289	2.51217	2.5404	2.61089	3.61772	1.85508	up
ko02010	ABC transporters	0.0827638	ENSG00000165029	ABCA1	NA	NA	ATP binding cassette subfamily A member 1 [Source:HGNC Symbol;Acc:HGNC:29]	3.11308	3.19404	3.22733	0.429525	0.456695	0.496393	6.89596	2.78575	up
ko02010	ABC transporters	0.0827638	ENSG00000198691	ABCA4	NA	NA	ATP binding cassette subfamily A member 4 [Source:HGNC Symbol;Acc:HGNC:34]	0.17392	0.0917597	0.118837	0.521547	0.40595	0.530757	0.263683	-1.92312	down
ko00533	Glycosaminoglycan biosynthesis - keratan sulfate	0.0911703	ENSG00000140835	CHST4	K04746	EC:2.8.2.-	carbohydrate sulfotransferase 4 [Source:HGNC Symbol;Acc:HGNC:1972]	0.0233963	0.0202764	0.020684	0.15153	0.106702	0.0658256	0.198596	-2.33209	down
ko00533	Glycosaminoglycan biosynthesis - keratan sulfate	0.0911703	ENSG00000183196	CHST6	K09671	EC:2.8.2.-	carbohydrate sulfotransferase 6 [Source:HGNC Symbol;Acc:HGNC:6938]	1.05152	1.08379	1.06073	2.1403	2.27346	2.51532	0.46125	-1.11638	down
ko04380	Osteoclast differentiation	0.0946484	ENSG00000010671	BTK	NA	NA	Bruton tyrosine kinase [Source:HGNC Symbol;Acc:HGNC:1133]	0.312402	0.39303	0.304322	0.111773	0.134015	0.191916	2.30693	1.20598	up
ko04380	Osteoclast differentiation	0.0946484	ENSG00000108984	MAP2K6	K04433	EC:2.7.12.2	mitogen-activated protein kinase kinase 6 [Source:HGNC Symbol;Acc:HGNC:6846]	0.206005	0.213823	0.179271	0.475148	0.423228	0.370059	0.472314	-1.08218	down
ko04380	Osteoclast differentiation	0.0946484	ENSG00000115008	IL1A	K04383	NA	interleukin 1 alpha [Source:HGNC Symbol;Acc:HGNC:5991]	0.77763	1.11653	0.732597	0.309797	0.563067	0.351733	2.14499	1.10097	up
ko04380	Osteoclast differentiation	0.0946484	ENSG00000161011	SQSTM1	K14381	NA	sequestosome 1 [Source:HGNC Symbol;Acc:HGNC:11280]	247.969	256.675	238.203	38.0893	36.2274	38.9358	6.55922	2.71352	up
ko04380	Osteoclast differentiation	0.0946484	ENSG00000171608	PIK3CD	K00922	EC:2.7.1.153	phosphatidylinositol-4,5-bisphosphate 3-kinase catalytic subunit delta [Source:HGNC Symbol;Acc:HGNC:8977]	9.52461	10.2022	9.20053	3.46034	3.52124	3.54191	2.74883	1.45882	up
ko04380	Osteoclast differentiation	0.0946484	ENSG00000182578	CSF1R	NA	NA	colony stimulating factor 1 receptor [Source:HGNC Symbol;Acc:HGNC:2433]	13.918	14.9136	13.6219	4.65789	5.03084	4.90234	2.90955	1.5408	up
ko04380	Osteoclast differentiation	0.0946484	ENSG00000213928	IRF9	K04693	NA	interferon regulatory factor 9 [Source:HGNC Symbol;Acc:HGNC:6131]	7.09201	4.79011	5.11644	1.48952	0.829154	2.02711	3.9115	1.96772	up
ko04380	Osteoclast differentiation	0.0946484	ENSG00000259207	ITGB3	K06493	NA	integrin subunit beta 3 [Source:HGNC Symbol;Acc:HGNC:6156]	28.2372	26.75	27.4105	9.64783	10.2933	9.43259	2.80515	1.48808	up
ko04921	Oxytocin signaling pathway	0.0954014	ENSG00000004468	CD38	NA	NA	CD38 molecule [Source:HGNC Symbol;Acc:HGNC:1667]	0	0.00715757	0.0250191	0.0649487	0.0856007	0.0694117	0.146284	-2.77316	down
ko04921	Oxytocin signaling pathway	0.0954014	ENSG00000101335	MYL9	K12755	NA	myosin light chain 9 [Source:HGNC Symbol;Acc:HGNC:15754]	17.9692	19.3398	19.2384	39.2504	40.3889	37.7753	0.481604	-1.05408	down
ko04921	Oxytocin signaling pathway	0.0954014	ENSG00000120457	KCNJ5	NA	NA	potassium inwardly rectifying channel subfamily J member 5 [Source:HGNC Symbol;Acc:HGNC:6266]	4.97851	5.31206	5.13986	2.31042	2.11548	2.03259	2.38917	1.25651	up
ko04921	Oxytocin signaling pathway	0.0954014	ENSG00000134072	CAMK1	NA	NA	calcium/calmodulin dependent protein kinase I [Source:HGNC Symbol;Acc:HGNC:1459]	0.648729	0.445578	0.416345	1.2215	1.28324	0.775003	0.460601	-1.11841	down
ko04921	Oxytocin signaling pathway	0.0954014	ENSG00000137841	PLCB2	K05858	EC:3.1.4.11	phospholipase C beta 2 [Source:HGNC Symbol;Acc:HGNC:9055]	1.22285	1.07587	0.998986	2.27135	2.18017	2.3556	0.48445	-1.04558	down
ko04921	Oxytocin signaling pathway	0.0954014	ENSG00000164867	NOS3	K13242	EC:1.14.13.39	nitric oxide synthase 3 [Source:HGNC Symbol;Acc:HGNC:7876]	6.55493	6.71701	6.98105	1.12798	1.37562	1.74707	4.76466	2.25237	up
ko04921	Oxytocin signaling pathway	0.0954014	ENSG00000180914	OXTR	K04229	NA	oxytocin receptor [Source:HGNC Symbol;Acc:HGNC:8529]	0.630029	0.537187	0.641954	1.05573	1.23893	1.33856	0.497951	-1.00592	down
ko04921	Oxytocin signaling pathway	0.0954014	ENSG00000182324	KCNJ14	NA	NA	potassium inwardly rectifying channel subfamily J member 14 [Source:HGNC Symbol;Acc:HGNC:6260]	0.665925	0.607091	0.642661	0.305417	0.362608	0.288437	2.00288	1.00207	up
ko04921	Oxytocin signaling pathway	0.0954014	ENSG00000183049	CAMK1D	K08794	EC:2.7.11.17	calcium/calmodulin dependent protein kinase ID [Source:HGNC Symbol;Acc:HGNC:19341]	0.0107989	0.0233145	0.00486191	0	0	0	129.918	7.02145	up
ko00760	Nicotinate and nicotinamide metabolism	0.0968602	ENSG00000004468	CD38	NA	NA	CD38 molecule [Source:HGNC Symbol;Acc:HGNC:1667]	0	0.00715757	0.0250191	0.0649487	0.0856007	0.0694117	0.146284	-2.77316	down
ko00760	Nicotinate and nicotinamide metabolism	0.0968602	ENSG00000163864	NMNAT3	K06210	2.7.7.18;EC:2.7.7.1	nicotinamide nucleotide adenylyltransferase 3 [Source:HGNC Symbol;Acc:HGNC:20989]	0.0107792	0.0022684	0.0161158	0	0	0	97.2113	6.60305	up
ko00760	Nicotinate and nicotinamide metabolism	0.0968602	ENSG00000197594	ENPP1	NA	NA	ectonucleotide pyrophosphatase/phosphodiesterase 1 [Source:HGNC Symbol;Acc:HGNC:3356]	1.93715	2.14236	2.04685	1.01476	0.926944	0.915575	2.14413	1.10039	up
ko04340	Hedgehog signaling pathway	0.100722	ENSG00000106571	GLI3	K06230	NA	GLI family zinc finger 3 [Source:HGNC Symbol;Acc:HGNC:4319]	4.40682	4.4349	4.04761	2.15728	2.11538	2.10817	2.02001	1.01436	up
ko04340	Hedgehog signaling pathway	0.100722	ENSG00000171791	BCL2	NA	NA	BCL2 apoptosis regulator [Source:HGNC Symbol;Acc:HGNC:990]	0.0815517	0.0435239	0.057271	0.00336359	0.0210766	0.0330613	3.17117	1.66501	up
ko04340	Hedgehog signaling pathway	0.100722	ENSG00000180447	GAS1	NA	NA	growth arrest specific 1 [Source:HGNC Symbol;Acc:HGNC:4165]	0.459013	0.346495	0.260251	1.01223	0.713327	0.895891	0.406553	-1.29848	down
ko04340	Hedgehog signaling pathway	0.100722	ENSG00000283900	TPTEP2-CSNK1E	K08960	EC:2.7.11.1	TPTEP2-CSNK1E readthrough [Source:HGNC Symbol;Acc:HGNC:53829]	0.114487	0.265575	1.08119	0.090579	0.015481	0.012815	12.2923	3.61968	up
ko04540	Gap junction	0.109397	ENSG00000043591	ADRB1	NA	NA	adrenoceptor beta 1 [Source:HGNC Symbol;Acc:HGNC:285]	0.170464	0.236935	0.15003	0.371927	0.510363	0.531105	0.39439	-1.3423	down
ko04540	Gap junction	0.109397	ENSG00000100311	PDGFB	NA	NA	platelet derived growth factor subunit B [Source:HGNC Symbol;Acc:HGNC:8800]	2.54046	2.15644	2.37609	4.82997	5.01248	5.62815	0.457189	-1.12914	down
ko04540	Gap junction	0.109397	ENSG00000104833	TUBB4A	K07375	NA	tubulin beta 4A class IVa [Source:HGNC Symbol;Acc:HGNC:20774]	0.223624	0.303777	0.279583	0.602836	0.604241	0.503488	0.471764	-1.08386	down
ko04540	Gap junction	0.109397	ENSG00000137841	PLCB2	K05858	EC:3.1.4.11	phospholipase C beta 2 [Source:HGNC Symbol;Acc:HGNC:9055]	1.22285	1.07587	0.998986	2.27135	2.18017	2.3556	0.48445	-1.04558	down
ko04540	Gap junction	0.109397	ENSG00000138669	PRKG2	NA	NA	protein kinase cGMP-dependent 2 [Source:HGNC Symbol;Acc:HGNC:9416]	0.129456	0.0735525	0.140713	0.0275286	0.0577094	0.0249403	3.11968	1.6414	up
ko04540	Gap junction	0.109397	ENSG00000149295	DRD2	K04145	NA	dopamine receptor D2 [Source:HGNC Symbol;Acc:HGNC:3023]	0.24082	0.197936	0.187027	0.104766	0.0432884	0.0740727	2.81723	1.49428	up
ko04931	Insulin resistance	0.112416	ENSG00000100889	PCK2	NA	NA	phosphoenolpyruvate carboxykinase 2, mitochondrial [Source:HGNC Symbol;Acc:HGNC:8725]	9.25225	9.9472	8.78868	4.59293	4.86387	4.13957	2.0585	1.04159	up
ko04931	Insulin resistance	0.112416	ENSG00000101255	TRIB3	K19518	NA	tribbles pseudokinase 3 [Source:HGNC Symbol;Acc:HGNC:16228]	39.7349	42.0954	39.172	12.6758	14.561	13.6482	2.95958	1.56539	up
ko04931	Insulin resistance	0.112416	ENSG00000110090	CPT1A	NA	NA	carnitine palmitoyltransferase 1A [Source:HGNC Symbol;Acc:HGNC:2328]	1.10394	1.00001	0.85207	0.408075	0.511543	0.407265	2.22779	1.15561	up
ko04931	Insulin resistance	0.112416	ENSG00000164867	NOS3	K13242	EC:1.14.13.39	nitric oxide synthase 3 [Source:HGNC Symbol;Acc:HGNC:7876]	6.55493	6.71701	6.98105	1.12798	1.37562	1.74707	4.76466	2.25237	up
ko04931	Insulin resistance	0.112416	ENSG00000171608	PIK3CD	K00922	EC:2.7.1.153	phosphatidylinositol-4,5-bisphosphate 3-kinase catalytic subunit delta [Source:HGNC Symbol;Acc:HGNC:8977]	9.52461	10.2022	9.20053	3.46034	3.52124	3.54191	2.74883	1.45882	up
ko04931	Insulin resistance	0.112416	ENSG00000175727	MLXIP	K09113	NA	MLX interacting protein [Source:HGNC Symbol;Acc:HGNC:17055]	1.18076	1.17471	1.13163	0.50053	0.4513	0.414464	2.55224	1.35176	up
ko04931	Insulin resistance	0.112416	ENSG00000185950	IRS2	K07187	NA	insulin receptor substrate 2 [Source:HGNC Symbol;Acc:HGNC:6126]	6.19279	6.68089	6.3721	2.94036	2.94224	2.56412	2.27849	1.18808	up
ko03320	PPAR signaling pathway	0.118822	ENSG00000100889	PCK2	NA	NA	phosphoenolpyruvate carboxykinase 2, mitochondrial [Source:HGNC Symbol;Acc:HGNC:8725]	9.25225	9.9472	8.78868	4.59293	4.86387	4.13957	2.0585	1.04159	up
ko03320	PPAR signaling pathway	0.118822	ENSG00000110090	CPT1A	NA	NA	carnitine palmitoyltransferase 1A [Source:HGNC Symbol;Acc:HGNC:2328]	1.10394	1.00001	0.85207	0.408075	0.511543	0.407265	2.22779	1.15561	up
ko03320	PPAR signaling pathway	0.118822	ENSG00000121769	FABP3	K08752	NA	fatty acid binding protein 3 [Source:HGNC Symbol;Acc:HGNC:3557]	1.50166	1.34721	1.0025	0.646906	0.171854	0.2168	3.71911	1.89496	up
ko03320	PPAR signaling pathway	0.118822	ENSG00000147872	PLIN2	NA	NA	perilipin 2 [Source:HGNC Symbol;Acc:HGNC:248]	70.0612	71.2617	67.8423	8.94056	9.1788	9.74553	7.50641	2.90812	up
ko03320	PPAR signaling pathway	0.118822	ENSG00000164434	FABP7	K08756	NA	fatty acid binding protein 7 [Source:HGNC Symbol;Acc:HGNC:3562]	26.8484	25.5744	24.8613	84.7751	84.755	85.0309	0.303597	-1.71977	down
ko04973	Carbohydrate digestion and absorption	0.122145	ENSG00000137841	PLCB2	K05858	EC:3.1.4.11	phospholipase C beta 2 [Source:HGNC Symbol;Acc:HGNC:9055]	1.22285	1.07587	0.998986	2.27135	2.18017	2.3556	0.48445	-1.04558	down
ko04973	Carbohydrate digestion and absorption	0.122145	ENSG00000159399	HK2	K00844	EC:2.7.1.1	hexokinase 2 [Source:HGNC Symbol;Acc:HGNC:4923]	19.1173	19.1725	19.135	7.26583	7.19168	6.5127	2.73839	1.45333	up
ko04973	Carbohydrate digestion and absorption	0.122145	ENSG00000171608	PIK3CD	K00922	EC:2.7.1.153	phosphatidylinositol-4,5-bisphosphate 3-kinase catalytic subunit delta [Source:HGNC Symbol;Acc:HGNC:8977]	9.52461	10.2022	9.20053	3.46034	3.52124	3.54191	2.74883	1.45882	up
ko04215	Apoptosis - multiple species	0.122145	ENSG00000105327	BBC3	K10132	NA	BCL2 binding component 3 [Source:HGNC Symbol;Acc:HGNC:17868]	3.8191	3.9022	4.70406	1.4264	1.27524	1.67757	2.83736	1.50455	up
ko04215	Apoptosis - multiple species	0.122145	ENSG00000141682	PMAIP1	K10131	NA	phorbol-12-myristate-13-acetate-induced protein 1 [Source:HGNC Symbol;Acc:HGNC:9108]	3.8664	3.77114	3.86103	1.84697	1.7502	1.90625	2.08935	1.06305	up
ko04215	Apoptosis - multiple species	0.122145	ENSG00000171791	BCL2	NA	NA	BCL2 apoptosis regulator [Source:HGNC Symbol;Acc:HGNC:990]	0.0815517	0.0435239	0.057271	0.00336359	0.0210766	0.0330613	3.17117	1.66501	up
ko04020	Calcium signaling pathway	0.124439	ENSG00000004468	CD38	NA	NA	CD38 molecule [Source:HGNC Symbol;Acc:HGNC:1667]	0	0.00715757	0.0250191	0.0649487	0.0856007	0.0694117	0.146284	-2.77316	down
ko04020	Calcium signaling pathway	0.124439	ENSG00000043591	ADRB1	NA	NA	adrenoceptor beta 1 [Source:HGNC Symbol;Acc:HGNC:285]	0.170464	0.236935	0.15003	0.371927	0.510363	0.531105	0.39439	-1.3423	down
ko04020	Calcium signaling pathway	0.124439	ENSG00000110148	CCKBR	NA	NA	cholecystokinin B receptor [Source:HGNC Symbol;Acc:HGNC:1571]	33.6481	33.4466	31.0956	16.0097	14.913	14.2972	2.17139	1.11862	up
ko04020	Calcium signaling pathway	0.124439	ENSG00000114854	TNNC1	K05865	NA	troponin C1, slow skeletal and cardiac type [Source:HGNC Symbol;Acc:HGNC:11943]	0.961712	0.47471	0.887721	1.93897	2.37614	2.0293	0.366329	-1.44879	down
ko04020	Calcium signaling pathway	0.124439	ENSG00000134072	CAMK1	NA	NA	calcium/calmodulin dependent protein kinase I [Source:HGNC Symbol;Acc:HGNC:1459]	0.648729	0.445578	0.416345	1.2215	1.28324	0.775003	0.460601	-1.11841	down
ko04020	Calcium signaling pathway	0.124439	ENSG00000137841	PLCB2	K05858	EC:3.1.4.11	phospholipase C beta 2 [Source:HGNC Symbol;Acc:HGNC:9055]	1.22285	1.07587	0.998986	2.27135	2.18017	2.3556	0.48445	-1.04558	down
ko04020	Calcium signaling pathway	0.124439	ENSG00000164867	NOS3	K13242	EC:1.14.13.39	nitric oxide synthase 3 [Source:HGNC Symbol;Acc:HGNC:7876]	6.55493	6.71701	6.98105	1.12798	1.37562	1.74707	4.76466	2.25237	up
ko04020	Calcium signaling pathway	0.124439	ENSG00000176170	SPHK1	K04718	EC:2.7.1.91	sphingosine kinase 1 [Source:HGNC Symbol;Acc:HGNC:11240]	5.59209	6.09754	5.73668	3.05925	2.66869	2.62801	2.0855	1.06039	up
ko04020	Calcium signaling pathway	0.124439	ENSG00000180914	OXTR	K04229	NA	oxytocin receptor [Source:HGNC Symbol;Acc:HGNC:8529]	0.630029	0.537187	0.641954	1.05573	1.23893	1.33856	0.497951	-1.00592	down
ko04020	Calcium signaling pathway	0.124439	ENSG00000183049	CAMK1D	K08794	EC:2.7.11.17	calcium/calmodulin dependent protein kinase ID [Source:HGNC Symbol;Acc:HGNC:19341]	0.0107989	0.0233145	0.00486191	0	0	0	129.918	7.02145	up
ko04510	Focal adhesion	0.127838	ENSG00000081052	COL4A4	NA	NA	collagen type IV alpha 4 chain [Source:HGNC Symbol;Acc:HGNC:2206]	0.0240801	0.0210587	0.022213	0	0	0	224.506	7.81061	up
ko04510	Focal adhesion	0.127838	ENSG00000100311	PDGFB	NA	NA	platelet derived growth factor subunit B [Source:HGNC Symbol;Acc:HGNC:8800]	2.54046	2.15644	2.37609	4.82997	5.01248	5.62815	0.457189	-1.12914	down
ko04510	Focal adhesion	0.127838	ENSG00000101335	MYL9	K12755	NA	myosin light chain 9 [Source:HGNC Symbol;Acc:HGNC:15754]	17.9692	19.3398	19.2384	39.2504	40.3889	37.7753	0.481604	-1.05408	down
ko04510	Focal adhesion	0.127838	ENSG00000105855	ITGB8	K06591	NA	integrin subunit beta 8 [Source:HGNC Symbol;Acc:HGNC:6163]	0.0232243	0.030616	0.0436899	0.078232	0.111838	0.0818672	0.35865	-1.47935	down
ko04510	Focal adhesion	0.127838	ENSG00000112715	VEGFA	K05448	NA	vascular endothelial growth factor A [Source:HGNC Symbol;Acc:HGNC:12680]	4.90824	5.02839	4.90206	1.38709	1.36922	1.64296	3.37299	1.75403	up
ko04510	Focal adhesion	0.127838	ENSG00000137801	THBS1	K16857	NA	thrombospondin 1 [Source:HGNC Symbol;Acc:HGNC:11785]	1.27866	1.14243	1.23253	2.67309	3.2937	3.02397	0.406374	-1.29912	down
ko04510	Focal adhesion	0.127838	ENSG00000171608	PIK3CD	K00922	EC:2.7.1.153	phosphatidylinositol-4,5-bisphosphate 3-kinase catalytic subunit delta [Source:HGNC Symbol;Acc:HGNC:8977]	9.52461	10.2022	9.20053	3.46034	3.52124	3.54191	2.74883	1.45882	up
ko04510	Focal adhesion	0.127838	ENSG00000171791	BCL2	NA	NA	BCL2 apoptosis regulator [Source:HGNC Symbol;Acc:HGNC:990]	0.0815517	0.0435239	0.057271	0.00336359	0.0210766	0.0330613	3.17117	1.66501	up
ko04510	Focal adhesion	0.127838	ENSG00000171914	TLN2	K06271	NA	talin 2 [Source:HGNC Symbol;Acc:HGNC:15447]	0.352825	0.366453	0.282632	0.630528	0.746649	0.660105	0.491788	-1.02389	down
ko04510	Focal adhesion	0.127838	ENSG00000180209	MYLPF	K12758	NA	myosin light chain, phosphorylatable, fast skeletal muscle [Source:HGNC Symbol;Acc:HGNC:29824]	0.902631	1.15408	1.05373	2.7586	2.38589	2.2066	0.423125	-1.24084	down
ko04510	Focal adhesion	0.127838	ENSG00000259207	ITGB3	K06493	NA	integrin subunit beta 3 [Source:HGNC Symbol;Acc:HGNC:6156]	28.2372	26.75	27.4105	9.64783	10.2933	9.43259	2.80515	1.48808	up
ko05167	Kaposi sarcoma-associated herpesvirus infection	0.127983	ENSG00000081041	CXCL2	K05505	NA	C-X-C motif chemokine ligand 2 [Source:HGNC Symbol;Acc:HGNC:4603]	1.52022	1.34198	1.44676	0.433843	0.298856	0.5693	3.30949	1.72661	up
ko05167	Kaposi sarcoma-associated herpesvirus infection	0.127983	ENSG00000091879	ANGPT2	NA	NA	angiopoietin 2 [Source:HGNC Symbol;Acc:HGNC:485]	0.668939	0.596864	0.689077	0.260729	0.148144	0.316337	2.6956	1.43061	up
ko05167	Kaposi sarcoma-associated herpesvirus infection	0.127983	ENSG00000100311	PDGFB	NA	NA	platelet derived growth factor subunit B [Source:HGNC Symbol;Acc:HGNC:8800]	2.54046	2.15644	2.37609	4.82997	5.01248	5.62815	0.457189	-1.12914	down
ko05167	Kaposi sarcoma-associated herpesvirus infection	0.127983	ENSG00000108984	MAP2K6	K04433	EC:2.7.12.2	mitogen-activated protein kinase kinase 6 [Source:HGNC Symbol;Acc:HGNC:6846]	0.206005	0.213823	0.179271	0.475148	0.423228	0.370059	0.472314	-1.08218	down
ko05167	Kaposi sarcoma-associated herpesvirus infection	0.127983	ENSG00000112715	VEGFA	K05448	NA	vascular endothelial growth factor A [Source:HGNC Symbol;Acc:HGNC:12680]	4.90824	5.02839	4.90206	1.38709	1.36922	1.64296	3.37299	1.75403	up
ko05167	Kaposi sarcoma-associated herpesvirus infection	0.127983	ENSG00000125730	C3	NA	NA	complement C3 [Source:HGNC Symbol;Acc:HGNC:1318]	0.604963	0.652236	0.475934	0.224683	0.205408	0.304123	2.36053	1.23911	up
ko05167	Kaposi sarcoma-associated herpesvirus infection	0.127983	ENSG00000171608	PIK3CD	K00922	EC:2.7.1.153	phosphatidylinositol-4,5-bisphosphate 3-kinase catalytic subunit delta [Source:HGNC Symbol;Acc:HGNC:8977]	9.52461	10.2022	9.20053	3.46034	3.52124	3.54191	2.74883	1.45882	up
ko05167	Kaposi sarcoma-associated herpesvirus infection	0.127983	ENSG00000183625	CCR3	NA	NA	C-C motif chemokine receptor 3 [Source:HGNC Symbol;Acc:HGNC:1604]	0.544696	0.412345	0.439864	0.125524	0.175974	0.173877	2.93854	1.5551	up
ko05167	Kaposi sarcoma-associated herpesvirus infection	0.127983	ENSG00000185507	IRF7	K09447	NA	interferon regulatory factor 7 [Source:HGNC Symbol;Acc:HGNC:6122]	8.21296	9.70327	8.49818	2.15593	2.30352	2.74669	3.66554	1.87403	up
ko05167	Kaposi sarcoma-associated herpesvirus infection	0.127983	ENSG00000213928	IRF9	K04693	NA	interferon regulatory factor 9 [Source:HGNC Symbol;Acc:HGNC:6131]	7.09201	4.79011	5.11644	1.48952	0.829154	2.02711	3.9115	1.96772	up
ko04620	Toll-like receptor signaling pathway	0.129018	ENSG00000101017	CD40	NA	NA	CD40 molecule [Source:HGNC Symbol;Acc:HGNC:11919]	0.0450092	0.0424591	0	0.170735	0.0535356	0.24223	0.187499	-2.41505	down
ko04620	Toll-like receptor signaling pathway	0.129018	ENSG00000108984	MAP2K6	K04433	EC:2.7.12.2	mitogen-activated protein kinase kinase 6 [Source:HGNC Symbol;Acc:HGNC:6846]	0.206005	0.213823	0.179271	0.475148	0.423228	0.370059	0.472314	-1.08218	down
ko04620	Toll-like receptor signaling pathway	0.129018	ENSG00000171608	PIK3CD	K00922	EC:2.7.1.153	phosphatidylinositol-4,5-bisphosphate 3-kinase catalytic subunit delta [Source:HGNC Symbol;Acc:HGNC:8977]	9.52461	10.2022	9.20053	3.46034	3.52124	3.54191	2.74883	1.45882	up
ko04620	Toll-like receptor signaling pathway	0.129018	ENSG00000185507	IRF7	K09447	NA	interferon regulatory factor 7 [Source:HGNC Symbol;Acc:HGNC:6122]	8.21296	9.70327	8.49818	2.15593	2.30352	2.74669	3.66554	1.87403	up
ko04620	Toll-like receptor signaling pathway	0.129018	ENSG00000271503	CCL5	K12499	NA	C-C motif chemokine ligand 5 [Source:HGNC Symbol;Acc:HGNC:10632]	0.273704	0.226996	0.240657	0.238183	1.12606	0.715286	0.356501	-1.48802	down
ko04620	Toll-like receptor signaling pathway	0.129018	ENSG00000277632	CCL3	K05408	NA	C-C motif chemokine ligand 3 [Source:HGNC Symbol;Acc:HGNC:10627]	0	0	0	0.0583909	0.240375	0.215266	0.000583621	-10.7427	down
ko04140	Autophagy - animal	0.129245	ENSG00000025039	RRAGD	K16186	NA	Ras related GTP binding D [Source:HGNC Symbol;Acc:HGNC:19903]	2.24673	2.50933	2.04614	0.612714	0.695109	0.572874	3.61685	1.85473	up
ko04140	Autophagy - animal	0.129245	ENSG00000110046	ATG2A	K17906	NA	autophagy related 2A [Source:HGNC Symbol;Acc:HGNC:29028]	17.5278	18.3667	17.0245	7.01726	6.82477	7.25796	2.50801	1.32654	up
ko04140	Autophagy - animal	0.129245	ENSG00000168209	DDIT4	K08270	NA	DNA damage inducible transcript 4 [Source:HGNC Symbol;Acc:HGNC:24944]	69.1918	68.4865	67.7259	9.17455	7.72119	8.08414	8.22278	3.03963	up
ko04140	Autophagy - animal	0.129245	ENSG00000171608	PIK3CD	K00922	EC:2.7.1.153	phosphatidylinositol-4,5-bisphosphate 3-kinase catalytic subunit delta [Source:HGNC Symbol;Acc:HGNC:8977]	9.52461	10.2022	9.20053	3.46034	3.52124	3.54191	2.74883	1.45882	up
ko04140	Autophagy - animal	0.129245	ENSG00000171791	BCL2	NA	NA	BCL2 apoptosis regulator [Source:HGNC Symbol;Acc:HGNC:990]	0.0815517	0.0435239	0.057271	0.00336359	0.0210766	0.0330613	3.17117	1.66501	up
ko04140	Autophagy - animal	0.129245	ENSG00000181652	ATG9B	K17907	NA	autophagy related 9B [Source:HGNC Symbol;Acc:HGNC:21899]	28.201	29.9128	28.9394	4.45554	3.78494	3.6872	7.29842	2.86758	up
ko04140	Autophagy - animal	0.129245	ENSG00000185950	IRS2	K07187	NA	insulin receptor substrate 2 [Source:HGNC Symbol;Acc:HGNC:6126]	6.19279	6.68089	6.3721	2.94036	2.94224	2.56412	2.27849	1.18808	up
ko04140	Autophagy - animal	0.129245	ENSG00000198382	UVRAG	K21249	NA	UV radiation resistance associated [Source:HGNC Symbol;Acc:HGNC:12640]	5.91119	6.11847	6.15542	2.73671	2.86076	2.71155	2.1886	1.13001	up
ko00350	Tyrosine metabolism	0.131059	ENSG00000104951	IL4I1	K03334	EC:1.4.3.2	interleukin 4 induced 1 [Source:HGNC Symbol;Acc:HGNC:19094]	0	0.0581656	0.000410476	0.0906296	0.120879	0.355798	0.103253	-3.27575	down
ko00350	Tyrosine metabolism	0.131059	ENSG00000158104	HPD	K00457	EC:1.13.11.27	4-hydroxyphenylpyruvate dioxygenase [Source:HGNC Symbol;Acc:HGNC:5147]	0.015328	0	0.0269565	0.118132	0.0725206	0.104528	0.14325	-2.8034	down
ko00350	Tyrosine metabolism	0.131059	ENSG00000180176	TH	K00501	EC:1.14.16.2	tyrosine hydroxylase [Source:HGNC Symbol;Acc:HGNC:11782]	0	0.0240201	0	0.14006	0.0320977	0.0555209	0.1055	-3.24468	down
ko04390	Hippo signaling pathway	0.13496	ENSG00000019549	SNAI2	K05706	NA	snail family transcriptional repressor 2 [Source:HGNC Symbol;Acc:HGNC:11094]	3.4084	3.10452	2.6573	1.18649	1.21846	1.41598	2.39999	1.26303	up
ko04390	Hippo signaling pathway	0.13496	ENSG00000105327	BBC3	K10132	NA	BCL2 binding component 3 [Source:HGNC Symbol;Acc:HGNC:17868]	3.8191	3.9022	4.70406	1.4264	1.27524	1.67757	2.83736	1.50455	up
ko04390	Hippo signaling pathway	0.13496	ENSG00000111432	FZD10	K02842	NA	frizzled class receptor 10 [Source:HGNC Symbol;Acc:HGNC:4039]	0.307676	0.178876	0.265202	0.414484	0.406371	0.695118	0.495889	-1.01191	down
ko04390	Hippo signaling pathway	0.13496	ENSG00000113578	FGF1	K18496	NA	fibroblast growth factor 1 [Source:HGNC Symbol;Acc:HGNC:3665]	3.12469	3.31813	3.8145	7.04651	6.97203	7.43587	0.478099	-1.06462	down
ko04390	Hippo signaling pathway	0.13496	ENSG00000113645	WWC1	K16685	NA	WW and C2 domain containing 1 [Source:HGNC Symbol;Acc:HGNC:29435]	18.9749	19.5418	17.8304	7.95544	8.60051	8.87087	2.21605	1.14799	up
ko04390	Hippo signaling pathway	0.13496	ENSG00000114251	WNT5A	K00444	NA	Wnt family member 5A [Source:HGNC Symbol;Acc:HGNC:12784]	5.57721	5.68786	5.2551	1.69095	1.70368	1.40736	3.44027	1.78252	up
ko04390	Hippo signaling pathway	0.13496	ENSG00000188064	WNT7B	K00572	NA	Wnt family member 7B [Source:HGNC Symbol;Acc:HGNC:12787]	0.295273	0.221091	0.222033	0.757426	0.586205	0.541568	0.391681	-1.35225	down
ko04390	Hippo signaling pathway	0.13496	ENSG00000188763	FZD9	K02842	NA	frizzled class receptor 9 [Source:HGNC Symbol;Acc:HGNC:4047]	0.490189	0.269952	0.446333	0.069475	0.06526	0.150838	4.22475	2.07887	up
ko04390	Hippo signaling pathway	0.13496	ENSG00000283900	TPTEP2-CSNK1E	K08960	EC:2.7.11.1	TPTEP2-CSNK1E readthrough [Source:HGNC Symbol;Acc:HGNC:53829]	0.114487	0.265575	1.08119	0.090579	0.015481	0.012815	12.2923	3.61968	up
ko00360	Phenylalanine metabolism	0.143615	ENSG00000104951	IL4I1	K03334	EC:1.4.3.2	interleukin 4 induced 1 [Source:HGNC Symbol;Acc:HGNC:19094]	0	0.0581656	0.000410476	0.0906296	0.120879	0.355798	0.103253	-3.27575	down
ko00360	Phenylalanine metabolism	0.143615	ENSG00000158104	HPD	K00457	EC:1.13.11.27	4-hydroxyphenylpyruvate dioxygenase [Source:HGNC Symbol;Acc:HGNC:5147]	0.015328	0	0.0269565	0.118132	0.0725206	0.104528	0.14325	-2.8034	down
ko04115	p53 signaling pathway	0.148524	ENSG00000105327	BBC3	K10132	NA	BCL2 binding component 3 [Source:HGNC Symbol;Acc:HGNC:17868]	3.8191	3.9022	4.70406	1.4264	1.27524	1.67757	2.83736	1.50455	up
ko04115	p53 signaling pathway	0.148524	ENSG00000115107	STEAP3	K10142	EC:1.16.1.-	STEAP3 metalloreductase [Source:HGNC Symbol;Acc:HGNC:24592]	0.291264	0.138569	0.238019	0.411622	0.509843	0.542447	0.45621	-1.13223	down
ko04115	p53 signaling pathway	0.148524	ENSG00000137801	THBS1	K16857	NA	thrombospondin 1 [Source:HGNC Symbol;Acc:HGNC:11785]	1.27866	1.14243	1.23253	2.67309	3.2937	3.02397	0.406374	-1.29912	down
ko04115	p53 signaling pathway	0.148524	ENSG00000141682	PMAIP1	K10131	NA	phorbol-12-myristate-13-acetate-induced protein 1 [Source:HGNC Symbol;Acc:HGNC:9108]	3.8664	3.77114	3.86103	1.84697	1.7502	1.90625	2.08935	1.06305	up
ko04115	p53 signaling pathway	0.148524	ENSG00000171791	BCL2	NA	NA	BCL2 apoptosis regulator [Source:HGNC Symbol;Acc:HGNC:990]	0.0815517	0.0435239	0.057271	0.00336359	0.0210766	0.0330613	3.17117	1.66501	up
ko04960	Aldosterone-regulated sodium reabsorption	0.149538	ENSG00000049759	NEDD4L	K13305	EC:2.3.2.26	NEDD4 like E3 ubiquitin protein ligase [Source:HGNC Symbol;Acc:HGNC:7728]	7.25121	7.0601	7.08637	3.38268	3.43444	3.26162	2.12305	1.08614	up
ko04960	Aldosterone-regulated sodium reabsorption	0.149538	ENSG00000171608	PIK3CD	K00922	EC:2.7.1.153	phosphatidylinositol-4,5-bisphosphate 3-kinase catalytic subunit delta [Source:HGNC Symbol;Acc:HGNC:8977]	9.52461	10.2022	9.20053	3.46034	3.52124	3.54191	2.74883	1.45882	up
ko04960	Aldosterone-regulated sodium reabsorption	0.149538	ENSG00000176387	HSD11B2	K00071	EC:1.1.1.-	hydroxysteroid 11-beta dehydrogenase 2 [Source:HGNC Symbol;Acc:HGNC:5209]	28.6698	29.6528	27.5703	4.43391	4.35298	4.99951	6.23026	2.63929	up
ko04210	Apoptosis	0.150949	ENSG00000100368	CSF2RB	NA	NA	colony stimulating factor 2 receptor subunit beta [Source:HGNC Symbol;Acc:HGNC:2436]	5.00365	5.19664	4.96216	11.0272	11.2988	11.0748	0.453955	-1.13938	down
ko04210	Apoptosis	0.150949	ENSG00000105327	BBC3	K10132	NA	BCL2 binding component 3 [Source:HGNC Symbol;Acc:HGNC:17868]	3.8191	3.9022	4.70406	1.4264	1.27524	1.67757	2.83736	1.50455	up
ko04210	Apoptosis	0.150949	ENSG00000135116	HRK	K02512	NA	harakiri, BCL2 interacting protein [Source:HGNC Symbol;Acc:HGNC:5185]	0.0178696	0.0180327	0.00821763	0	0	0	147.066	7.20032	up
ko04210	Apoptosis	0.150949	ENSG00000140379	BCL2A1	NA	NA	BCL2 related protein A1 [Source:HGNC Symbol;Acc:HGNC:991]	0	0	0	0.194928	0.154822	0.0942166	0.000675727	-10.5313	down
ko04210	Apoptosis	0.150949	ENSG00000141682	PMAIP1	K10131	NA	phorbol-12-myristate-13-acetate-induced protein 1 [Source:HGNC Symbol;Acc:HGNC:9108]	3.8664	3.77114	3.86103	1.84697	1.7502	1.90625	2.08935	1.06305	up
ko04210	Apoptosis	0.150949	ENSG00000171608	PIK3CD	K00922	EC:2.7.1.153	phosphatidylinositol-4,5-bisphosphate 3-kinase catalytic subunit delta [Source:HGNC Symbol;Acc:HGNC:8977]	9.52461	10.2022	9.20053	3.46034	3.52124	3.54191	2.74883	1.45882	up
ko04210	Apoptosis	0.150949	ENSG00000171791	BCL2	NA	NA	BCL2 apoptosis regulator [Source:HGNC Symbol;Acc:HGNC:990]	0.0815517	0.0435239	0.057271	0.00336359	0.0210766	0.0330613	3.17117	1.66501	up
ko04210	Apoptosis	0.150949	ENSG00000175197	DDIT3	K04452	NA	DNA damage inducible transcript 3 [Source:HGNC Symbol;Acc:HGNC:2726]	31.5275	33.9374	30.9663	2.43316	2.81605	3.07037	11.5909	3.53492	up
ko00590	Arachidonic acid metabolism	0.156221	ENSG00000059377	TBXAS1	K01832	EC:5.3.99.5	thromboxane A synthase 1 [Source:HGNC Symbol;Acc:HGNC:11609]	0.0367674	0.00580093	0.00846891	0	0	0	170.124	7.41044	up
ko00590	Arachidonic acid metabolism	0.156221	ENSG00000095303	PTGS1	K00509	EC:1.14.99.1	prostaglandin-endoperoxide synthase 1 [Source:HGNC Symbol;Acc:HGNC:9604]	0.089624	0.0295498	0.0246357	0.0108532	0	0	13.2504	3.72796	up
ko00590	Arachidonic acid metabolism	0.156221	ENSG00000107317	PTGDS	K01830	EC:5.3.99.2	prostaglandin D2 synthase [Source:HGNC Symbol;Acc:HGNC:9592]	0.273931	0.227766	0.279928	0.661968	0.40074	0.585898	0.474113	-1.0767	down
ko00590	Arachidonic acid metabolism	0.156221	ENSG00000116157	GPX7	K00432	EC:1.11.1.9	glutathione peroxidase 7 [Source:HGNC Symbol;Acc:HGNC:4559]	0.206499	0.282574	0.165353	0.650478	0.436383	0.412882	0.436359	-1.19641	down
ko00450	Selenocompound metabolism	0.157554	ENSG00000197763	TXNRD3	K22182	EC:1.8.1.9	thioredoxin reductase 3 [Source:HGNC Symbol;Acc:HGNC:20667]	0.193838	0.0677279	0.0749312	0.3245	0.285745	0.246366	0.392823	-1.34805	down
ko00450	Selenocompound metabolism	0.157554	ENSG00000198431	TXNRD1	K22182	EC:1.8.1.9	thioredoxin reductase 1 [Source:HGNC Symbol;Acc:HGNC:12437]	100.766	102.237	97.1054	46.3562	47.9705	48.1206	2.1068	1.07505	up
ko00240	Pyrimidine metabolism	0.163839	ENSG00000158825	CDA	NA	NA	cytidine deaminase [Source:HGNC Symbol;Acc:HGNC:1712]	17.0266	17.8022	16.8952	8.37678	7.25259	8.263	2.16488	1.11428	up
ko00240	Pyrimidine metabolism	0.163839	ENSG00000168032	ENTPD3	NA	NA	ectonucleoside triphosphate diphosphohydrolase 3 [Source:HGNC Symbol;Acc:HGNC:3365]	0.261286	0.156868	0.150841	0	0.0538132	0.0721025	4.51886	2.17596	up
ko00240	Pyrimidine metabolism	0.163839	ENSG00000183696	UPP1	K00757	EC:2.4.2.3	uridine phosphorylase 1 [Source:HGNC Symbol;Acc:HGNC:12576]	127.372	130.261	123.536	38.466	37.2462	37.5514	3.36533	1.75075	up
ko00240	Pyrimidine metabolism	0.163839	ENSG00000197594	ENPP1	NA	NA	ectonucleotide pyrophosphatase/phosphodiesterase 1 [Source:HGNC Symbol;Acc:HGNC:3356]	1.93715	2.14236	2.04685	1.01476	0.926944	0.915575	2.14413	1.10039	up
ko04151	PI3K-Akt signaling pathway	0.165186	ENSG00000081052	COL4A4	NA	NA	collagen type IV alpha 4 chain [Source:HGNC Symbol;Acc:HGNC:2206]	0.0240801	0.0210587	0.022213	0	0	0	224.506	7.81061	up
ko04151	PI3K-Akt signaling pathway	0.165186	ENSG00000091879	ANGPT2	NA	NA	angiopoietin 2 [Source:HGNC Symbol;Acc:HGNC:485]	0.668939	0.596864	0.689077	0.260729	0.148144	0.316337	2.6956	1.43061	up
ko04151	PI3K-Akt signaling pathway	0.165186	ENSG00000100311	PDGFB	NA	NA	platelet derived growth factor subunit B [Source:HGNC Symbol;Acc:HGNC:8800]	2.54046	2.15644	2.37609	4.82997	5.01248	5.62815	0.457189	-1.12914	down
ko04151	PI3K-Akt signaling pathway	0.165186	ENSG00000100889	PCK2	NA	NA	phosphoenolpyruvate carboxykinase 2, mitochondrial [Source:HGNC Symbol;Acc:HGNC:8725]	9.25225	9.9472	8.78868	4.59293	4.86387	4.13957	2.0585	1.04159	up
ko04151	PI3K-Akt signaling pathway	0.165186	ENSG00000105855	ITGB8	K06591	NA	integrin subunit beta 8 [Source:HGNC Symbol;Acc:HGNC:6163]	0.0232243	0.030616	0.0436899	0.078232	0.111838	0.0818672	0.35865	-1.47935	down
ko04151	PI3K-Akt signaling pathway	0.165186	ENSG00000112715	VEGFA	K05448	NA	vascular endothelial growth factor A [Source:HGNC Symbol;Acc:HGNC:12680]	4.90824	5.02839	4.90206	1.38709	1.36922	1.64296	3.37299	1.75403	up
ko04151	PI3K-Akt signaling pathway	0.165186	ENSG00000113578	FGF1	K18496	NA	fibroblast growth factor 1 [Source:HGNC Symbol;Acc:HGNC:3665]	3.12469	3.31813	3.8145	7.04651	6.97203	7.43587	0.478099	-1.06462	down
ko04151	PI3K-Akt signaling pathway	0.165186	ENSG00000137801	THBS1	K16857	NA	thrombospondin 1 [Source:HGNC Symbol;Acc:HGNC:11785]	1.27866	1.14243	1.23253	2.67309	3.2937	3.02397	0.406374	-1.29912	down
ko04151	PI3K-Akt signaling pathway	0.165186	ENSG00000163235	TGFA	K08774	NA	transforming growth factor alpha [Source:HGNC Symbol;Acc:HGNC:11765]	0.277411	0.200279	0.285336	0.522739	0.56663	0.508914	0.477404	-1.06672	down
ko04151	PI3K-Akt signaling pathway	0.165186	ENSG00000164867	NOS3	K13242	EC:1.14.13.39	nitric oxide synthase 3 [Source:HGNC Symbol;Acc:HGNC:7876]	6.55493	6.71701	6.98105	1.12798	1.37562	1.74707	4.76466	2.25237	up
ko04151	PI3K-Akt signaling pathway	0.165186	ENSG00000168209	DDIT4	K08270	NA	DNA damage inducible transcript 4 [Source:HGNC Symbol;Acc:HGNC:24944]	69.1918	68.4865	67.7259	9.17455	7.72119	8.08414	8.22278	3.03963	up
ko04151	PI3K-Akt signaling pathway	0.165186	ENSG00000168685	IL7R	K05072	NA	interleukin 7 receptor [Source:HGNC Symbol;Acc:HGNC:6024]	0	0.00656304	0	0.00764888	0.0777011	0.045094	0.0503131	-4.31292	down
ko04151	PI3K-Akt signaling pathway	0.165186	ENSG00000171608	PIK3CD	K00922	EC:2.7.1.153	phosphatidylinositol-4,5-bisphosphate 3-kinase catalytic subunit delta [Source:HGNC Symbol;Acc:HGNC:8977]	9.52461	10.2022	9.20053	3.46034	3.52124	3.54191	2.74883	1.45882	up
ko04151	PI3K-Akt signaling pathway	0.165186	ENSG00000171791	BCL2	NA	NA	BCL2 apoptosis regulator [Source:HGNC Symbol;Acc:HGNC:990]	0.0815517	0.0435239	0.057271	0.00336359	0.0210766	0.0330613	3.17117	1.66501	up
ko04151	PI3K-Akt signaling pathway	0.165186	ENSG00000182578	CSF1R	NA	NA	colony stimulating factor 1 receptor [Source:HGNC Symbol;Acc:HGNC:2433]	13.918	14.9136	13.6219	4.65789	5.03084	4.90234	2.90955	1.5408	up
ko04151	PI3K-Akt signaling pathway	0.165186	ENSG00000259207	ITGB3	K06493	NA	integrin subunit beta 3 [Source:HGNC Symbol;Acc:HGNC:6156]	28.2372	26.75	27.4105	9.64783	10.2933	9.43259	2.80515	1.48808	up
ko05214	Glioma	0.167716	ENSG00000100311	PDGFB	NA	NA	platelet derived growth factor subunit B [Source:HGNC Symbol;Acc:HGNC:8800]	2.54046	2.15644	2.37609	4.82997	5.01248	5.62815	0.457189	-1.12914	down
ko05214	Glioma	0.167716	ENSG00000134072	CAMK1	NA	NA	calcium/calmodulin dependent protein kinase I [Source:HGNC Symbol;Acc:HGNC:1459]	0.648729	0.445578	0.416345	1.2215	1.28324	0.775003	0.460601	-1.11841	down
ko05214	Glioma	0.167716	ENSG00000163235	TGFA	K08774	NA	transforming growth factor alpha [Source:HGNC Symbol;Acc:HGNC:11765]	0.277411	0.200279	0.285336	0.522739	0.56663	0.508914	0.477404	-1.06672	down
ko05214	Glioma	0.167716	ENSG00000171608	PIK3CD	K00922	EC:2.7.1.153	phosphatidylinositol-4,5-bisphosphate 3-kinase catalytic subunit delta [Source:HGNC Symbol;Acc:HGNC:8977]	9.52461	10.2022	9.20053	3.46034	3.52124	3.54191	2.74883	1.45882	up
ko05214	Glioma	0.167716	ENSG00000183049	CAMK1D	K08794	EC:2.7.11.17	calcium/calmodulin dependent protein kinase ID [Source:HGNC Symbol;Acc:HGNC:19341]	0.0107989	0.0233145	0.00486191	0	0	0	129.918	7.02145	up
ko05142	Chagas disease (American trypanosomiasis)	0.178725	ENSG00000108691	CCL2	K14624	NA	C-C motif chemokine ligand 2 [Source:HGNC Symbol;Acc:HGNC:10618]	0	0.0123568	0	0.244714	0.122661	0.0697116	0.0282709	-5.14454	down
ko05142	Chagas disease (American trypanosomiasis)	0.178725	ENSG00000125730	C3	NA	NA	complement C3 [Source:HGNC Symbol;Acc:HGNC:1318]	0.604963	0.652236	0.475934	0.224683	0.205408	0.304123	2.36053	1.23911	up
ko05142	Chagas disease (American trypanosomiasis)	0.178725	ENSG00000137841	PLCB2	K05858	EC:3.1.4.11	phospholipase C beta 2 [Source:HGNC Symbol;Acc:HGNC:9055]	1.22285	1.07587	0.998986	2.27135	2.18017	2.3556	0.48445	-1.04558	down
ko05142	Chagas disease (American trypanosomiasis)	0.178725	ENSG00000171608	PIK3CD	K00922	EC:2.7.1.153	phosphatidylinositol-4,5-bisphosphate 3-kinase catalytic subunit delta [Source:HGNC Symbol;Acc:HGNC:8977]	9.52461	10.2022	9.20053	3.46034	3.52124	3.54191	2.74883	1.45882	up
ko05142	Chagas disease (American trypanosomiasis)	0.178725	ENSG00000271503	CCL5	K12499	NA	C-C motif chemokine ligand 5 [Source:HGNC Symbol;Acc:HGNC:10632]	0.273704	0.226996	0.240657	0.238183	1.12606	0.715286	0.356501	-1.48802	down
ko05142	Chagas disease (American trypanosomiasis)	0.178725	ENSG00000277632	CCL3	K05408	NA	C-C motif chemokine ligand 3 [Source:HGNC Symbol;Acc:HGNC:10627]	0	0	0	0.0583909	0.240375	0.215266	0.000583621	-10.7427	down
ko04970	Salivary secretion	0.181026	ENSG00000004468	CD38	NA	NA	CD38 molecule [Source:HGNC Symbol;Acc:HGNC:1667]	0	0.00715757	0.0250191	0.0649487	0.0856007	0.0694117	0.146284	-2.77316	down
ko04970	Salivary secretion	0.181026	ENSG00000043591	ADRB1	NA	NA	adrenoceptor beta 1 [Source:HGNC Symbol;Acc:HGNC:285]	0.170464	0.236935	0.15003	0.371927	0.510363	0.531105	0.39439	-1.3423	down
ko04970	Salivary secretion	0.181026	ENSG00000101441	CST4	K13900	NA	cystatin S [Source:HGNC Symbol;Acc:HGNC:2476]	3.21984	3.35064	2.10914	0.579599	0.909387	1.01168	3.47092	1.79532	up
ko04970	Salivary secretion	0.181026	ENSG00000137841	PLCB2	K05858	EC:3.1.4.11	phospholipase C beta 2 [Source:HGNC Symbol;Acc:HGNC:9055]	1.22285	1.07587	0.998986	2.27135	2.18017	2.3556	0.48445	-1.04558	down
ko04970	Salivary secretion	0.181026	ENSG00000138669	PRKG2	NA	NA	protein kinase cGMP-dependent 2 [Source:HGNC Symbol;Acc:HGNC:9416]	0.129456	0.0735525	0.140713	0.0275286	0.0577094	0.0249403	3.11968	1.6414	up
ko00400	Phenylalanine, tyrosine and tryptophan biosynthesis	0.182681	ENSG00000104951	IL4I1	K03334	EC:1.4.3.2	interleukin 4 induced 1 [Source:HGNC Symbol;Acc:HGNC:19094]	0	0.0581656	0.000410476	0.0906296	0.120879	0.355798	0.103253	-3.27575	down
ko00524	Neomycin, kanamycin and gentamicin biosynthesis	0.182681	ENSG00000159399	HK2	K00844	EC:2.7.1.1	hexokinase 2 [Source:HGNC Symbol;Acc:HGNC:4923]	19.1173	19.1725	19.135	7.26583	7.19168	6.5127	2.73839	1.45333	up
ko00670	One carbon pool by folate	0.186109	ENSG00000065911	MTHFD2	K13403	3.5.4.9;EC:1.5.1.15	methylenetetrahydrofolate dehydrogenase (NADP+ dependent) 2, methenyltetrahydrofolate cyclohydrolase [Source:HGNC Symbol;Acc:HGNC:7434]	49.1068	50.3624	47.1912	19.9835	18.7347	21.2895	2.44402	1.28926	up
ko00670	One carbon pool by folate	0.186109	ENSG00000136010	ALDH1L2	K00289	EC:1.5.1.6	aldehyde dehydrogenase 1 family member L2 [Source:HGNC Symbol;Acc:HGNC:26777]	7.55341	6.98997	7.11324	2.60772	2.82681	2.81497	2.62521	1.39243	up
ko05225	Hepatocellular carcinoma	0.186376	ENSG00000100292	HMOX1	K00510	EC:1.14.14.18	heme oxygenase 1 [Source:HGNC Symbol;Acc:HGNC:5013]	89.7321	91.1439	88.7963	35.885	34.2525	35.0486	2.56376	1.35826	up
ko05225	Hepatocellular carcinoma	0.186376	ENSG00000111432	FZD10	K02842	NA	frizzled class receptor 10 [Source:HGNC Symbol;Acc:HGNC:4039]	0.307676	0.178876	0.265202	0.414484	0.406371	0.695118	0.495889	-1.01191	down
ko05225	Hepatocellular carcinoma	0.186376	ENSG00000114251	WNT5A	K00444	NA	Wnt family member 5A [Source:HGNC Symbol;Acc:HGNC:12784]	5.57721	5.68786	5.2551	1.69095	1.70368	1.40736	3.44027	1.78252	up
ko05225	Hepatocellular carcinoma	0.186376	ENSG00000163235	TGFA	K08774	NA	transforming growth factor alpha [Source:HGNC Symbol;Acc:HGNC:11765]	0.277411	0.200279	0.285336	0.522739	0.56663	0.508914	0.477404	-1.06672	down
ko05225	Hepatocellular carcinoma	0.186376	ENSG00000171608	PIK3CD	K00922	EC:2.7.1.153	phosphatidylinositol-4,5-bisphosphate 3-kinase catalytic subunit delta [Source:HGNC Symbol;Acc:HGNC:8977]	9.52461	10.2022	9.20053	3.46034	3.52124	3.54191	2.74883	1.45882	up
ko05225	Hepatocellular carcinoma	0.186376	ENSG00000188064	WNT7B	K00572	NA	Wnt family member 7B [Source:HGNC Symbol;Acc:HGNC:12787]	0.295273	0.221091	0.222033	0.757426	0.586205	0.541568	0.391681	-1.35225	down
ko05225	Hepatocellular carcinoma	0.186376	ENSG00000188763	FZD9	K02842	NA	frizzled class receptor 9 [Source:HGNC Symbol;Acc:HGNC:4047]	0.490189	0.269952	0.446333	0.069475	0.06526	0.150838	4.22475	2.07887	up
ko05225	Hepatocellular carcinoma	0.186376	ENSG00000197763	TXNRD3	K22182	EC:1.8.1.9	thioredoxin reductase 3 [Source:HGNC Symbol;Acc:HGNC:20667]	0.193838	0.0677279	0.0749312	0.3245	0.285745	0.246366	0.392823	-1.34805	down
ko05225	Hepatocellular carcinoma	0.186376	ENSG00000198431	TXNRD1	K22182	EC:1.8.1.9	thioredoxin reductase 1 [Source:HGNC Symbol;Acc:HGNC:12437]	100.766	102.237	97.1054	46.3562	47.9705	48.1206	2.1068	1.07505	up
ko04370	VEGF signaling pathway	0.187457	ENSG00000112715	VEGFA	K05448	NA	vascular endothelial growth factor A [Source:HGNC Symbol;Acc:HGNC:12680]	4.90824	5.02839	4.90206	1.38709	1.36922	1.64296	3.37299	1.75403	up
ko04370	VEGF signaling pathway	0.187457	ENSG00000164867	NOS3	K13242	EC:1.14.13.39	nitric oxide synthase 3 [Source:HGNC Symbol;Acc:HGNC:7876]	6.55493	6.71701	6.98105	1.12798	1.37562	1.74707	4.76466	2.25237	up
ko04370	VEGF signaling pathway	0.187457	ENSG00000171608	PIK3CD	K00922	EC:2.7.1.153	phosphatidylinositol-4,5-bisphosphate 3-kinase catalytic subunit delta [Source:HGNC Symbol;Acc:HGNC:8977]	9.52461	10.2022	9.20053	3.46034	3.52124	3.54191	2.74883	1.45882	up
ko04370	VEGF signaling pathway	0.187457	ENSG00000176170	SPHK1	K04718	EC:2.7.1.91	sphingosine kinase 1 [Source:HGNC Symbol;Acc:HGNC:11240]	5.59209	6.09754	5.73668	3.05925	2.66869	2.62801	2.0855	1.06039	up
ko01521	EGFR tyrosine kinase inhibitor resistance	0.187825	ENSG00000100311	PDGFB	NA	NA	platelet derived growth factor subunit B [Source:HGNC Symbol;Acc:HGNC:8800]	2.54046	2.15644	2.37609	4.82997	5.01248	5.62815	0.457189	-1.12914	down
ko01521	EGFR tyrosine kinase inhibitor resistance	0.187825	ENSG00000112715	VEGFA	K05448	NA	vascular endothelial growth factor A [Source:HGNC Symbol;Acc:HGNC:12680]	4.90824	5.02839	4.90206	1.38709	1.36922	1.64296	3.37299	1.75403	up
ko01521	EGFR tyrosine kinase inhibitor resistance	0.187825	ENSG00000163235	TGFA	K08774	NA	transforming growth factor alpha [Source:HGNC Symbol;Acc:HGNC:11765]	0.277411	0.200279	0.285336	0.522739	0.56663	0.508914	0.477404	-1.06672	down
ko01521	EGFR tyrosine kinase inhibitor resistance	0.187825	ENSG00000171608	PIK3CD	K00922	EC:2.7.1.153	phosphatidylinositol-4,5-bisphosphate 3-kinase catalytic subunit delta [Source:HGNC Symbol;Acc:HGNC:8977]	9.52461	10.2022	9.20053	3.46034	3.52124	3.54191	2.74883	1.45882	up
ko01521	EGFR tyrosine kinase inhibitor resistance	0.187825	ENSG00000171791	BCL2	NA	NA	BCL2 apoptosis regulator [Source:HGNC Symbol;Acc:HGNC:990]	0.0815517	0.0435239	0.057271	0.00336359	0.0210766	0.0330613	3.17117	1.66501	up
ko05144	Malaria	0.188715	ENSG00000101017	CD40	NA	NA	CD40 molecule [Source:HGNC Symbol;Acc:HGNC:11919]	0.0450092	0.0424591	0	0.170735	0.0535356	0.24223	0.187499	-2.41505	down
ko05144	Malaria	0.188715	ENSG00000108691	CCL2	K14624	NA	C-C motif chemokine ligand 2 [Source:HGNC Symbol;Acc:HGNC:10618]	0	0.0123568	0	0.244714	0.122661	0.0697116	0.0282709	-5.14454	down
ko05144	Malaria	0.188715	ENSG00000137801	THBS1	K16857	NA	thrombospondin 1 [Source:HGNC Symbol;Acc:HGNC:11785]	1.27866	1.14243	1.23253	2.67309	3.2937	3.02397	0.406374	-1.29912	down
ko04217	Necroptosis	0.194065	ENSG00000087086	FTL	K13625	NA	ferritin light chain [Source:HGNC Symbol;Acc:HGNC:3999]	2644.7	2703.58	2538.23	1238.19	1218.23	1229.65	2.13955	1.09731	up
ko04217	Necroptosis	0.194065	ENSG00000115008	IL1A	K04383	NA	interleukin 1 alpha [Source:HGNC Symbol;Acc:HGNC:5991]	0.77763	1.11653	0.732597	0.309797	0.563067	0.351733	2.14499	1.10097	up
ko04217	Necroptosis	0.194065	ENSG00000161011	SQSTM1	K14381	NA	sequestosome 1 [Source:HGNC Symbol;Acc:HGNC:11280]	247.969	256.675	238.203	38.0893	36.2274	38.9358	6.55922	2.71352	up
ko04217	Necroptosis	0.194065	ENSG00000165168	CYBB	NA	NA	cytochrome b-245 beta chain [Source:HGNC Symbol;Acc:HGNC:2578]	0.0534915	0.0687053	0.0238664	0.317554	0.34727	0.213433	0.166311	-2.58805	down
ko04217	Necroptosis	0.194065	ENSG00000167996	FTH1	K00522	EC:1.16.3.2	ferritin heavy chain 1 [Source:HGNC Symbol;Acc:HGNC:3976]	1707.92	1734.58	1648.65	586.478	606.86	609.179	2.82446	1.49798	up
ko04217	Necroptosis	0.194065	ENSG00000171791	BCL2	NA	NA	BCL2 apoptosis regulator [Source:HGNC Symbol;Acc:HGNC:990]	0.0815517	0.0435239	0.057271	0.00336359	0.0210766	0.0330613	3.17117	1.66501	up
ko04217	Necroptosis	0.194065	ENSG00000181218	H2AW	K11251	NA	H2A.W histone [Source:HGNC Symbol;Acc:HGNC:20507]	5.71937	4.78492	4.92054	2.10294	1.78203	1.28183	2.98537	1.57791	up
ko04217	Necroptosis	0.194065	ENSG00000213928	IRF9	K04693	NA	interferon regulatory factor 9 [Source:HGNC Symbol;Acc:HGNC:6131]	7.09201	4.79011	5.11644	1.48952	0.829154	2.02711	3.9115	1.96772	up
ko05323	Rheumatoid arthritis	0.201693	ENSG00000108691	CCL2	K14624	NA	C-C motif chemokine ligand 2 [Source:HGNC Symbol;Acc:HGNC:10618]	0	0.0123568	0	0.244714	0.122661	0.0697116	0.0282709	-5.14454	down
ko05323	Rheumatoid arthritis	0.201693	ENSG00000112715	VEGFA	K05448	NA	vascular endothelial growth factor A [Source:HGNC Symbol;Acc:HGNC:12680]	4.90824	5.02839	4.90206	1.38709	1.36922	1.64296	3.37299	1.75403	up
ko05323	Rheumatoid arthritis	0.201693	ENSG00000115008	IL1A	K04383	NA	interleukin 1 alpha [Source:HGNC Symbol;Acc:HGNC:5991]	0.77763	1.11653	0.732597	0.309797	0.563067	0.351733	2.14499	1.10097	up
ko05323	Rheumatoid arthritis	0.201693	ENSG00000271503	CCL5	K12499	NA	C-C motif chemokine ligand 5 [Source:HGNC Symbol;Acc:HGNC:10632]	0.273704	0.226996	0.240657	0.238183	1.12606	0.715286	0.356501	-1.48802	down
ko05323	Rheumatoid arthritis	0.201693	ENSG00000277632	CCL3	K05408	NA	C-C motif chemokine ligand 3 [Source:HGNC Symbol;Acc:HGNC:10627]	0	0	0	0.0583909	0.240375	0.215266	0.000583621	-10.7427	down
ko04664	Fc epsilon RI signaling pathway	0.21209	ENSG00000010671	BTK	NA	NA	Bruton tyrosine kinase [Source:HGNC Symbol;Acc:HGNC:1133]	0.312402	0.39303	0.304322	0.111773	0.134015	0.191916	2.30693	1.20598	up
ko04664	Fc epsilon RI signaling pathway	0.21209	ENSG00000108984	MAP2K6	K04433	EC:2.7.12.2	mitogen-activated protein kinase kinase 6 [Source:HGNC Symbol;Acc:HGNC:6846]	0.206005	0.213823	0.179271	0.475148	0.423228	0.370059	0.472314	-1.08218	down
ko04664	Fc epsilon RI signaling pathway	0.21209	ENSG00000171608	PIK3CD	K00922	EC:2.7.1.153	phosphatidylinositol-4,5-bisphosphate 3-kinase catalytic subunit delta [Source:HGNC Symbol;Acc:HGNC:8977]	9.52461	10.2022	9.20053	3.46034	3.52124	3.54191	2.74883	1.45882	up
ko04664	Fc epsilon RI signaling pathway	0.21209	ENSG00000213658	LAT	K07362	NA	linker for activation of T cells [Source:HGNC Symbol;Acc:HGNC:18874]	0.173757	0.207904	0.132849	0.0701429	0.061785	0.0959653	2.25768	1.17484	up
ko05205	Proteoglycans in cancer	0.21417	ENSG00000111432	FZD10	K02842	NA	frizzled class receptor 10 [Source:HGNC Symbol;Acc:HGNC:4039]	0.307676	0.178876	0.265202	0.414484	0.406371	0.695118	0.495889	-1.01191	down
ko05205	Proteoglycans in cancer	0.21417	ENSG00000112715	VEGFA	K05448	NA	vascular endothelial growth factor A [Source:HGNC Symbol;Acc:HGNC:12680]	4.90824	5.02839	4.90206	1.38709	1.36922	1.64296	3.37299	1.75403	up
ko05205	Proteoglycans in cancer	0.21417	ENSG00000114251	WNT5A	K00444	NA	Wnt family member 5A [Source:HGNC Symbol;Acc:HGNC:12784]	5.57721	5.68786	5.2551	1.69095	1.70368	1.40736	3.44027	1.78252	up
ko05205	Proteoglycans in cancer	0.21417	ENSG00000122691	TWIST1	K09069	NA	twist family bHLH transcription factor 1 [Source:HGNC Symbol;Acc:HGNC:12428]	7.49067	8.80124	8.07993	3.13466	2.6721	3.00941	2.76445	1.46699	up
ko05205	Proteoglycans in cancer	0.21417	ENSG00000137801	THBS1	K16857	NA	thrombospondin 1 [Source:HGNC Symbol;Acc:HGNC:11785]	1.27866	1.14243	1.23253	2.67309	3.2937	3.02397	0.406374	-1.29912	down
ko05205	Proteoglycans in cancer	0.21417	ENSG00000150593	PDCD4	K16865	NA	programmed cell death 4 [Source:HGNC Symbol;Acc:HGNC:8763]	28.2476	28.0603	27.275	9.77137	10.3805	9.74783	2.79544	1.48308	up
ko05205	Proteoglycans in cancer	0.21417	ENSG00000171608	PIK3CD	K00922	EC:2.7.1.153	phosphatidylinositol-4,5-bisphosphate 3-kinase catalytic subunit delta [Source:HGNC Symbol;Acc:HGNC:8977]	9.52461	10.2022	9.20053	3.46034	3.52124	3.54191	2.74883	1.45882	up
ko05205	Proteoglycans in cancer	0.21417	ENSG00000188064	WNT7B	K00572	NA	Wnt family member 7B [Source:HGNC Symbol;Acc:HGNC:12787]	0.295273	0.221091	0.222033	0.757426	0.586205	0.541568	0.391681	-1.35225	down
ko05205	Proteoglycans in cancer	0.21417	ENSG00000188763	FZD9	K02842	NA	frizzled class receptor 9 [Source:HGNC Symbol;Acc:HGNC:4047]	0.490189	0.269952	0.446333	0.069475	0.06526	0.150838	4.22475	2.07887	up
ko05205	Proteoglycans in cancer	0.21417	ENSG00000259207	ITGB3	K06493	NA	integrin subunit beta 3 [Source:HGNC Symbol;Acc:HGNC:6156]	28.2372	26.75	27.4105	9.64783	10.2933	9.43259	2.80515	1.48808	up
ko00750	Vitamin B6 metabolism	0.215014	ENSG00000241360	PDXP	K07758	EC:3.1.3.74	pyridoxal phosphatase [Source:HGNC Symbol;Acc:HGNC:30259]	0.969561	1.22346	1.11638	1.7625	2.25975	2.62492	0.497867	-1.00617	down
ko04670	Leukocyte transendothelial migration	0.221926	ENSG00000013297	CLDN11	K06087	NA	claudin 11 [Source:HGNC Symbol;Acc:HGNC:8514]	3.81156	3.57602	3.13189	10.2097	10.6506	10.8494	0.331743	-1.59186	down
ko04670	Leukocyte transendothelial migration	0.221926	ENSG00000101335	MYL9	K12755	NA	myosin light chain 9 [Source:HGNC Symbol;Acc:HGNC:15754]	17.9692	19.3398	19.2384	39.2504	40.3889	37.7753	0.481604	-1.05408	down
ko04670	Leukocyte transendothelial migration	0.221926	ENSG00000164007	CLDN19	K06087	NA	claudin 19 [Source:HGNC Symbol;Acc:HGNC:2040]	0.583733	0.697795	0.456022	2.57722	2.90237	2.78849	0.210152	-2.2505	down
ko04670	Leukocyte transendothelial migration	0.221926	ENSG00000165168	CYBB	NA	NA	cytochrome b-245 beta chain [Source:HGNC Symbol;Acc:HGNC:2578]	0.0534915	0.0687053	0.0238664	0.317554	0.34727	0.213433	0.166311	-2.58805	down
ko04670	Leukocyte transendothelial migration	0.221926	ENSG00000171608	PIK3CD	K00922	EC:2.7.1.153	phosphatidylinositol-4,5-bisphosphate 3-kinase catalytic subunit delta [Source:HGNC Symbol;Acc:HGNC:8977]	9.52461	10.2022	9.20053	3.46034	3.52124	3.54191	2.74883	1.45882	up
ko04670	Leukocyte transendothelial migration	0.221926	ENSG00000180209	MYLPF	K12758	NA	myosin light chain, phosphorylatable, fast skeletal muscle [Source:HGNC Symbol;Acc:HGNC:29824]	0.902631	1.15408	1.05373	2.7586	2.38589	2.2066	0.423125	-1.24084	down
ko04062	Chemokine signaling pathway	0.22982	ENSG00000006210	CX3CL1	K05508	NA	C-X3-C motif chemokine ligand 1 [Source:HGNC Symbol;Acc:HGNC:10647]	0.173229	0.106445	0.082418	0.0184995	0.00793741	0.0153506	8.66507	3.11521	up
ko04062	Chemokine signaling pathway	0.22982	ENSG00000081041	CXCL2	K05505	NA	C-X-C motif chemokine ligand 2 [Source:HGNC Symbol;Acc:HGNC:4603]	1.52022	1.34198	1.44676	0.433843	0.298856	0.5693	3.30949	1.72661	up
ko04062	Chemokine signaling pathway	0.22982	ENSG00000108691	CCL2	K14624	NA	C-C motif chemokine ligand 2 [Source:HGNC Symbol;Acc:HGNC:10618]	0	0.0123568	0	0.244714	0.122661	0.0697116	0.0282709	-5.14454	down
ko04062	Chemokine signaling pathway	0.22982	ENSG00000137841	PLCB2	K05858	EC:3.1.4.11	phospholipase C beta 2 [Source:HGNC Symbol;Acc:HGNC:9055]	1.22285	1.07587	0.998986	2.27135	2.18017	2.3556	0.48445	-1.04558	down
ko04062	Chemokine signaling pathway	0.22982	ENSG00000171608	PIK3CD	K00922	EC:2.7.1.153	phosphatidylinositol-4,5-bisphosphate 3-kinase catalytic subunit delta [Source:HGNC Symbol;Acc:HGNC:8977]	9.52461	10.2022	9.20053	3.46034	3.52124	3.54191	2.74883	1.45882	up
ko04062	Chemokine signaling pathway	0.22982	ENSG00000172215	CXCR6	K04191	NA	C-X-C motif chemokine receptor 6 [Source:HGNC Symbol;Acc:HGNC:16647]	9.81207	9.83837	9.49392	3.34268	4.10659	3.65547	2.6245	1.39204	up
ko04062	Chemokine signaling pathway	0.22982	ENSG00000183625	CCR3	NA	NA	C-C motif chemokine receptor 3 [Source:HGNC Symbol;Acc:HGNC:1604]	0.544696	0.412345	0.439864	0.125524	0.175974	0.173877	2.93854	1.5551	up
ko04062	Chemokine signaling pathway	0.22982	ENSG00000271503	CCL5	K12499	NA	C-C motif chemokine ligand 5 [Source:HGNC Symbol;Acc:HGNC:10632]	0.273704	0.226996	0.240657	0.238183	1.12606	0.715286	0.356501	-1.48802	down
ko04062	Chemokine signaling pathway	0.22982	ENSG00000277632	CCL3	K05408	NA	C-C motif chemokine ligand 3 [Source:HGNC Symbol;Acc:HGNC:10627]	0	0	0	0.0583909	0.240375	0.215266	0.000583621	-10.7427	down
ko00515	Mannose type O-glycan biosynthesis	0.230069	ENSG00000115526	CHST10	K09674	EC:2.8.2.-	carbohydrate sulfotransferase 10 [Source:HGNC Symbol;Acc:HGNC:19650]	0.154899	0.208133	0.190658	0.298406	0.388715	0.488788	0.470861	-1.08663	down
ko00515	Mannose type O-glycan biosynthesis	0.230069	ENSG00000165905	LARGE2	K09668	2.4.1.-;EC:2.4.2.-	LARGE xylosyl- and glucuronyltransferase 2 [Source:HGNC Symbol;Acc:HGNC:16522]	13.0045	12.3325	11.1791	25.7332	25.9458	26.4122	0.467609	-1.09663	down
ko05165	Human papillomavirus infection	0.232675	ENSG00000081052	COL4A4	NA	NA	collagen type IV alpha 4 chain [Source:HGNC Symbol;Acc:HGNC:2206]	0.0240801	0.0210587	0.022213	0	0	0	224.506	7.81061	up
ko05165	Human papillomavirus infection	0.232675	ENSG00000105855	ITGB8	K06591	NA	integrin subunit beta 8 [Source:HGNC Symbol;Acc:HGNC:6163]	0.0232243	0.030616	0.0436899	0.078232	0.111838	0.0818672	0.35865	-1.47935	down
ko05165	Human papillomavirus infection	0.232675	ENSG00000111432	FZD10	K02842	NA	frizzled class receptor 10 [Source:HGNC Symbol;Acc:HGNC:4039]	0.307676	0.178876	0.265202	0.414484	0.406371	0.695118	0.495889	-1.01191	down
ko05165	Human papillomavirus infection	0.232675	ENSG00000112715	VEGFA	K05448	NA	vascular endothelial growth factor A [Source:HGNC Symbol;Acc:HGNC:12680]	4.90824	5.02839	4.90206	1.38709	1.36922	1.64296	3.37299	1.75403	up
ko05165	Human papillomavirus infection	0.232675	ENSG00000114251	WNT5A	K00444	NA	Wnt family member 5A [Source:HGNC Symbol;Acc:HGNC:12784]	5.57721	5.68786	5.2551	1.69095	1.70368	1.40736	3.44027	1.78252	up
ko05165	Human papillomavirus infection	0.232675	ENSG00000114315	HES1	K06054	NA	hes family bHLH transcription factor 1 [Source:HGNC Symbol;Acc:HGNC:5192]	2.13443	2.94676	1.81569	1.30389	0.986724	1.1319	2.01515	1.01089	up
ko05165	Human papillomavirus infection	0.232675	ENSG00000137801	THBS1	K16857	NA	thrombospondin 1 [Source:HGNC Symbol;Acc:HGNC:11785]	1.27866	1.14243	1.23253	2.67309	3.2937	3.02397	0.406374	-1.29912	down
ko05165	Human papillomavirus infection	0.232675	ENSG00000157601	MX1	K14754	NA	MX dynamin like GTPase 1 [Source:HGNC Symbol;Acc:HGNC:7532]	10.7853	10.5383	10.346	1.34383	1.36044	1.20959	8.09165	3.01643	up
ko05165	Human papillomavirus infection	0.232675	ENSG00000164683	HEY1	K09091	NA	hes related family bHLH transcription factor with YRPW motif 1 [Source:HGNC Symbol;Acc:HGNC:4880]	6.84921	7.35974	6.58168	1.74259	1.6073	2.10181	3.81361	1.93116	up
ko05165	Human papillomavirus infection	0.232675	ENSG00000171608	PIK3CD	K00922	EC:2.7.1.153	phosphatidylinositol-4,5-bisphosphate 3-kinase catalytic subunit delta [Source:HGNC Symbol;Acc:HGNC:8977]	9.52461	10.2022	9.20053	3.46034	3.52124	3.54191	2.74883	1.45882	up
ko05165	Human papillomavirus infection	0.232675	ENSG00000187608	ISG15	K12159	NA	ISG15 ubiquitin like modifier [Source:HGNC Symbol;Acc:HGNC:4053]	152.148	156.59	142.003	67.6137	68.4366	73.8868	2.14703	1.10234	up
ko05165	Human papillomavirus infection	0.232675	ENSG00000188064	WNT7B	K00572	NA	Wnt family member 7B [Source:HGNC Symbol;Acc:HGNC:12787]	0.295273	0.221091	0.222033	0.757426	0.586205	0.541568	0.391681	-1.35225	down
ko05165	Human papillomavirus infection	0.232675	ENSG00000188763	FZD9	K02842	NA	frizzled class receptor 9 [Source:HGNC Symbol;Acc:HGNC:4047]	0.490189	0.269952	0.446333	0.069475	0.06526	0.150838	4.22475	2.07887	up
ko05165	Human papillomavirus infection	0.232675	ENSG00000213928	IRF9	K04693	NA	interferon regulatory factor 9 [Source:HGNC Symbol;Acc:HGNC:6131]	7.09201	4.79011	5.11644	1.48952	0.829154	2.02711	3.9115	1.96772	up
ko05165	Human papillomavirus infection	0.232675	ENSG00000259207	ITGB3	K06493	NA	integrin subunit beta 3 [Source:HGNC Symbol;Acc:HGNC:6156]	28.2372	26.75	27.4105	9.64783	10.2933	9.43259	2.80515	1.48808	up
ko04668	TNF signaling pathway	0.234869	ENSG00000006210	CX3CL1	K05508	NA	C-X3-C motif chemokine ligand 1 [Source:HGNC Symbol;Acc:HGNC:10647]	0.173229	0.106445	0.082418	0.0184995	0.00793741	0.0153506	8.66507	3.11521	up
ko04668	TNF signaling pathway	0.234869	ENSG00000081041	CXCL2	K05505	NA	C-X-C motif chemokine ligand 2 [Source:HGNC Symbol;Acc:HGNC:4603]	1.52022	1.34198	1.44676	0.433843	0.298856	0.5693	3.30949	1.72661	up
ko04668	TNF signaling pathway	0.234869	ENSG00000108691	CCL2	K14624	NA	C-C motif chemokine ligand 2 [Source:HGNC Symbol;Acc:HGNC:10618]	0	0.0123568	0	0.244714	0.122661	0.0697116	0.0282709	-5.14454	down
ko04668	TNF signaling pathway	0.234869	ENSG00000108984	MAP2K6	K04433	EC:2.7.12.2	mitogen-activated protein kinase kinase 6 [Source:HGNC Symbol;Acc:HGNC:6846]	0.206005	0.213823	0.179271	0.475148	0.423228	0.370059	0.472314	-1.08218	down
ko04668	TNF signaling pathway	0.234869	ENSG00000171608	PIK3CD	K00922	EC:2.7.1.153	phosphatidylinositol-4,5-bisphosphate 3-kinase catalytic subunit delta [Source:HGNC Symbol;Acc:HGNC:8977]	9.52461	10.2022	9.20053	3.46034	3.52124	3.54191	2.74883	1.45882	up
ko04668	TNF signaling pathway	0.234869	ENSG00000271503	CCL5	K12499	NA	C-C motif chemokine ligand 5 [Source:HGNC Symbol;Acc:HGNC:10632]	0.273704	0.226996	0.240657	0.238183	1.12606	0.715286	0.356501	-1.48802	down
ko04976	Bile secretion	0.237566	ENSG00000073734	ABCB11	K05664	NA	ATP binding cassette subfamily B member 11 [Source:HGNC Symbol;Acc:HGNC:42]	0	0	0	0.0197235	0.0237086	0	0.00690733	-7.17766	down
ko04976	Bile secretion	0.237566	ENSG00000105398	SULT2A1	K11822	EC:2.8.2.14	sulfotransferase family 2A member 1 [Source:HGNC Symbol;Acc:HGNC:11458]	3.1049	3.06224	2.55443	0.748283	1.23885	1.2635	2.68304	1.42387	up
ko04976	Bile secretion	0.237566	ENSG00000111700	SLCO1B3	K05043	NA	solute carrier organic anion transporter family member 1B3 [Source:HGNC Symbol;Acc:HGNC:10961]	1.83853	1.84934	2.26118	0.682044	0.774903	0.844072	2.5854	1.37039	up
ko04976	Bile secretion	0.237566	ENSG00000257046	SLCO1B3-SLCO1B7	K05043	NA	SLCO1B3-SLCO1B7 readthrough [Source:HGNC Symbol;Acc:HGNC:54403]	0.0184343	0.0308331	0.0660923	0	0	0	384.532	8.58696	up
ko04930	Type II diabetes mellitus	0.240776	ENSG00000159399	HK2	K00844	EC:2.7.1.1	hexokinase 2 [Source:HGNC Symbol;Acc:HGNC:4923]	19.1173	19.1725	19.135	7.26583	7.19168	6.5127	2.73839	1.45333	up
ko04930	Type II diabetes mellitus	0.240776	ENSG00000171608	PIK3CD	K00922	EC:2.7.1.153	phosphatidylinositol-4,5-bisphosphate 3-kinase catalytic subunit delta [Source:HGNC Symbol;Acc:HGNC:8977]	9.52461	10.2022	9.20053	3.46034	3.52124	3.54191	2.74883	1.45882	up
ko04930	Type II diabetes mellitus	0.240776	ENSG00000185950	IRS2	K07187	NA	insulin receptor substrate 2 [Source:HGNC Symbol;Acc:HGNC:6126]	6.19279	6.68089	6.3721	2.94036	2.94224	2.56412	2.27849	1.18808	up
ko00500	Starch and sucrose metabolism	0.244891	ENSG00000159399	HK2	K00844	EC:2.7.1.1	hexokinase 2 [Source:HGNC Symbol;Acc:HGNC:4923]	19.1173	19.1725	19.135	7.26583	7.19168	6.5127	2.73839	1.45333	up
ko00500	Starch and sucrose metabolism	0.244891	ENSG00000197594	ENPP1	NA	NA	ectonucleotide pyrophosphatase/phosphodiesterase 1 [Source:HGNC Symbol;Acc:HGNC:3356]	1.93715	2.14236	2.04685	1.01476	0.926944	0.915575	2.14413	1.10039	up
ko00740	Riboflavin metabolism	0.246073	ENSG00000197594	ENPP1	NA	NA	ectonucleotide pyrophosphatase/phosphodiesterase 1 [Source:HGNC Symbol;Acc:HGNC:3356]	1.93715	2.14236	2.04685	1.01476	0.926944	0.915575	2.14413	1.10039	up
ko05210	Colorectal cancer	0.252665	ENSG00000105327	BBC3	K10132	NA	BCL2 binding component 3 [Source:HGNC Symbol;Acc:HGNC:17868]	3.8191	3.9022	4.70406	1.4264	1.27524	1.67757	2.83736	1.50455	up
ko05210	Colorectal cancer	0.252665	ENSG00000141682	PMAIP1	K10131	NA	phorbol-12-myristate-13-acetate-induced protein 1 [Source:HGNC Symbol;Acc:HGNC:9108]	3.8664	3.77114	3.86103	1.84697	1.7502	1.90625	2.08935	1.06305	up
ko05210	Colorectal cancer	0.252665	ENSG00000163235	TGFA	K08774	NA	transforming growth factor alpha [Source:HGNC Symbol;Acc:HGNC:11765]	0.277411	0.200279	0.285336	0.522739	0.56663	0.508914	0.477404	-1.06672	down
ko05210	Colorectal cancer	0.252665	ENSG00000171608	PIK3CD	K00922	EC:2.7.1.153	phosphatidylinositol-4,5-bisphosphate 3-kinase catalytic subunit delta [Source:HGNC Symbol;Acc:HGNC:8977]	9.52461	10.2022	9.20053	3.46034	3.52124	3.54191	2.74883	1.45882	up
ko05210	Colorectal cancer	0.252665	ENSG00000171791	BCL2	NA	NA	BCL2 apoptosis regulator [Source:HGNC Symbol;Acc:HGNC:990]	0.0815517	0.0435239	0.057271	0.00336359	0.0210766	0.0330613	3.17117	1.66501	up
ko05226	Gastric cancer	0.266632	ENSG00000111432	FZD10	K02842	NA	frizzled class receptor 10 [Source:HGNC Symbol;Acc:HGNC:4039]	0.307676	0.178876	0.265202	0.414484	0.406371	0.695118	0.495889	-1.01191	down
ko05226	Gastric cancer	0.266632	ENSG00000113578	FGF1	K18496	NA	fibroblast growth factor 1 [Source:HGNC Symbol;Acc:HGNC:3665]	3.12469	3.31813	3.8145	7.04651	6.97203	7.43587	0.478099	-1.06462	down
ko05226	Gastric cancer	0.266632	ENSG00000114251	WNT5A	K00444	NA	Wnt family member 5A [Source:HGNC Symbol;Acc:HGNC:12784]	5.57721	5.68786	5.2551	1.69095	1.70368	1.40736	3.44027	1.78252	up
ko05226	Gastric cancer	0.266632	ENSG00000171608	PIK3CD	K00922	EC:2.7.1.153	phosphatidylinositol-4,5-bisphosphate 3-kinase catalytic subunit delta [Source:HGNC Symbol;Acc:HGNC:8977]	9.52461	10.2022	9.20053	3.46034	3.52124	3.54191	2.74883	1.45882	up
ko05226	Gastric cancer	0.266632	ENSG00000171791	BCL2	NA	NA	BCL2 apoptosis regulator [Source:HGNC Symbol;Acc:HGNC:990]	0.0815517	0.0435239	0.057271	0.00336359	0.0210766	0.0330613	3.17117	1.66501	up
ko05226	Gastric cancer	0.266632	ENSG00000188064	WNT7B	K00572	NA	Wnt family member 7B [Source:HGNC Symbol;Acc:HGNC:12787]	0.295273	0.221091	0.222033	0.757426	0.586205	0.541568	0.391681	-1.35225	down
ko05226	Gastric cancer	0.266632	ENSG00000188763	FZD9	K02842	NA	frizzled class receptor 9 [Source:HGNC Symbol;Acc:HGNC:4047]	0.490189	0.269952	0.446333	0.069475	0.06526	0.150838	4.22475	2.07887	up
ko04623	Cytosolic DNA-sensing pathway	0.273069	ENSG00000107201	DDX58	K12646	EC:3.6.4.13	DExD/H-box helicase 58 [Source:HGNC Symbol;Acc:HGNC:19102]	11.9186	11.7185	10.3927	5.47989	5.2826	5.48422	2.09457	1.06665	up
ko04623	Cytosolic DNA-sensing pathway	0.273069	ENSG00000185507	IRF7	K09447	NA	interferon regulatory factor 7 [Source:HGNC Symbol;Acc:HGNC:6122]	8.21296	9.70327	8.49818	2.15593	2.30352	2.74669	3.66554	1.87403	up
ko04623	Cytosolic DNA-sensing pathway	0.273069	ENSG00000271503	CCL5	K12499	NA	C-C motif chemokine ligand 5 [Source:HGNC Symbol;Acc:HGNC:10632]	0.273704	0.226996	0.240657	0.238183	1.12606	0.715286	0.356501	-1.48802	down
ko00600	Sphingolipid metabolism	0.273069	ENSG00000148154	UGCG	K00720	EC:2.4.1.80	UDP-glucose ceramide glucosyltransferase [Source:HGNC Symbol;Acc:HGNC:12524]	8.36736	8.10628	8.04908	3.12326	3.41374	3.10131	2.5443	1.34727	up
ko00600	Sphingolipid metabolism	0.273069	ENSG00000176170	SPHK1	K04718	EC:2.7.1.91	sphingosine kinase 1 [Source:HGNC Symbol;Acc:HGNC:11240]	5.59209	6.09754	5.73668	3.05925	2.66869	2.62801	2.0855	1.06039	up
ko00600	Sphingolipid metabolism	0.273069	ENSG00000204386	NEU1	K01186	EC:3.2.1.18	neuraminidase 1 [Source:HGNC Symbol;Acc:HGNC:7758]	44.5692	45.0688	43.1946	20.5182	21.4147	20.1418	2.13988	1.09753	up
ko04979	Cholesterol metabolism	0.273069	ENSG00000007944	MYLIP	K10637	EC:2.3.2.27	myosin regulatory light chain interacting protein [Source:HGNC Symbol;Acc:HGNC:21155]	34.9818	34.6362	34.4401	10.7324	10.6708	10.7077	3.24058	1.69625	up
ko04979	Cholesterol metabolism	0.273069	ENSG00000073734	ABCB11	K05664	NA	ATP binding cassette subfamily B member 11 [Source:HGNC Symbol;Acc:HGNC:42]	0	0	0	0.0197235	0.0237086	0	0.00690733	-7.17766	down
ko04979	Cholesterol metabolism	0.273069	ENSG00000165029	ABCA1	NA	NA	ATP binding cassette subfamily A member 1 [Source:HGNC Symbol;Acc:HGNC:29]	3.11308	3.19404	3.22733	0.429525	0.456695	0.496393	6.89596	2.78575	up
ko00520	Amino sugar and nucleotide sugar metabolism	0.283941	ENSG00000102032	RENBP	K01787	EC:5.1.3.8	renin binding protein [Source:HGNC Symbol;Acc:HGNC:9959]	0.879547	0.932618	0.962121	0.254204	0.295058	0.179321	3.80778	1.92895	up
ko00520	Amino sugar and nucleotide sugar metabolism	0.283941	ENSG00000159399	HK2	K00844	EC:2.7.1.1	hexokinase 2 [Source:HGNC Symbol;Acc:HGNC:4923]	19.1173	19.1725	19.135	7.26583	7.19168	6.5127	2.73839	1.45333	up
ko00520	Amino sugar and nucleotide sugar metabolism	0.283941	ENSG00000197355	UAP1L1	K00972	2.7.7.83;EC:2.7.7.23	UDP-N-acetylglucosamine pyrophosphorylase 1 like 1 [Source:HGNC Symbol;Acc:HGNC:28082]	2.36557	2.48505	2.58414	0.554218	0.641468	0.841036	3.65035	1.86804	up
ko00830	Retinol metabolism	0.283941	ENSG00000140465	CYP1A1	K07408	EC:1.14.14.1	cytochrome P450 family 1 subfamily A member 1 [Source:HGNC Symbol;Acc:HGNC:2595]	11.3767	11.4031	11.7329	1.14669	1.3841	1.72439	8.11074	3.01983	up
ko00830	Retinol metabolism	0.283941	ENSG00000160870	CYP3A7	NA	NA	cytochrome P450 family 3 subfamily A member 7 [Source:HGNC Symbol;Acc:HGNC:2640]	0.0276296	0.239738	0.302266	0.0593275	0.0724363	0.0211879	3.72427	1.89696	up
ko00830	Retinol metabolism	0.283941	ENSG00000186684	CYP27C1	K17951	EC:1.14.19.53	cytochrome P450 family 27 subfamily C member 1 [Source:HGNC Symbol;Acc:HGNC:33480]	0.203873	0.233471	0.195908	0.0314469	0.0454168	0.0635499	4.50991	2.1731	up
ko05163	Human cytomegalovirus infection	0.292145	ENSG00000006210	CX3CL1	K05508	NA	C-X3-C motif chemokine ligand 1 [Source:HGNC Symbol;Acc:HGNC:10647]	0.173229	0.106445	0.082418	0.0184995	0.00793741	0.0153506	8.66507	3.11521	up
ko05163	Human cytomegalovirus infection	0.292145	ENSG00000108691	CCL2	K14624	NA	C-C motif chemokine ligand 2 [Source:HGNC Symbol;Acc:HGNC:10618]	0	0.0123568	0	0.244714	0.122661	0.0697116	0.0282709	-5.14454	down
ko05163	Human cytomegalovirus infection	0.292145	ENSG00000108984	MAP2K6	K04433	EC:2.7.12.2	mitogen-activated protein kinase kinase 6 [Source:HGNC Symbol;Acc:HGNC:6846]	0.206005	0.213823	0.179271	0.475148	0.423228	0.370059	0.472314	-1.08218	down
ko05163	Human cytomegalovirus infection	0.292145	ENSG00000112715	VEGFA	K05448	NA	vascular endothelial growth factor A [Source:HGNC Symbol;Acc:HGNC:12680]	4.90824	5.02839	4.90206	1.38709	1.36922	1.64296	3.37299	1.75403	up
ko05163	Human cytomegalovirus infection	0.292145	ENSG00000137841	PLCB2	K05858	EC:3.1.4.11	phospholipase C beta 2 [Source:HGNC Symbol;Acc:HGNC:9055]	1.22285	1.07587	0.998986	2.27135	2.18017	2.3556	0.48445	-1.04558	down
ko05163	Human cytomegalovirus infection	0.292145	ENSG00000171608	PIK3CD	K00922	EC:2.7.1.153	phosphatidylinositol-4,5-bisphosphate 3-kinase catalytic subunit delta [Source:HGNC Symbol;Acc:HGNC:8977]	9.52461	10.2022	9.20053	3.46034	3.52124	3.54191	2.74883	1.45882	up
ko05163	Human cytomegalovirus infection	0.292145	ENSG00000183625	CCR3	NA	NA	C-C motif chemokine receptor 3 [Source:HGNC Symbol;Acc:HGNC:1604]	0.544696	0.412345	0.439864	0.125524	0.175974	0.173877	2.93854	1.5551	up
ko05163	Human cytomegalovirus infection	0.292145	ENSG00000259207	ITGB3	K06493	NA	integrin subunit beta 3 [Source:HGNC Symbol;Acc:HGNC:6156]	28.2372	26.75	27.4105	9.64783	10.2933	9.43259	2.80515	1.48808	up
ko05163	Human cytomegalovirus infection	0.292145	ENSG00000271503	CCL5	K12499	NA	C-C motif chemokine ligand 5 [Source:HGNC Symbol;Acc:HGNC:10632]	0.273704	0.226996	0.240657	0.238183	1.12606	0.715286	0.356501	-1.48802	down
ko05163	Human cytomegalovirus infection	0.292145	ENSG00000277632	CCL3	K05408	NA	C-C motif chemokine ligand 3 [Source:HGNC Symbol;Acc:HGNC:10627]	0	0	0	0.0583909	0.240375	0.215266	0.000583621	-10.7427	down
ko04925	Aldosterone synthesis and secretion	0.298616	ENSG00000120457	KCNJ5	NA	NA	potassium inwardly rectifying channel subfamily J member 5 [Source:HGNC Symbol;Acc:HGNC:6266]	4.97851	5.31206	5.13986	2.31042	2.11548	2.03259	2.38917	1.25651	up
ko04925	Aldosterone synthesis and secretion	0.298616	ENSG00000134072	CAMK1	NA	NA	calcium/calmodulin dependent protein kinase I [Source:HGNC Symbol;Acc:HGNC:1459]	0.648729	0.445578	0.416345	1.2215	1.28324	0.775003	0.460601	-1.11841	down
ko04925	Aldosterone synthesis and secretion	0.298616	ENSG00000137841	PLCB2	K05858	EC:3.1.4.11	phospholipase C beta 2 [Source:HGNC Symbol;Acc:HGNC:9055]	1.22285	1.07587	0.998986	2.27135	2.18017	2.3556	0.48445	-1.04558	down
ko04925	Aldosterone synthesis and secretion	0.298616	ENSG00000171303	KCNK3	K04914	NA	potassium two pore domain channel subfamily K member 3 [Source:HGNC Symbol;Acc:HGNC:6278]	1.65814	1.68521	1.62205	0.477575	0.549148	0.828122	2.67699	1.42061	up
ko04925	Aldosterone synthesis and secretion	0.298616	ENSG00000183049	CAMK1D	K08794	EC:2.7.11.17	calcium/calmodulin dependent protein kinase ID [Source:HGNC Symbol;Acc:HGNC:19341]	0.0107989	0.0233145	0.00486191	0	0	0	129.918	7.02145	up
ko01524	Platinum drug resistance	0.299348	ENSG00000105327	BBC3	K10132	NA	BCL2 binding component 3 [Source:HGNC Symbol;Acc:HGNC:17868]	3.8191	3.9022	4.70406	1.4264	1.27524	1.67757	2.83736	1.50455	up
ko01524	Platinum drug resistance	0.299348	ENSG00000141682	PMAIP1	K10131	NA	phorbol-12-myristate-13-acetate-induced protein 1 [Source:HGNC Symbol;Acc:HGNC:9108]	3.8664	3.77114	3.86103	1.84697	1.7502	1.90625	2.08935	1.06305	up
ko01524	Platinum drug resistance	0.299348	ENSG00000171608	PIK3CD	K00922	EC:2.7.1.153	phosphatidylinositol-4,5-bisphosphate 3-kinase catalytic subunit delta [Source:HGNC Symbol;Acc:HGNC:8977]	9.52461	10.2022	9.20053	3.46034	3.52124	3.54191	2.74883	1.45882	up
ko01524	Platinum drug resistance	0.299348	ENSG00000171791	BCL2	NA	NA	BCL2 apoptosis regulator [Source:HGNC Symbol;Acc:HGNC:990]	0.0815517	0.0435239	0.057271	0.00336359	0.0210766	0.0330613	3.17117	1.66501	up
ko00072	Synthesis and degradation of ketone bodies	0.304564	ENSG00000146151	HMGCLL1	K01640	EC:4.1.3.4	3-hydroxymethyl-3-methylglutaryl-CoA lyase like 1 [Source:HGNC Symbol;Acc:HGNC:21359]	0	0	0	0.0301848	0.0344859	0.0206703	0.00351531	-8.15213	down
ko04071	Sphingolipid signaling pathway	0.309565	ENSG00000137841	PLCB2	K05858	EC:3.1.4.11	phospholipase C beta 2 [Source:HGNC Symbol;Acc:HGNC:9055]	1.22285	1.07587	0.998986	2.27135	2.18017	2.3556	0.48445	-1.04558	down
ko04071	Sphingolipid signaling pathway	0.309565	ENSG00000164867	NOS3	K13242	EC:1.14.13.39	nitric oxide synthase 3 [Source:HGNC Symbol;Acc:HGNC:7876]	6.55493	6.71701	6.98105	1.12798	1.37562	1.74707	4.76466	2.25237	up
ko04071	Sphingolipid signaling pathway	0.309565	ENSG00000171608	PIK3CD	K00922	EC:2.7.1.153	phosphatidylinositol-4,5-bisphosphate 3-kinase catalytic subunit delta [Source:HGNC Symbol;Acc:HGNC:8977]	9.52461	10.2022	9.20053	3.46034	3.52124	3.54191	2.74883	1.45882	up
ko04071	Sphingolipid signaling pathway	0.309565	ENSG00000171791	BCL2	NA	NA	BCL2 apoptosis regulator [Source:HGNC Symbol;Acc:HGNC:990]	0.0815517	0.0435239	0.057271	0.00336359	0.0210766	0.0330613	3.17117	1.66501	up
ko04071	Sphingolipid signaling pathway	0.309565	ENSG00000176170	SPHK1	K04718	EC:2.7.1.91	sphingosine kinase 1 [Source:HGNC Symbol;Acc:HGNC:11240]	5.59209	6.09754	5.73668	3.05925	2.66869	2.62801	2.0855	1.06039	up
ko04071	Sphingolipid signaling pathway	0.309565	ENSG00000180739	S1PR5	K04295	NA	sphingosine-1-phosphate receptor 5 [Source:HGNC Symbol;Acc:HGNC:14299]	0.0173402	0.0325377	0	0.122692	0.138648	0.0385125	0.166342	-2.58778	down
ko05215	Prostate cancer	0.314244	ENSG00000100311	PDGFB	NA	NA	platelet derived growth factor subunit B [Source:HGNC Symbol;Acc:HGNC:8800]	2.54046	2.15644	2.37609	4.82997	5.01248	5.62815	0.457189	-1.12914	down
ko05215	Prostate cancer	0.314244	ENSG00000163235	TGFA	K08774	NA	transforming growth factor alpha [Source:HGNC Symbol;Acc:HGNC:11765]	0.277411	0.200279	0.285336	0.522739	0.56663	0.508914	0.477404	-1.06672	down
ko05215	Prostate cancer	0.314244	ENSG00000167034	NKX3-1	K09348	NA	NK3 homeobox 1 [Source:HGNC Symbol;Acc:HGNC:7838]	0.50582	0.459656	0.423081	0.850447	1.03693	0.92786	0.493228	-1.01967	down
ko05215	Prostate cancer	0.314244	ENSG00000171608	PIK3CD	K00922	EC:2.7.1.153	phosphatidylinositol-4,5-bisphosphate 3-kinase catalytic subunit delta [Source:HGNC Symbol;Acc:HGNC:8977]	9.52461	10.2022	9.20053	3.46034	3.52124	3.54191	2.74883	1.45882	up
ko05215	Prostate cancer	0.314244	ENSG00000171791	BCL2	NA	NA	BCL2 apoptosis regulator [Source:HGNC Symbol;Acc:HGNC:990]	0.0815517	0.0435239	0.057271	0.00336359	0.0210766	0.0330613	3.17117	1.66501	up
ko05033	Nicotine addiction	0.319041	ENSG00000111886	GABRR2	NA	NA	gamma-aminobutyric acid type A receptor subunit rho2 [Source:HGNC Symbol;Acc:HGNC:4091]	0.750991	0.816432	0.533791	0.289798	0.422512	0.295869	2.08417	1.05947	up
ko05033	Nicotine addiction	0.319041	ENSG00000187730	GABRD	NA	NA	gamma-aminobutyric acid type A receptor subunit delta [Source:HGNC Symbol;Acc:HGNC:4084]	0	0.015877	0.0388856	0	0	0	182.542	7.51208	up
ko04392	Hippo signaling pathway - multiple species	0.319041	ENSG00000113645	WWC1	K16685	NA	WW and C2 domain containing 1 [Source:HGNC Symbol;Acc:HGNC:29435]	18.9749	19.5418	17.8304	7.95544	8.60051	8.87087	2.21605	1.14799	up
ko04392	Hippo signaling pathway - multiple species	0.319041	ENSG00000283900	TPTEP2-CSNK1E	K08960	EC:2.7.11.1	TPTEP2-CSNK1E readthrough [Source:HGNC Symbol;Acc:HGNC:53829]	0.114487	0.265575	1.08119	0.090579	0.015481	0.012815	12.2923	3.61968	up
ko04916	Melanogenesis	0.329977	ENSG00000111432	FZD10	K02842	NA	frizzled class receptor 10 [Source:HGNC Symbol;Acc:HGNC:4039]	0.307676	0.178876	0.265202	0.414484	0.406371	0.695118	0.495889	-1.01191	down
ko04916	Melanogenesis	0.329977	ENSG00000114251	WNT5A	K00444	NA	Wnt family member 5A [Source:HGNC Symbol;Acc:HGNC:12784]	5.57721	5.68786	5.2551	1.69095	1.70368	1.40736	3.44027	1.78252	up
ko04916	Melanogenesis	0.329977	ENSG00000137841	PLCB2	K05858	EC:3.1.4.11	phospholipase C beta 2 [Source:HGNC Symbol;Acc:HGNC:9055]	1.22285	1.07587	0.998986	2.27135	2.18017	2.3556	0.48445	-1.04558	down
ko04916	Melanogenesis	0.329977	ENSG00000188064	WNT7B	K00572	NA	Wnt family member 7B [Source:HGNC Symbol;Acc:HGNC:12787]	0.295273	0.221091	0.222033	0.757426	0.586205	0.541568	0.391681	-1.35225	down
ko04916	Melanogenesis	0.329977	ENSG00000188763	FZD9	K02842	NA	frizzled class receptor 9 [Source:HGNC Symbol;Acc:HGNC:4047]	0.490189	0.269952	0.446333	0.069475	0.06526	0.150838	4.22475	2.07887	up
ko04934	Cushing syndrome	0.336299	ENSG00000106113	CRHR2	NA	NA	corticotropin releasing hormone receptor 2 [Source:HGNC Symbol;Acc:HGNC:2358]	0.0877159	0.064059	0.113613	0.0187796	0.00400246	0	11.649	3.54213	up
ko04934	Cushing syndrome	0.336299	ENSG00000111432	FZD10	K02842	NA	frizzled class receptor 10 [Source:HGNC Symbol;Acc:HGNC:4039]	0.307676	0.178876	0.265202	0.414484	0.406371	0.695118	0.495889	-1.01191	down
ko04934	Cushing syndrome	0.336299	ENSG00000114251	WNT5A	K00444	NA	Wnt family member 5A [Source:HGNC Symbol;Acc:HGNC:12784]	5.57721	5.68786	5.2551	1.69095	1.70368	1.40736	3.44027	1.78252	up
ko04934	Cushing syndrome	0.336299	ENSG00000137841	PLCB2	K05858	EC:3.1.4.11	phospholipase C beta 2 [Source:HGNC Symbol;Acc:HGNC:9055]	1.22285	1.07587	0.998986	2.27135	2.18017	2.3556	0.48445	-1.04558	down
ko04934	Cushing syndrome	0.336299	ENSG00000171303	KCNK3	K04914	NA	potassium two pore domain channel subfamily K member 3 [Source:HGNC Symbol;Acc:HGNC:6278]	1.65814	1.68521	1.62205	0.477575	0.549148	0.828122	2.67699	1.42061	up
ko04934	Cushing syndrome	0.336299	ENSG00000188064	WNT7B	K00572	NA	Wnt family member 7B [Source:HGNC Symbol;Acc:HGNC:12787]	0.295273	0.221091	0.222033	0.757426	0.586205	0.541568	0.391681	-1.35225	down
ko04934	Cushing syndrome	0.336299	ENSG00000188763	FZD9	K02842	NA	frizzled class receptor 9 [Source:HGNC Symbol;Acc:HGNC:4047]	0.490189	0.269952	0.446333	0.069475	0.06526	0.150838	4.22475	2.07887	up
ko04710	Circadian rhythm	0.348317	ENSG00000069667	RORA	K08532	NA	RAR related orphan receptor A [Source:HGNC Symbol;Acc:HGNC:10258]	0.0663485	0.053911	0.0529146	0.0141584	0.0273255	0.0305071	2.4055	1.26633	up
ko04710	Circadian rhythm	0.348317	ENSG00000283900	TPTEP2-CSNK1E	K08960	EC:2.7.11.1	TPTEP2-CSNK1E readthrough [Source:HGNC Symbol;Acc:HGNC:53829]	0.114487	0.265575	1.08119	0.090579	0.015481	0.012815	12.2923	3.61968	up
ko04136	Autophagy - other	0.348317	ENSG00000110046	ATG2A	K17906	NA	autophagy related 2A [Source:HGNC Symbol;Acc:HGNC:29028]	17.5278	18.3667	17.0245	7.01726	6.82477	7.25796	2.50801	1.32654	up
ko04136	Autophagy - other	0.348317	ENSG00000181652	ATG9B	K17907	NA	autophagy related 9B [Source:HGNC Symbol;Acc:HGNC:21899]	28.201	29.9128	28.9394	4.45554	3.78494	3.6872	7.29842	2.86758	up
ko04512	ECM-receptor interaction	0.353675	ENSG00000081052	COL4A4	NA	NA	collagen type IV alpha 4 chain [Source:HGNC Symbol;Acc:HGNC:2206]	0.0240801	0.0210587	0.022213	0	0	0	224.506	7.81061	up
ko04512	ECM-receptor interaction	0.353675	ENSG00000105855	ITGB8	K06591	NA	integrin subunit beta 8 [Source:HGNC Symbol;Acc:HGNC:6163]	0.0232243	0.030616	0.0436899	0.078232	0.111838	0.0818672	0.35865	-1.47935	down
ko04512	ECM-receptor interaction	0.353675	ENSG00000137801	THBS1	K16857	NA	thrombospondin 1 [Source:HGNC Symbol;Acc:HGNC:11785]	1.27866	1.14243	1.23253	2.67309	3.2937	3.02397	0.406374	-1.29912	down
ko04512	ECM-receptor interaction	0.353675	ENSG00000259207	ITGB3	K06493	NA	integrin subunit beta 3 [Source:HGNC Symbol;Acc:HGNC:6156]	28.2372	26.75	27.4105	9.64783	10.2933	9.43259	2.80515	1.48808	up
ko00130	Ubiquinone and other terpenoid-quinone biosynthesis	0.358534	ENSG00000158104	HPD	K00457	EC:1.13.11.27	4-hydroxyphenylpyruvate dioxygenase [Source:HGNC Symbol;Acc:HGNC:5147]	0.015328	0	0.0269565	0.118132	0.0725206	0.104528	0.14325	-2.8034	down
ko03460	Fanconi anemia pathway	0.360523	ENSG00000114315	HES1	K06054	NA	hes family bHLH transcription factor 1 [Source:HGNC Symbol;Acc:HGNC:5192]	2.13443	2.94676	1.81569	1.30389	0.986724	1.1319	2.01515	1.01089	up
ko03460	Fanconi anemia pathway	0.360523	ENSG00000130997	POLN	K16618	EC:2.7.7.7	DNA polymerase nu [Source:HGNC Symbol;Acc:HGNC:18870]	0.00424731	0.0135289	0.0031485	0.0479694	0.0588115	0.0135384	0.17391	-2.52359	down
ko03460	Fanconi anemia pathway	0.360523	ENSG00000132207	SLX1A	K15078	EC:3.6.1.-	SLX1 homolog A, structure-specific endonuclease subunit [Source:HGNC Symbol;Acc:HGNC:20922]	1.55108	2.47454	1.45574	2.39142	5.12382	3.77082	0.485675	-1.04194	down
ko05414	Dilated cardiomyopathy (DCM)	0.362763	ENSG00000043591	ADRB1	NA	NA	adrenoceptor beta 1 [Source:HGNC Symbol;Acc:HGNC:285]	0.170464	0.236935	0.15003	0.371927	0.510363	0.531105	0.39439	-1.3423	down
ko05414	Dilated cardiomyopathy (DCM)	0.362763	ENSG00000105855	ITGB8	K06591	NA	integrin subunit beta 8 [Source:HGNC Symbol;Acc:HGNC:6163]	0.0232243	0.030616	0.0436899	0.078232	0.111838	0.0818672	0.35865	-1.47935	down
ko05414	Dilated cardiomyopathy (DCM)	0.362763	ENSG00000114854	TNNC1	K05865	NA	troponin C1, slow skeletal and cardiac type [Source:HGNC Symbol;Acc:HGNC:11943]	0.961712	0.47471	0.887721	1.93897	2.37614	2.0293	0.366329	-1.44879	down
ko05414	Dilated cardiomyopathy (DCM)	0.362763	ENSG00000259207	ITGB3	K06493	NA	integrin subunit beta 3 [Source:HGNC Symbol;Acc:HGNC:6156]	28.2372	26.75	27.4105	9.64783	10.2933	9.43259	2.80515	1.48808	up
ko00051	Fructose and mannose metabolism	0.362801	ENSG00000159399	HK2	K00844	EC:2.7.1.1	hexokinase 2 [Source:HGNC Symbol;Acc:HGNC:4923]	19.1173	19.1725	19.135	7.26583	7.19168	6.5127	2.73839	1.45333	up
ko00051	Fructose and mannose metabolism	0.362801	ENSG00000170525	PFKFB3	K01103	3.1.3.46;EC:2.7.1.105	6-phosphofructo-2-kinase/fructose-2,6-biphosphatase 3 [Source:HGNC Symbol;Acc:HGNC:8874]	0.249834	0.14729	0.238536	0.459259	0.586976	0.528804	0.403584	-1.30906	down
ko00250	Alanine, aspartate and glutamate metabolism	0.362801	ENSG00000070669	ASNS	NA	NA	asparagine synthetase (glutamine-hydrolyzing) [Source:HGNC Symbol;Acc:HGNC:753]	26.5241	26.7964	25.5737	10.3772	9.79193	10.0452	2.61115	1.38469	up
ko00250	Alanine, aspartate and glutamate metabolism	0.362801	ENSG00000104951	IL4I1	K03334	EC:1.4.3.2	interleukin 4 induced 1 [Source:HGNC Symbol;Acc:HGNC:19094]	0	0.0581656	0.000410476	0.0906296	0.120879	0.355798	0.103253	-3.27575	down
ko05020	Prion diseases	0.362801	ENSG00000115008	IL1A	K04383	NA	interleukin 1 alpha [Source:HGNC Symbol;Acc:HGNC:5991]	0.77763	1.11653	0.732597	0.309797	0.563067	0.351733	2.14499	1.10097	up
ko05020	Prion diseases	0.362801	ENSG00000271503	CCL5	K12499	NA	C-C motif chemokine ligand 5 [Source:HGNC Symbol;Acc:HGNC:10632]	0.273704	0.226996	0.240657	0.238183	1.12606	0.715286	0.356501	-1.48802	down
ko04725	Cholinergic synapse	0.377521	ENSG00000137841	PLCB2	K05858	EC:3.1.4.11	phospholipase C beta 2 [Source:HGNC Symbol;Acc:HGNC:9055]	1.22285	1.07587	0.998986	2.27135	2.18017	2.3556	0.48445	-1.04558	down
ko04725	Cholinergic synapse	0.377521	ENSG00000171608	PIK3CD	K00922	EC:2.7.1.153	phosphatidylinositol-4,5-bisphosphate 3-kinase catalytic subunit delta [Source:HGNC Symbol;Acc:HGNC:8977]	9.52461	10.2022	9.20053	3.46034	3.52124	3.54191	2.74883	1.45882	up
ko04725	Cholinergic synapse	0.377521	ENSG00000171791	BCL2	NA	NA	BCL2 apoptosis regulator [Source:HGNC Symbol;Acc:HGNC:990]	0.0815517	0.0435239	0.057271	0.00336359	0.0210766	0.0330613	3.17117	1.66501	up
ko04725	Cholinergic synapse	0.377521	ENSG00000182324	KCNJ14	NA	NA	potassium inwardly rectifying channel subfamily J member 14 [Source:HGNC Symbol;Acc:HGNC:6260]	0.665925	0.607091	0.642661	0.305417	0.362608	0.288437	2.00288	1.00207	up
ko04725	Cholinergic synapse	0.377521	ENSG00000187714	SLC18A3	K14636	NA	solute carrier family 18 member A3 [Source:HGNC Symbol;Acc:HGNC:10936]	0.127915	0.040715	0.01729	0	0	0	619.733	9.2755	up
ko04630	Jak-STAT signaling pathway	0.387623	ENSG00000100311	PDGFB	NA	NA	platelet derived growth factor subunit B [Source:HGNC Symbol;Acc:HGNC:8800]	2.54046	2.15644	2.37609	4.82997	5.01248	5.62815	0.457189	-1.12914	down
ko04630	Jak-STAT signaling pathway	0.387623	ENSG00000100368	CSF2RB	NA	NA	colony stimulating factor 2 receptor subunit beta [Source:HGNC Symbol;Acc:HGNC:2436]	5.00365	5.19664	4.96216	11.0272	11.2988	11.0748	0.453955	-1.13938	down
ko04630	Jak-STAT signaling pathway	0.387623	ENSG00000168685	IL7R	K05072	NA	interleukin 7 receptor [Source:HGNC Symbol;Acc:HGNC:6024]	0	0.00656304	0	0.00764888	0.0777011	0.045094	0.0503131	-4.31292	down
ko04630	Jak-STAT signaling pathway	0.387623	ENSG00000171608	PIK3CD	K00922	EC:2.7.1.153	phosphatidylinositol-4,5-bisphosphate 3-kinase catalytic subunit delta [Source:HGNC Symbol;Acc:HGNC:8977]	9.52461	10.2022	9.20053	3.46034	3.52124	3.54191	2.74883	1.45882	up
ko04630	Jak-STAT signaling pathway	0.387623	ENSG00000171791	BCL2	NA	NA	BCL2 apoptosis regulator [Source:HGNC Symbol;Acc:HGNC:990]	0.0815517	0.0435239	0.057271	0.00336359	0.0210766	0.0330613	3.17117	1.66501	up
ko04630	Jak-STAT signaling pathway	0.387623	ENSG00000213928	IRF9	K04693	NA	interferon regulatory factor 9 [Source:HGNC Symbol;Acc:HGNC:6131]	7.09201	4.79011	5.11644	1.48952	0.829154	2.02711	3.9115	1.96772	up
ko05032	Morphine addiction	0.389983	ENSG00000111886	GABRR2	NA	NA	gamma-aminobutyric acid type A receptor subunit rho2 [Source:HGNC Symbol;Acc:HGNC:4091]	0.750991	0.816432	0.533791	0.289798	0.422512	0.295869	2.08417	1.05947	up
ko05032	Morphine addiction	0.389983	ENSG00000120457	KCNJ5	NA	NA	potassium inwardly rectifying channel subfamily J member 5 [Source:HGNC Symbol;Acc:HGNC:6266]	4.97851	5.31206	5.13986	2.31042	2.11548	2.03259	2.38917	1.25651	up
ko05032	Morphine addiction	0.389983	ENSG00000184588	PDE4B	NA	NA	phosphodiesterase 4B [Source:HGNC Symbol;Acc:HGNC:8781]	0	0	0	0	0.0144	0.023737	0.00786637	-6.99009	down
ko05032	Morphine addiction	0.389983	ENSG00000187730	GABRD	NA	NA	gamma-aminobutyric acid type A receptor subunit delta [Source:HGNC Symbol;Acc:HGNC:4084]	0	0.015877	0.0388856	0	0	0	182.542	7.51208	up
ko04068	FoxO signaling pathway	0.394767	ENSG00000100889	PCK2	NA	NA	phosphoenolpyruvate carboxykinase 2, mitochondrial [Source:HGNC Symbol;Acc:HGNC:8725]	9.25225	9.9472	8.78868	4.59293	4.86387	4.13957	2.0585	1.04159	up
ko04068	FoxO signaling pathway	0.394767	ENSG00000147082	CCNB3	K21771	NA	cyclin B3 [Source:HGNC Symbol;Acc:HGNC:18709]	0	0.0126711	0	0.0663369	0.0345722	0.0462544	0.0861024	-3.5378	down
ko04068	FoxO signaling pathway	0.394767	ENSG00000168685	IL7R	K05072	NA	interleukin 7 receptor [Source:HGNC Symbol;Acc:HGNC:6024]	0	0.00656304	0	0.00764888	0.0777011	0.045094	0.0503131	-4.31292	down
ko04068	FoxO signaling pathway	0.394767	ENSG00000171608	PIK3CD	K00922	EC:2.7.1.153	phosphatidylinositol-4,5-bisphosphate 3-kinase catalytic subunit delta [Source:HGNC Symbol;Acc:HGNC:8977]	9.52461	10.2022	9.20053	3.46034	3.52124	3.54191	2.74883	1.45882	up
ko04068	FoxO signaling pathway	0.394767	ENSG00000185950	IRS2	K07187	NA	insulin receptor substrate 2 [Source:HGNC Symbol;Acc:HGNC:6126]	6.19279	6.68089	6.3721	2.94036	2.94224	2.56412	2.27849	1.18808	up
ko04068	FoxO signaling pathway	0.394767	ENSG00000283900	TPTEP2-CSNK1E	K08960	EC:2.7.11.1	TPTEP2-CSNK1E readthrough [Source:HGNC Symbol;Acc:HGNC:53829]	0.114487	0.265575	1.08119	0.090579	0.015481	0.012815	12.2923	3.61968	up
ko04022	cGMP-PKG signaling pathway	0.408128	ENSG00000006704	GTF2IRD1	K03121	NA	GTF2I repeat domain containing 1 [Source:HGNC Symbol;Acc:HGNC:4661]	5.45808	5.51905	5.53533	2.56138	2.36943	2.4866	2.22617	1.15457	up
ko04022	cGMP-PKG signaling pathway	0.408128	ENSG00000043591	ADRB1	NA	NA	adrenoceptor beta 1 [Source:HGNC Symbol;Acc:HGNC:285]	0.170464	0.236935	0.15003	0.371927	0.510363	0.531105	0.39439	-1.3423	down
ko04022	cGMP-PKG signaling pathway	0.408128	ENSG00000101335	MYL9	K12755	NA	myosin light chain 9 [Source:HGNC Symbol;Acc:HGNC:15754]	17.9692	19.3398	19.2384	39.2504	40.3889	37.7753	0.481604	-1.05408	down
ko04022	cGMP-PKG signaling pathway	0.408128	ENSG00000137841	PLCB2	K05858	EC:3.1.4.11	phospholipase C beta 2 [Source:HGNC Symbol;Acc:HGNC:9055]	1.22285	1.07587	0.998986	2.27135	2.18017	2.3556	0.48445	-1.04558	down
ko04022	cGMP-PKG signaling pathway	0.408128	ENSG00000138669	PRKG2	NA	NA	protein kinase cGMP-dependent 2 [Source:HGNC Symbol;Acc:HGNC:9416]	0.129456	0.0735525	0.140713	0.0275286	0.0577094	0.0249403	3.11968	1.6414	up
ko04022	cGMP-PKG signaling pathway	0.408128	ENSG00000164867	NOS3	K13242	EC:1.14.13.39	nitric oxide synthase 3 [Source:HGNC Symbol;Acc:HGNC:7876]	6.55493	6.71701	6.98105	1.12798	1.37562	1.74707	4.76466	2.25237	up
ko04022	cGMP-PKG signaling pathway	0.408128	ENSG00000185950	IRS2	K07187	NA	insulin receptor substrate 2 [Source:HGNC Symbol;Acc:HGNC:6126]	6.19279	6.68089	6.3721	2.94036	2.94224	2.56412	2.27849	1.18808	up
ko00010	Glycolysis / Gluconeogenesis	0.414608	ENSG00000100889	PCK2	NA	NA	phosphoenolpyruvate carboxykinase 2, mitochondrial [Source:HGNC Symbol;Acc:HGNC:8725]	9.25225	9.9472	8.78868	4.59293	4.86387	4.13957	2.0585	1.04159	up
ko00010	Glycolysis / Gluconeogenesis	0.414608	ENSG00000111674	ENO2	K01689	EC:4.2.1.11	enolase 2 [Source:HGNC Symbol;Acc:HGNC:3353]	3.15136	3.60283	3.54326	1.81029	1.47437	1.83372	2.01186	1.00853	up
ko00010	Glycolysis / Gluconeogenesis	0.414608	ENSG00000159399	HK2	K00844	EC:2.7.1.1	hexokinase 2 [Source:HGNC Symbol;Acc:HGNC:4923]	19.1173	19.1725	19.135	7.26583	7.19168	6.5127	2.73839	1.45333	up
ko04742	Taste transduction	0.414608	ENSG00000107593	PKD2L1	NA	NA	polycystin 2 like 1, transient receptor potential cation channel [Source:HGNC Symbol;Acc:HGNC:9011]	0	0	0	0.0345458	0	0.0873697	0.00246072	-8.6667	down
ko04742	Taste transduction	0.414608	ENSG00000124493	GRM4	K04607	NA	glutamate metabotropic receptor 4 [Source:HGNC Symbol;Acc:HGNC:4596]	0.259772	0.259057	0.341669	0.0528943	0.0325093	0.0714758	5.48509	2.45552	up
ko04742	Taste transduction	0.414608	ENSG00000137841	PLCB2	K05858	EC:3.1.4.11	phospholipase C beta 2 [Source:HGNC Symbol;Acc:HGNC:9055]	1.22285	1.07587	0.998986	2.27135	2.18017	2.3556	0.48445	-1.04558	down
ko04924	Renin secretion	0.425267	ENSG00000043591	ADRB1	NA	NA	adrenoceptor beta 1 [Source:HGNC Symbol;Acc:HGNC:285]	0.170464	0.236935	0.15003	0.371927	0.510363	0.531105	0.39439	-1.3423	down
ko04924	Renin secretion	0.425267	ENSG00000137841	PLCB2	K05858	EC:3.1.4.11	phospholipase C beta 2 [Source:HGNC Symbol;Acc:HGNC:9055]	1.22285	1.07587	0.998986	2.27135	2.18017	2.3556	0.48445	-1.04558	down
ko04924	Renin secretion	0.425267	ENSG00000138669	PRKG2	NA	NA	protein kinase cGMP-dependent 2 [Source:HGNC Symbol;Acc:HGNC:9416]	0.129456	0.0735525	0.140713	0.0275286	0.0577094	0.0249403	3.11968	1.6414	up
ko05206	MicroRNAs in cancer	0.430455	ENSG00000100292	HMOX1	K00510	EC:1.14.14.18	heme oxygenase 1 [Source:HGNC Symbol;Acc:HGNC:5013]	89.7321	91.1439	88.7963	35.885	34.2525	35.0486	2.56376	1.35826	up
ko05206	MicroRNAs in cancer	0.430455	ENSG00000100311	PDGFB	NA	NA	platelet derived growth factor subunit B [Source:HGNC Symbol;Acc:HGNC:8800]	2.54046	2.15644	2.37609	4.82997	5.01248	5.62815	0.457189	-1.12914	down
ko05206	MicroRNAs in cancer	0.430455	ENSG00000112715	VEGFA	K05448	NA	vascular endothelial growth factor A [Source:HGNC Symbol;Acc:HGNC:12680]	4.90824	5.02839	4.90206	1.38709	1.36922	1.64296	3.37299	1.75403	up
ko05206	MicroRNAs in cancer	0.430455	ENSG00000137801	THBS1	K16857	NA	thrombospondin 1 [Source:HGNC Symbol;Acc:HGNC:11785]	1.27866	1.14243	1.23253	2.67309	3.2937	3.02397	0.406374	-1.29912	down
ko05206	MicroRNAs in cancer	0.430455	ENSG00000150593	PDCD4	K16865	NA	programmed cell death 4 [Source:HGNC Symbol;Acc:HGNC:8763]	28.2476	28.0603	27.275	9.77137	10.3805	9.74783	2.79544	1.48308	up
ko05206	MicroRNAs in cancer	0.430455	ENSG00000168209	DDIT4	K08270	NA	DNA damage inducible transcript 4 [Source:HGNC Symbol;Acc:HGNC:24944]	69.1918	68.4865	67.7259	9.17455	7.72119	8.08414	8.22278	3.03963	up
ko05206	MicroRNAs in cancer	0.430455	ENSG00000171791	BCL2	NA	NA	BCL2 apoptosis regulator [Source:HGNC Symbol;Acc:HGNC:990]	0.0815517	0.0435239	0.057271	0.00336359	0.0210766	0.0330613	3.17117	1.66501	up
ko05206	MicroRNAs in cancer	0.430455	ENSG00000185950	IRS2	K07187	NA	insulin receptor substrate 2 [Source:HGNC Symbol;Acc:HGNC:6126]	6.19279	6.68089	6.3721	2.94036	2.94224	2.56412	2.27849	1.18808	up
ko05206	MicroRNAs in cancer	0.430455	ENSG00000259207	ITGB3	K06493	NA	integrin subunit beta 3 [Source:HGNC Symbol;Acc:HGNC:6156]	28.2372	26.75	27.4105	9.64783	10.2933	9.43259	2.80515	1.48808	up
ko05206	MicroRNAs in cancer	0.430455	ENSG00000284485	MIR205	K17150	NA	microRNA 205 [Source:HGNC Symbol;Acc:HGNC:31583]	1.77018	2.44716	2.03195	4.97685	4.48907	5.29977	0.423231	-1.24048	down
ko04014	Ras signaling pathway	0.433761	ENSG00000091879	ANGPT2	NA	NA	angiopoietin 2 [Source:HGNC Symbol;Acc:HGNC:485]	0.668939	0.596864	0.689077	0.260729	0.148144	0.316337	2.6956	1.43061	up
ko04014	Ras signaling pathway	0.433761	ENSG00000100311	PDGFB	NA	NA	platelet derived growth factor subunit B [Source:HGNC Symbol;Acc:HGNC:8800]	2.54046	2.15644	2.37609	4.82997	5.01248	5.62815	0.457189	-1.12914	down
ko04014	Ras signaling pathway	0.433761	ENSG00000112715	VEGFA	K05448	NA	vascular endothelial growth factor A [Source:HGNC Symbol;Acc:HGNC:12680]	4.90824	5.02839	4.90206	1.38709	1.36922	1.64296	3.37299	1.75403	up
ko04014	Ras signaling pathway	0.433761	ENSG00000113578	FGF1	K18496	NA	fibroblast growth factor 1 [Source:HGNC Symbol;Acc:HGNC:3665]	3.12469	3.31813	3.8145	7.04651	6.97203	7.43587	0.478099	-1.06462	down
ko04014	Ras signaling pathway	0.433761	ENSG00000134954	ETS1	K02678	NA	ETS proto-oncogene 1, transcription factor [Source:HGNC Symbol;Acc:HGNC:3488]	5.61779	5.91035	5.89249	2.6457	2.88915	3.04414	2.03061	1.02192	up
ko04014	Ras signaling pathway	0.433761	ENSG00000163235	TGFA	K08774	NA	transforming growth factor alpha [Source:HGNC Symbol;Acc:HGNC:11765]	0.277411	0.200279	0.285336	0.522739	0.56663	0.508914	0.477404	-1.06672	down
ko04014	Ras signaling pathway	0.433761	ENSG00000171608	PIK3CD	K00922	EC:2.7.1.153	phosphatidylinositol-4,5-bisphosphate 3-kinase catalytic subunit delta [Source:HGNC Symbol;Acc:HGNC:8977]	9.52461	10.2022	9.20053	3.46034	3.52124	3.54191	2.74883	1.45882	up
ko04014	Ras signaling pathway	0.433761	ENSG00000182578	CSF1R	NA	NA	colony stimulating factor 1 receptor [Source:HGNC Symbol;Acc:HGNC:2433]	13.918	14.9136	13.6219	4.65789	5.03084	4.90234	2.90955	1.5408	up
ko04014	Ras signaling pathway	0.433761	ENSG00000213658	LAT	K07362	NA	linker for activation of T cells [Source:HGNC Symbol;Acc:HGNC:18874]	0.173757	0.207904	0.132849	0.0701429	0.061785	0.0959653	2.25768	1.17484	up
ko05146	Amoebiasis	0.443827	ENSG00000081052	COL4A4	NA	NA	collagen type IV alpha 4 chain [Source:HGNC Symbol;Acc:HGNC:2206]	0.0240801	0.0210587	0.022213	0	0	0	224.506	7.81061	up
ko05146	Amoebiasis	0.443827	ENSG00000137841	PLCB2	K05858	EC:3.1.4.11	phospholipase C beta 2 [Source:HGNC Symbol;Acc:HGNC:9055]	1.22285	1.07587	0.998986	2.27135	2.18017	2.3556	0.48445	-1.04558	down
ko05146	Amoebiasis	0.443827	ENSG00000170542	SERPINB9	K13963	NA	serpin family B member 9 [Source:HGNC Symbol;Acc:HGNC:8955]	75.8501	74.96	70.0227	35.51	36.3628	36.6683	2.03455	1.02471	up
ko05146	Amoebiasis	0.443827	ENSG00000171608	PIK3CD	K00922	EC:2.7.1.153	phosphatidylinositol-4,5-bisphosphate 3-kinase catalytic subunit delta [Source:HGNC Symbol;Acc:HGNC:8977]	9.52461	10.2022	9.20053	3.46034	3.52124	3.54191	2.74883	1.45882	up
ko05218	Melanoma	0.446378	ENSG00000100311	PDGFB	NA	NA	platelet derived growth factor subunit B [Source:HGNC Symbol;Acc:HGNC:8800]	2.54046	2.15644	2.37609	4.82997	5.01248	5.62815	0.457189	-1.12914	down
ko05218	Melanoma	0.446378	ENSG00000113578	FGF1	K18496	NA	fibroblast growth factor 1 [Source:HGNC Symbol;Acc:HGNC:3665]	3.12469	3.31813	3.8145	7.04651	6.97203	7.43587	0.478099	-1.06462	down
ko05218	Melanoma	0.446378	ENSG00000171608	PIK3CD	K00922	EC:2.7.1.153	phosphatidylinositol-4,5-bisphosphate 3-kinase catalytic subunit delta [Source:HGNC Symbol;Acc:HGNC:8977]	9.52461	10.2022	9.20053	3.46034	3.52124	3.54191	2.74883	1.45882	up
ko05221	Acute myeloid leukemia	0.446378	ENSG00000140379	BCL2A1	NA	NA	BCL2 related protein A1 [Source:HGNC Symbol;Acc:HGNC:991]	0	0	0	0.194928	0.154822	0.0942166	0.000675727	-10.5313	down
ko05221	Acute myeloid leukemia	0.446378	ENSG00000171608	PIK3CD	K00922	EC:2.7.1.153	phosphatidylinositol-4,5-bisphosphate 3-kinase catalytic subunit delta [Source:HGNC Symbol;Acc:HGNC:8977]	9.52461	10.2022	9.20053	3.46034	3.52124	3.54191	2.74883	1.45882	up
ko05221	Acute myeloid leukemia	0.446378	ENSG00000182578	CSF1R	NA	NA	colony stimulating factor 1 receptor [Source:HGNC Symbol;Acc:HGNC:2433]	13.918	14.9136	13.6219	4.65789	5.03084	4.90234	2.90955	1.5408	up
ko04919	Thyroid hormone signaling pathway	0.448548	ENSG00000124151	NCOA3	K11256	EC:2.3.1.48	nuclear receptor coactivator 3 [Source:HGNC Symbol;Acc:HGNC:7670]	117.018	119.213	114.801	41.477	41.3502	42.416	2.8028	1.48687	up
ko04919	Thyroid hormone signaling pathway	0.448548	ENSG00000137841	PLCB2	K05858	EC:3.1.4.11	phospholipase C beta 2 [Source:HGNC Symbol;Acc:HGNC:9055]	1.22285	1.07587	0.998986	2.27135	2.18017	2.3556	0.48445	-1.04558	down
ko04919	Thyroid hormone signaling pathway	0.448548	ENSG00000139155	SLCO1C1	K08747	NA	solute carrier organic anion transporter family member 1C1 [Source:HGNC Symbol;Acc:HGNC:13819]	0.0188446	0.0127248	0.0220812	0	0	0	178.835	7.48249	up
ko04919	Thyroid hormone signaling pathway	0.448548	ENSG00000171608	PIK3CD	K00922	EC:2.7.1.153	phosphatidylinositol-4,5-bisphosphate 3-kinase catalytic subunit delta [Source:HGNC Symbol;Acc:HGNC:8977]	9.52461	10.2022	9.20053	3.46034	3.52124	3.54191	2.74883	1.45882	up
ko04919	Thyroid hormone signaling pathway	0.448548	ENSG00000259207	ITGB3	K06493	NA	integrin subunit beta 3 [Source:HGNC Symbol;Acc:HGNC:6156]	28.2372	26.75	27.4105	9.64783	10.2933	9.43259	2.80515	1.48808	up
ko04614	Renin-angiotensin system	0.454273	ENSG00000196549	MME	K01389	EC:3.4.24.11	membrane metalloendopeptidase [Source:HGNC Symbol;Acc:HGNC:7154]	27.9157	28.7779	27.6462	11.0308	10.8216	11.3431	2.5407	1.34523	up
ko00053	Ascorbate and aldarate metabolism	0.454273	ENSG00000100253	MIOX	K00469	EC:1.13.99.1	myo-inositol oxygenase [Source:HGNC Symbol;Acc:HGNC:14522]	0.194349	0.119393	0.0216485	0	0.00644094	0	52.0717	5.70243	up
ko05204	Chemical carcinogenesis	0.456818	ENSG00000105398	SULT2A1	K11822	EC:2.8.2.14	sulfotransferase family 2A member 1 [Source:HGNC Symbol;Acc:HGNC:11458]	3.1049	3.06224	2.55443	0.748283	1.23885	1.2635	2.68304	1.42387	up
ko05204	Chemical carcinogenesis	0.456818	ENSG00000140465	CYP1A1	K07408	EC:1.14.14.1	cytochrome P450 family 1 subfamily A member 1 [Source:HGNC Symbol;Acc:HGNC:2595]	11.3767	11.4031	11.7329	1.14669	1.3841	1.72439	8.11074	3.01983	up
ko05204	Chemical carcinogenesis	0.456818	ENSG00000160870	CYP3A7	NA	NA	cytochrome P450 family 3 subfamily A member 7 [Source:HGNC Symbol;Acc:HGNC:2640]	0.0276296	0.239738	0.302266	0.0593275	0.0724363	0.0211879	3.72427	1.89696	up
ko05412	Arrhythmogenic right ventricular cardiomyopathy (ARVC)	0.456818	ENSG00000105855	ITGB8	K06591	NA	integrin subunit beta 8 [Source:HGNC Symbol;Acc:HGNC:6163]	0.0232243	0.030616	0.0436899	0.078232	0.111838	0.0818672	0.35865	-1.47935	down
ko05412	Arrhythmogenic right ventricular cardiomyopathy (ARVC)	0.456818	ENSG00000170558	CDH2	NA	NA	cadherin 2 [Source:HGNC Symbol;Acc:HGNC:1759]	0.0590263	0.120819	0.0841771	0.247996	0.200545	0.166448	0.429313	-1.2199	down
ko05412	Arrhythmogenic right ventricular cardiomyopathy (ARVC)	0.456818	ENSG00000259207	ITGB3	K06493	NA	integrin subunit beta 3 [Source:HGNC Symbol;Acc:HGNC:6156]	28.2372	26.75	27.4105	9.64783	10.2933	9.43259	2.80515	1.48808	up
ko00380	Tryptophan metabolism	0.473328	ENSG00000104951	IL4I1	K03334	EC:1.4.3.2	interleukin 4 induced 1 [Source:HGNC Symbol;Acc:HGNC:19094]	0	0.0581656	0.000410476	0.0906296	0.120879	0.355798	0.103253	-3.27575	down
ko00380	Tryptophan metabolism	0.473328	ENSG00000140465	CYP1A1	K07408	EC:1.14.14.1	cytochrome P450 family 1 subfamily A member 1 [Source:HGNC Symbol;Acc:HGNC:2595]	11.3767	11.4031	11.7329	1.14669	1.3841	1.72439	8.11074	3.01983	up
ko05219	Bladder cancer	0.473328	ENSG00000112715	VEGFA	K05448	NA	vascular endothelial growth factor A [Source:HGNC Symbol;Acc:HGNC:12680]	4.90824	5.02839	4.90206	1.38709	1.36922	1.64296	3.37299	1.75403	up
ko05219	Bladder cancer	0.473328	ENSG00000137801	THBS1	K16857	NA	thrombospondin 1 [Source:HGNC Symbol;Acc:HGNC:11785]	1.27866	1.14243	1.23253	2.67309	3.2937	3.02397	0.406374	-1.29912	down
ko04920	Adipocytokine signaling pathway	0.477445	ENSG00000100889	PCK2	NA	NA	phosphoenolpyruvate carboxykinase 2, mitochondrial [Source:HGNC Symbol;Acc:HGNC:8725]	9.25225	9.9472	8.78868	4.59293	4.86387	4.13957	2.0585	1.04159	up
ko04920	Adipocytokine signaling pathway	0.477445	ENSG00000110090	CPT1A	NA	NA	carnitine palmitoyltransferase 1A [Source:HGNC Symbol;Acc:HGNC:2328]	1.10394	1.00001	0.85207	0.408075	0.511543	0.407265	2.22779	1.15561	up
ko04920	Adipocytokine signaling pathway	0.477445	ENSG00000185950	IRS2	K07187	NA	insulin receptor substrate 2 [Source:HGNC Symbol;Acc:HGNC:6126]	6.19279	6.68089	6.3721	2.94036	2.94224	2.56412	2.27849	1.18808	up
ko04152	AMPK signaling pathway	0.47952	ENSG00000100889	PCK2	NA	NA	phosphoenolpyruvate carboxykinase 2, mitochondrial [Source:HGNC Symbol;Acc:HGNC:8725]	9.25225	9.9472	8.78868	4.59293	4.86387	4.13957	2.0585	1.04159	up
ko04152	AMPK signaling pathway	0.47952	ENSG00000110090	CPT1A	NA	NA	carnitine palmitoyltransferase 1A [Source:HGNC Symbol;Acc:HGNC:2328]	1.10394	1.00001	0.85207	0.408075	0.511543	0.407265	2.22779	1.15561	up
ko04152	AMPK signaling pathway	0.47952	ENSG00000170525	PFKFB3	K01103	3.1.3.46;EC:2.7.1.105	6-phosphofructo-2-kinase/fructose-2,6-biphosphatase 3 [Source:HGNC Symbol;Acc:HGNC:8874]	0.249834	0.14729	0.238536	0.459259	0.586976	0.528804	0.403584	-1.30906	down
ko04152	AMPK signaling pathway	0.47952	ENSG00000171608	PIK3CD	K00922	EC:2.7.1.153	phosphatidylinositol-4,5-bisphosphate 3-kinase catalytic subunit delta [Source:HGNC Symbol;Acc:HGNC:8977]	9.52461	10.2022	9.20053	3.46034	3.52124	3.54191	2.74883	1.45882	up
ko04152	AMPK signaling pathway	0.47952	ENSG00000185950	IRS2	K07187	NA	insulin receptor substrate 2 [Source:HGNC Symbol;Acc:HGNC:6126]	6.19279	6.68089	6.3721	2.94036	2.94224	2.56412	2.27849	1.18808	up
ko04145	Phagosome	0.486633	ENSG00000104833	TUBB4A	K07375	NA	tubulin beta 4A class IVa [Source:HGNC Symbol;Acc:HGNC:20774]	0.223624	0.303777	0.279583	0.602836	0.604241	0.503488	0.471764	-1.08386	down
ko04145	Phagosome	0.486633	ENSG00000118004	COLEC11	K10066	NA	collectin subfamily member 11 [Source:HGNC Symbol;Acc:HGNC:17213]	0	0	0	0.0517975	0.0361505	0.0280161	0.00258701	-8.5945	down
ko04145	Phagosome	0.486633	ENSG00000125730	C3	NA	NA	complement C3 [Source:HGNC Symbol;Acc:HGNC:1318]	0.604963	0.652236	0.475934	0.224683	0.205408	0.304123	2.36053	1.23911	up
ko04145	Phagosome	0.486633	ENSG00000137801	THBS1	K16857	NA	thrombospondin 1 [Source:HGNC Symbol;Acc:HGNC:11785]	1.27866	1.14243	1.23253	2.67309	3.2937	3.02397	0.406374	-1.29912	down
ko04145	Phagosome	0.486633	ENSG00000165168	CYBB	NA	NA	cytochrome b-245 beta chain [Source:HGNC Symbol;Acc:HGNC:2578]	0.0534915	0.0687053	0.0238664	0.317554	0.34727	0.213433	0.166311	-2.58805	down
ko04145	Phagosome	0.486633	ENSG00000259207	ITGB3	K06493	NA	integrin subunit beta 3 [Source:HGNC Symbol;Acc:HGNC:6156]	28.2372	26.75	27.4105	9.64783	10.2933	9.43259	2.80515	1.48808	up
ko05140	Leishmaniasis	0.487623	ENSG00000115008	IL1A	K04383	NA	interleukin 1 alpha [Source:HGNC Symbol;Acc:HGNC:5991]	0.77763	1.11653	0.732597	0.309797	0.563067	0.351733	2.14499	1.10097	up
ko05140	Leishmaniasis	0.487623	ENSG00000125730	C3	NA	NA	complement C3 [Source:HGNC Symbol;Acc:HGNC:1318]	0.604963	0.652236	0.475934	0.224683	0.205408	0.304123	2.36053	1.23911	up
ko05140	Leishmaniasis	0.487623	ENSG00000165168	CYBB	NA	NA	cytochrome b-245 beta chain [Source:HGNC Symbol;Acc:HGNC:2578]	0.0534915	0.0687053	0.0238664	0.317554	0.34727	0.213433	0.166311	-2.58805	down
ko00770	Pantothenate and CoA biosynthesis	0.496662	ENSG00000197594	ENPP1	NA	NA	ectonucleotide pyrophosphatase/phosphodiesterase 1 [Source:HGNC Symbol;Acc:HGNC:3356]	1.93715	2.14236	2.04685	1.01476	0.926944	0.915575	2.14413	1.10039	up
ko04961	Endocrine and other factor-regulated calcium reabsorption	0.499147	ENSG00000104327	CALB1	NA	NA	calbindin 1 [Source:HGNC Symbol;Acc:HGNC:1434]	0.0449746	0.0395257	0.047843	0	0	0	441.145	8.78511	up
ko04961	Endocrine and other factor-regulated calcium reabsorption	0.499147	ENSG00000137841	PLCB2	K05858	EC:3.1.4.11	phospholipase C beta 2 [Source:HGNC Symbol;Acc:HGNC:9055]	1.22285	1.07587	0.998986	2.27135	2.18017	2.3556	0.48445	-1.04558	down
ko05202	Transcriptional misregulation in cancer	0.505123	ENSG00000101017	CD40	NA	NA	CD40 molecule [Source:HGNC Symbol;Acc:HGNC:11919]	0.0450092	0.0424591	0	0.170735	0.0535356	0.24223	0.187499	-2.41505	down
ko05202	Transcriptional misregulation in cancer	0.505123	ENSG00000134323	MYCN	K09109	NA	MYCN proto-oncogene, bHLH transcription factor [Source:HGNC Symbol;Acc:HGNC:7559]	16.6916	16.8421	15.9684	39.6214	41.5964	39.8031	0.409037	-1.2897	down
ko05202	Transcriptional misregulation in cancer	0.505123	ENSG00000140379	BCL2A1	NA	NA	BCL2 related protein A1 [Source:HGNC Symbol;Acc:HGNC:991]	0	0	0	0.194928	0.154822	0.0942166	0.000675727	-10.5313	down
ko05202	Transcriptional misregulation in cancer	0.505123	ENSG00000163497	FEV	K09437	NA	FEV transcription factor, ETS family member [Source:HGNC Symbol;Acc:HGNC:18562]	0	0	0	0.0496463	0.0579778	0.0796558	0.00160188	-9.28602	down
ko05202	Transcriptional misregulation in cancer	0.505123	ENSG00000175197	DDIT3	K04452	NA	DNA damage inducible transcript 3 [Source:HGNC Symbol;Acc:HGNC:2726]	31.5275	33.9374	30.9663	2.43316	2.81605	3.07037	11.5909	3.53492	up
ko05202	Transcriptional misregulation in cancer	0.505123	ENSG00000176046	NUPR1	K15626	NA	nuclear protein 1, transcriptional regulator [Source:HGNC Symbol;Acc:HGNC:29990]	26.3867	25.1862	23.2858	8.77141	8.75225	9.04716	2.81733	1.49433	up
ko05202	Transcriptional misregulation in cancer	0.505123	ENSG00000182578	CSF1R	NA	NA	colony stimulating factor 1 receptor [Source:HGNC Symbol;Acc:HGNC:2433]	13.918	14.9136	13.6219	4.65789	5.03084	4.90234	2.90955	1.5408	up
ko04932	Non-alcoholic fatty liver disease (NAFLD)	0.507292	ENSG00000115008	IL1A	K04383	NA	interleukin 1 alpha [Source:HGNC Symbol;Acc:HGNC:5991]	0.77763	1.11653	0.732597	0.309797	0.563067	0.351733	2.14499	1.10097	up
ko04932	Non-alcoholic fatty liver disease (NAFLD)	0.507292	ENSG00000171608	PIK3CD	K00922	EC:2.7.1.153	phosphatidylinositol-4,5-bisphosphate 3-kinase catalytic subunit delta [Source:HGNC Symbol;Acc:HGNC:8977]	9.52461	10.2022	9.20053	3.46034	3.52124	3.54191	2.74883	1.45882	up
ko04932	Non-alcoholic fatty liver disease (NAFLD)	0.507292	ENSG00000175197	DDIT3	K04452	NA	DNA damage inducible transcript 3 [Source:HGNC Symbol;Acc:HGNC:2726]	31.5275	33.9374	30.9663	2.43316	2.81605	3.07037	11.5909	3.53492	up
ko04932	Non-alcoholic fatty liver disease (NAFLD)	0.507292	ENSG00000175727	MLXIP	K09113	NA	MLX interacting protein [Source:HGNC Symbol;Acc:HGNC:17055]	1.18076	1.17471	1.13163	0.50053	0.4513	0.414464	2.55224	1.35176	up
ko04932	Non-alcoholic fatty liver disease (NAFLD)	0.507292	ENSG00000185950	IRS2	K07187	NA	insulin receptor substrate 2 [Source:HGNC Symbol;Acc:HGNC:6126]	6.19279	6.68089	6.3721	2.94036	2.94224	2.56412	2.27849	1.18808	up
ko04932	Non-alcoholic fatty liver disease (NAFLD)	0.507292	ENSG00000259112	NDUFC2-KCTD14	K03968	NA	NDUFC2-KCTD14 readthrough [Source:HGNC Symbol;Acc:HGNC:42956]	27.6923	29.1078	35.0799	9.34804	16.7855	16.6924	2.14543	1.10126	up
ko04010	MAPK signaling pathway	0.508889	ENSG00000008735	MAPK8IP2	K04435	NA	mitogen-activated protein kinase 8 interacting protein 2 [Source:HGNC Symbol;Acc:HGNC:6883]	11.7231	11.5088	11.0164	4.63925	5.01927	4.89451	2.35335	1.23471	up
ko04010	MAPK signaling pathway	0.508889	ENSG00000091879	ANGPT2	NA	NA	angiopoietin 2 [Source:HGNC Symbol;Acc:HGNC:485]	0.668939	0.596864	0.689077	0.260729	0.148144	0.316337	2.6956	1.43061	up
ko04010	MAPK signaling pathway	0.508889	ENSG00000100311	PDGFB	NA	NA	platelet derived growth factor subunit B [Source:HGNC Symbol;Acc:HGNC:8800]	2.54046	2.15644	2.37609	4.82997	5.01248	5.62815	0.457189	-1.12914	down
ko04010	MAPK signaling pathway	0.508889	ENSG00000108984	MAP2K6	K04433	EC:2.7.12.2	mitogen-activated protein kinase kinase 6 [Source:HGNC Symbol;Acc:HGNC:6846]	0.206005	0.213823	0.179271	0.475148	0.423228	0.370059	0.472314	-1.08218	down
ko04010	MAPK signaling pathway	0.508889	ENSG00000112715	VEGFA	K05448	NA	vascular endothelial growth factor A [Source:HGNC Symbol;Acc:HGNC:12680]	4.90824	5.02839	4.90206	1.38709	1.36922	1.64296	3.37299	1.75403	up
ko04010	MAPK signaling pathway	0.508889	ENSG00000113578	FGF1	K18496	NA	fibroblast growth factor 1 [Source:HGNC Symbol;Acc:HGNC:3665]	3.12469	3.31813	3.8145	7.04651	6.97203	7.43587	0.478099	-1.06462	down
ko04010	MAPK signaling pathway	0.508889	ENSG00000115008	IL1A	K04383	NA	interleukin 1 alpha [Source:HGNC Symbol;Acc:HGNC:5991]	0.77763	1.11653	0.732597	0.309797	0.563067	0.351733	2.14499	1.10097	up
ko04010	MAPK signaling pathway	0.508889	ENSG00000120875	DUSP4	K04459	3.1.3.48;EC:3.1.3.16	dual specificity phosphatase 4 [Source:HGNC Symbol;Acc:HGNC:3070]	29.723	29.8244	28.538	10.6969	10.9903	11.2127	2.67738	1.42082	up
ko04010	MAPK signaling pathway	0.508889	ENSG00000163235	TGFA	K08774	NA	transforming growth factor alpha [Source:HGNC Symbol;Acc:HGNC:11765]	0.277411	0.200279	0.285336	0.522739	0.56663	0.508914	0.477404	-1.06672	down
ko04010	MAPK signaling pathway	0.508889	ENSG00000175197	DDIT3	K04452	NA	DNA damage inducible transcript 3 [Source:HGNC Symbol;Acc:HGNC:2726]	31.5275	33.9374	30.9663	2.43316	2.81605	3.07037	11.5909	3.53492	up
ko04010	MAPK signaling pathway	0.508889	ENSG00000182578	CSF1R	NA	NA	colony stimulating factor 1 receptor [Source:HGNC Symbol;Acc:HGNC:2433]	13.918	14.9136	13.6219	4.65789	5.03084	4.90234	2.90955	1.5408	up
ko04310	Wnt signaling pathway	0.514113	ENSG00000111432	FZD10	K02842	NA	frizzled class receptor 10 [Source:HGNC Symbol;Acc:HGNC:4039]	0.307676	0.178876	0.265202	0.414484	0.406371	0.695118	0.495889	-1.01191	down
ko04310	Wnt signaling pathway	0.514113	ENSG00000114251	WNT5A	K00444	NA	Wnt family member 5A [Source:HGNC Symbol;Acc:HGNC:12784]	5.57721	5.68786	5.2551	1.69095	1.70368	1.40736	3.44027	1.78252	up
ko04310	Wnt signaling pathway	0.514113	ENSG00000137841	PLCB2	K05858	EC:3.1.4.11	phospholipase C beta 2 [Source:HGNC Symbol;Acc:HGNC:9055]	1.22285	1.07587	0.998986	2.27135	2.18017	2.3556	0.48445	-1.04558	down
ko04310	Wnt signaling pathway	0.514113	ENSG00000188064	WNT7B	K00572	NA	Wnt family member 7B [Source:HGNC Symbol;Acc:HGNC:12787]	0.295273	0.221091	0.222033	0.757426	0.586205	0.541568	0.391681	-1.35225	down
ko04310	Wnt signaling pathway	0.514113	ENSG00000188763	FZD9	K02842	NA	frizzled class receptor 9 [Source:HGNC Symbol;Acc:HGNC:4047]	0.490189	0.269952	0.446333	0.069475	0.06526	0.150838	4.22475	2.07887	up
ko04310	Wnt signaling pathway	0.514113	ENSG00000283900	TPTEP2-CSNK1E	K08960	EC:2.7.11.1	TPTEP2-CSNK1E readthrough [Source:HGNC Symbol;Acc:HGNC:53829]	0.114487	0.265575	1.08119	0.090579	0.015481	0.012815	12.2923	3.61968	up
ko04977	Vitamin digestion and absorption	0.516609	ENSG00000117479	SLC19A2	K14610	NA	solute carrier family 19 member 2 [Source:HGNC Symbol;Acc:HGNC:10938]	10.54	10.7971	10.4598	4.77432	4.63411	4.49655	2.28673	1.19328	up
ko00511	Other glycan degradation	0.516609	ENSG00000204386	NEU1	K01186	EC:3.2.1.18	neuraminidase 1 [Source:HGNC Symbol;Acc:HGNC:7758]	44.5692	45.0688	43.1946	20.5182	21.4147	20.1418	2.13988	1.09753	up
ko04662	B cell receptor signaling pathway	0.517563	ENSG00000010671	BTK	NA	NA	Bruton tyrosine kinase [Source:HGNC Symbol;Acc:HGNC:1133]	0.312402	0.39303	0.304322	0.111773	0.134015	0.191916	2.30693	1.20598	up
ko04662	B cell receptor signaling pathway	0.517563	ENSG00000171608	PIK3CD	K00922	EC:2.7.1.153	phosphatidylinositol-4,5-bisphosphate 3-kinase catalytic subunit delta [Source:HGNC Symbol;Acc:HGNC:8977]	9.52461	10.2022	9.20053	3.46034	3.52124	3.54191	2.74883	1.45882	up
ko04662	B cell receptor signaling pathway	0.517563	ENSG00000185885	IFITM1	K19831	NA	interferon induced transmembrane protein 1 [Source:HGNC Symbol;Acc:HGNC:5412]	20.062	20.5636	18.7727	10.1379	9.32519	10.1243	2.00755	1.00544	up
ko01522	Endocrine resistance	0.521567	ENSG00000073734	ABCB11	K05664	NA	ATP binding cassette subfamily B member 11 [Source:HGNC Symbol;Acc:HGNC:42]	0	0	0	0.0197235	0.0237086	0	0.00690733	-7.17766	down
ko01522	Endocrine resistance	0.521567	ENSG00000124151	NCOA3	K11256	EC:2.3.1.48	nuclear receptor coactivator 3 [Source:HGNC Symbol;Acc:HGNC:7670]	117.018	119.213	114.801	41.477	41.3502	42.416	2.8028	1.48687	up
ko01522	Endocrine resistance	0.521567	ENSG00000171608	PIK3CD	K00922	EC:2.7.1.153	phosphatidylinositol-4,5-bisphosphate 3-kinase catalytic subunit delta [Source:HGNC Symbol;Acc:HGNC:8977]	9.52461	10.2022	9.20053	3.46034	3.52124	3.54191	2.74883	1.45882	up
ko01522	Endocrine resistance	0.521567	ENSG00000171791	BCL2	NA	NA	BCL2 apoptosis regulator [Source:HGNC Symbol;Acc:HGNC:990]	0.0815517	0.0435239	0.057271	0.00336359	0.0210766	0.0330613	3.17117	1.66501	up
ko04926	Relaxin signaling pathway	0.524819	ENSG00000081052	COL4A4	NA	NA	collagen type IV alpha 4 chain [Source:HGNC Symbol;Acc:HGNC:2206]	0.0240801	0.0210587	0.022213	0	0	0	224.506	7.81061	up
ko04926	Relaxin signaling pathway	0.524819	ENSG00000112715	VEGFA	K05448	NA	vascular endothelial growth factor A [Source:HGNC Symbol;Acc:HGNC:12680]	4.90824	5.02839	4.90206	1.38709	1.36922	1.64296	3.37299	1.75403	up
ko04926	Relaxin signaling pathway	0.524819	ENSG00000137841	PLCB2	K05858	EC:3.1.4.11	phospholipase C beta 2 [Source:HGNC Symbol;Acc:HGNC:9055]	1.22285	1.07587	0.998986	2.27135	2.18017	2.3556	0.48445	-1.04558	down
ko04926	Relaxin signaling pathway	0.524819	ENSG00000164867	NOS3	K13242	EC:1.14.13.39	nitric oxide synthase 3 [Source:HGNC Symbol;Acc:HGNC:7876]	6.55493	6.71701	6.98105	1.12798	1.37562	1.74707	4.76466	2.25237	up
ko04926	Relaxin signaling pathway	0.524819	ENSG00000171608	PIK3CD	K00922	EC:2.7.1.153	phosphatidylinositol-4,5-bisphosphate 3-kinase catalytic subunit delta [Source:HGNC Symbol;Acc:HGNC:8977]	9.52461	10.2022	9.20053	3.46034	3.52124	3.54191	2.74883	1.45882	up
ko04721	Synaptic vesicle cycle	0.527334	ENSG00000132639	SNAP25	K18211	NA	synaptosome associated protein 25 [Source:HGNC Symbol;Acc:HGNC:11132]	0.0262259	0.0203759	0.0269846	0	0	0	245.288	7.93833	up
ko04721	Synaptic vesicle cycle	0.527334	ENSG00000166900	STX3	K08486	NA	syntaxin 3 [Source:HGNC Symbol;Acc:HGNC:11438]	39.248	40.4107	36.7119	12.3818	12.5612	12.1718	3.13542	1.64866	up
ko04721	Synaptic vesicle cycle	0.527334	ENSG00000187714	SLC18A3	K14636	NA	solute carrier family 18 member A3 [Source:HGNC Symbol;Acc:HGNC:10936]	0.127915	0.040715	0.01729	0	0	0	619.733	9.2755	up
ko05310	Asthma	0.535769	ENSG00000101017	CD40	NA	NA	CD40 molecule [Source:HGNC Symbol;Acc:HGNC:11919]	0.0450092	0.0424591	0	0.170735	0.0535356	0.24223	0.187499	-2.41505	down
ko04913	Ovarian steroidogenesis	0.536326	ENSG00000137869	CYP19A1	NA	NA	cytochrome P450 family 19 subfamily A member 1 [Source:HGNC Symbol;Acc:HGNC:2594]	70.1493	69.3226	67.8152	19.0055	19.2848	18.538	3.6476	1.86695	up
ko04913	Ovarian steroidogenesis	0.536326	ENSG00000140465	CYP1A1	K07408	EC:1.14.14.1	cytochrome P450 family 1 subfamily A member 1 [Source:HGNC Symbol;Acc:HGNC:2595]	11.3767	11.4031	11.7329	1.14669	1.3841	1.72439	8.11074	3.01983	up
ko04650	Natural killer cell mediated cytotoxicity	0.538156	ENSG00000087266	SH3BP2	K07984	NA	SH3 domain binding protein 2 [Source:HGNC Symbol;Acc:HGNC:10825]	3.12142	3.30359	3.2794	0.809126	0.729737	0.801243	4.147	2.05207	up
ko04650	Natural killer cell mediated cytotoxicity	0.538156	ENSG00000117091	CD48	NA	NA	CD48 molecule [Source:HGNC Symbol;Acc:HGNC:1683]	0	0	0	0.0269746	0.0145297	0.0405111	0.00365785	-8.09479	down
ko04650	Natural killer cell mediated cytotoxicity	0.538156	ENSG00000171608	PIK3CD	K00922	EC:2.7.1.153	phosphatidylinositol-4,5-bisphosphate 3-kinase catalytic subunit delta [Source:HGNC Symbol;Acc:HGNC:8977]	9.52461	10.2022	9.20053	3.46034	3.52124	3.54191	2.74883	1.45882	up
ko04650	Natural killer cell mediated cytotoxicity	0.538156	ENSG00000213658	LAT	K07362	NA	linker for activation of T cells [Source:HGNC Symbol;Acc:HGNC:18874]	0.173757	0.207904	0.132849	0.0701429	0.061785	0.0959653	2.25768	1.17484	up
ko04928	Parathyroid hormone synthesis, secretion and action	0.538156	ENSG00000087494	PTHLH	NA	NA	parathyroid hormone like hormone [Source:HGNC Symbol;Acc:HGNC:9607]	0.169413	0.122014	0.110713	0.272046	0.270417	0.492589	0.388521	-1.36393	down
ko04928	Parathyroid hormone synthesis, secretion and action	0.538156	ENSG00000137841	PLCB2	K05858	EC:3.1.4.11	phospholipase C beta 2 [Source:HGNC Symbol;Acc:HGNC:9055]	1.22285	1.07587	0.998986	2.27135	2.18017	2.3556	0.48445	-1.04558	down
ko04928	Parathyroid hormone synthesis, secretion and action	0.538156	ENSG00000171791	BCL2	NA	NA	BCL2 apoptosis regulator [Source:HGNC Symbol;Acc:HGNC:990]	0.0815517	0.0435239	0.057271	0.00336359	0.0210766	0.0330613	3.17117	1.66501	up
ko04928	Parathyroid hormone synthesis, secretion and action	0.538156	ENSG00000184588	PDE4B	NA	NA	phosphodiesterase 4B [Source:HGNC Symbol;Acc:HGNC:8781]	0	0	0	0	0.0144	0.023737	0.00786637	-6.99009	down
ko05161	Hepatitis B	0.547658	ENSG00000107201	DDX58	K12646	EC:3.6.4.13	DExD/H-box helicase 58 [Source:HGNC Symbol;Acc:HGNC:19102]	11.9186	11.7185	10.3927	5.47989	5.2826	5.48422	2.09457	1.06665	up
ko05161	Hepatitis B	0.547658	ENSG00000108984	MAP2K6	K04433	EC:2.7.12.2	mitogen-activated protein kinase kinase 6 [Source:HGNC Symbol;Acc:HGNC:6846]	0.206005	0.213823	0.179271	0.475148	0.423228	0.370059	0.472314	-1.08218	down
ko05161	Hepatitis B	0.547658	ENSG00000115267	IFIH1	K12647	EC:3.6.4.13	interferon induced with helicase C domain 1 [Source:HGNC Symbol;Acc:HGNC:18873]	8.60066	9.0498	8.00991	2.59378	2.62619	2.80294	3.19839	1.67734	up
ko05161	Hepatitis B	0.547658	ENSG00000171608	PIK3CD	K00922	EC:2.7.1.153	phosphatidylinositol-4,5-bisphosphate 3-kinase catalytic subunit delta [Source:HGNC Symbol;Acc:HGNC:8977]	9.52461	10.2022	9.20053	3.46034	3.52124	3.54191	2.74883	1.45882	up
ko05161	Hepatitis B	0.547658	ENSG00000171791	BCL2	NA	NA	BCL2 apoptosis regulator [Source:HGNC Symbol;Acc:HGNC:990]	0.0815517	0.0435239	0.057271	0.00336359	0.0210766	0.0330613	3.17117	1.66501	up
ko05161	Hepatitis B	0.547658	ENSG00000185507	IRF7	K09447	NA	interferon regulatory factor 7 [Source:HGNC Symbol;Acc:HGNC:6122]	8.21296	9.70327	8.49818	2.15593	2.30352	2.74669	3.66554	1.87403	up
ko04330	Notch signaling pathway	0.548293	ENSG00000114315	HES1	K06054	NA	hes family bHLH transcription factor 1 [Source:HGNC Symbol;Acc:HGNC:5192]	2.13443	2.94676	1.81569	1.30389	0.986724	1.1319	2.01515	1.01089	up
ko04330	Notch signaling pathway	0.548293	ENSG00000163840	DTX3L	K06058	EC:2.3.2.27	deltex E3 ubiquitin ligase 3L [Source:HGNC Symbol;Acc:HGNC:30323]	9.61861	10.4378	10.6392	3.4494	3.66703	3.33616	2.93666	1.55418	up
ko00270	Cysteine and methionine metabolism	0.548293	ENSG00000104951	IL4I1	K03334	EC:1.4.3.2	interleukin 4 induced 1 [Source:HGNC Symbol;Acc:HGNC:19094]	0	0.0581656	0.000410476	0.0906296	0.120879	0.355798	0.103253	-3.27575	down
ko00270	Cysteine and methionine metabolism	0.548293	ENSG00000151224	MAT1A	NA	NA	methionine adenosyltransferase 1A [Source:HGNC Symbol;Acc:HGNC:6903]	0.0508902	0.0381448	0.0239032	0.188605	0.156812	0.110345	0.247801	-2.01275	down
ko05030	Cocaine addiction	0.548293	ENSG00000149295	DRD2	K04145	NA	dopamine receptor D2 [Source:HGNC Symbol;Acc:HGNC:3023]	0.24082	0.197936	0.187027	0.104766	0.0432884	0.0740727	2.81723	1.49428	up
ko05030	Cocaine addiction	0.548293	ENSG00000180176	TH	K00501	EC:1.14.16.2	tyrosine hydroxylase [Source:HGNC Symbol;Acc:HGNC:11782]	0	0.0240201	0	0.14006	0.0320977	0.0555209	0.1055	-3.24468	down
ko00280	Valine, leucine and isoleucine degradation	0.548293	ENSG00000104951	IL4I1	K03334	EC:1.4.3.2	interleukin 4 induced 1 [Source:HGNC Symbol;Acc:HGNC:19094]	0	0.0581656	0.000410476	0.0906296	0.120879	0.355798	0.103253	-3.27575	down
ko00280	Valine, leucine and isoleucine degradation	0.548293	ENSG00000146151	HMGCLL1	K01640	EC:4.1.3.4	3-hydroxymethyl-3-methylglutaryl-CoA lyase like 1 [Source:HGNC Symbol;Acc:HGNC:21359]	0	0	0	0.0301848	0.0344859	0.0206703	0.00351531	-8.15213	down
ko05014	Amyotrophic lateral sclerosis (ALS)	0.548293	ENSG00000108984	MAP2K6	K04433	EC:2.7.12.2	mitogen-activated protein kinase kinase 6 [Source:HGNC Symbol;Acc:HGNC:6846]	0.206005	0.213823	0.179271	0.475148	0.423228	0.370059	0.472314	-1.08218	down
ko05014	Amyotrophic lateral sclerosis (ALS)	0.548293	ENSG00000171791	BCL2	NA	NA	BCL2 apoptosis regulator [Source:HGNC Symbol;Acc:HGNC:990]	0.0815517	0.0435239	0.057271	0.00336359	0.0210766	0.0330613	3.17117	1.66501	up
ko04964	Proximal tubule bicarbonate reclamation	0.554173	ENSG00000100889	PCK2	NA	NA	phosphoenolpyruvate carboxykinase 2, mitochondrial [Source:HGNC Symbol;Acc:HGNC:8725]	9.25225	9.9472	8.78868	4.59293	4.86387	4.13957	2.0585	1.04159	up
ko05133	Pertussis	0.555976	ENSG00000115008	IL1A	K04383	NA	interleukin 1 alpha [Source:HGNC Symbol;Acc:HGNC:5991]	0.77763	1.11653	0.732597	0.309797	0.563067	0.351733	2.14499	1.10097	up
ko05133	Pertussis	0.555976	ENSG00000125730	C3	NA	NA	complement C3 [Source:HGNC Symbol;Acc:HGNC:1318]	0.604963	0.652236	0.475934	0.224683	0.205408	0.304123	2.36053	1.23911	up
ko05133	Pertussis	0.555976	ENSG00000140968	IRF8	NA	NA	interferon regulatory factor 8 [Source:HGNC Symbol;Acc:HGNC:5358]	0.528131	0.63967	0.53811	0.19718	0.195565	0.170447	3.02901	1.59884	up
ko00562	Inositol phosphate metabolism	0.555976	ENSG00000100253	MIOX	K00469	EC:1.13.99.1	myo-inositol oxygenase [Source:HGNC Symbol;Acc:HGNC:14522]	0.194349	0.119393	0.0216485	0	0.00644094	0	52.0717	5.70243	up
ko00562	Inositol phosphate metabolism	0.555976	ENSG00000137841	PLCB2	K05858	EC:3.1.4.11	phospholipase C beta 2 [Source:HGNC Symbol;Acc:HGNC:9055]	1.22285	1.07587	0.998986	2.27135	2.18017	2.3556	0.48445	-1.04558	down
ko00562	Inositol phosphate metabolism	0.555976	ENSG00000171608	PIK3CD	K00922	EC:2.7.1.153	phosphatidylinositol-4,5-bisphosphate 3-kinase catalytic subunit delta [Source:HGNC Symbol;Acc:HGNC:8977]	9.52461	10.2022	9.20053	3.46034	3.52124	3.54191	2.74883	1.45882	up
ko05410	Hypertrophic cardiomyopathy (HCM)	0.555976	ENSG00000105855	ITGB8	K06591	NA	integrin subunit beta 8 [Source:HGNC Symbol;Acc:HGNC:6163]	0.0232243	0.030616	0.0436899	0.078232	0.111838	0.0818672	0.35865	-1.47935	down
ko05410	Hypertrophic cardiomyopathy (HCM)	0.555976	ENSG00000114854	TNNC1	K05865	NA	troponin C1, slow skeletal and cardiac type [Source:HGNC Symbol;Acc:HGNC:11943]	0.961712	0.47471	0.887721	1.93897	2.37614	2.0293	0.366329	-1.44879	down
ko05410	Hypertrophic cardiomyopathy (HCM)	0.555976	ENSG00000259207	ITGB3	K06493	NA	integrin subunit beta 3 [Source:HGNC Symbol;Acc:HGNC:6156]	28.2372	26.75	27.4105	9.64783	10.2933	9.43259	2.80515	1.48808	up
ko04218	Cellular senescence	0.567287	ENSG00000108984	MAP2K6	K04433	EC:2.7.12.2	mitogen-activated protein kinase kinase 6 [Source:HGNC Symbol;Acc:HGNC:6846]	0.206005	0.213823	0.179271	0.475148	0.423228	0.370059	0.472314	-1.08218	down
ko04218	Cellular senescence	0.567287	ENSG00000115008	IL1A	K04383	NA	interleukin 1 alpha [Source:HGNC Symbol;Acc:HGNC:5991]	0.77763	1.11653	0.732597	0.309797	0.563067	0.351733	2.14499	1.10097	up
ko04218	Cellular senescence	0.567287	ENSG00000134954	ETS1	K02678	NA	ETS proto-oncogene 1, transcription factor [Source:HGNC Symbol;Acc:HGNC:3488]	5.61779	5.91035	5.89249	2.6457	2.88915	3.04414	2.03061	1.02192	up
ko04218	Cellular senescence	0.567287	ENSG00000147082	CCNB3	K21771	NA	cyclin B3 [Source:HGNC Symbol;Acc:HGNC:18709]	0	0.0126711	0	0.0663369	0.0345722	0.0462544	0.0861024	-3.5378	down
ko04218	Cellular senescence	0.567287	ENSG00000161011	SQSTM1	K14381	NA	sequestosome 1 [Source:HGNC Symbol;Acc:HGNC:11280]	247.969	256.675	238.203	38.0893	36.2274	38.9358	6.55922	2.71352	up
ko04218	Cellular senescence	0.567287	ENSG00000171608	PIK3CD	K00922	EC:2.7.1.153	phosphatidylinositol-4,5-bisphosphate 3-kinase catalytic subunit delta [Source:HGNC Symbol;Acc:HGNC:8977]	9.52461	10.2022	9.20053	3.46034	3.52124	3.54191	2.74883	1.45882	up
ko00480	Glutathione metabolism	0.571572	ENSG00000116157	GPX7	K00432	EC:1.11.1.9	glutathione peroxidase 7 [Source:HGNC Symbol;Acc:HGNC:4559]	0.206499	0.282574	0.165353	0.650478	0.436383	0.412882	0.436359	-1.19641	down
ko00480	Glutathione metabolism	0.571572	ENSG00000128965	CHAC1	K07232	EC:4.3.2.7	ChaC glutathione specific gamma-glutamylcyclotransferase 1 [Source:HGNC Symbol;Acc:HGNC:28680]	29.4435	28.4689	28.0335	4.35111	6.15237	5.15378	5.48921	2.4566	up
ko00220	Arginine biosynthesis	0.571849	ENSG00000164867	NOS3	K13242	EC:1.14.13.39	nitric oxide synthase 3 [Source:HGNC Symbol;Acc:HGNC:7876]	6.55493	6.71701	6.98105	1.12798	1.37562	1.74707	4.76466	2.25237	up
ko00514	Other types of O-glycan biosynthesis	0.571849	ENSG00000198756	COLGALT2	K11703	EC:2.4.1.50	collagen beta(1-O)galactosyltransferase 2 [Source:HGNC Symbol;Acc:HGNC:16790]	0.017461	0.0583066	0.0495773	0	0.0111688	0	11.2228	3.48836	up
ko05212	Pancreatic cancer	0.574488	ENSG00000112715	VEGFA	K05448	NA	vascular endothelial growth factor A [Source:HGNC Symbol;Acc:HGNC:12680]	4.90824	5.02839	4.90206	1.38709	1.36922	1.64296	3.37299	1.75403	up
ko05212	Pancreatic cancer	0.574488	ENSG00000163235	TGFA	K08774	NA	transforming growth factor alpha [Source:HGNC Symbol;Acc:HGNC:11765]	0.277411	0.200279	0.285336	0.522739	0.56663	0.508914	0.477404	-1.06672	down
ko05212	Pancreatic cancer	0.574488	ENSG00000171608	PIK3CD	K00922	EC:2.7.1.153	phosphatidylinositol-4,5-bisphosphate 3-kinase catalytic subunit delta [Source:HGNC Symbol;Acc:HGNC:8977]	9.52461	10.2022	9.20053	3.46034	3.52124	3.54191	2.74883	1.45882	up
ko05150	Staphylococcus aureus infection	0.593971	ENSG00000125730	C3	NA	NA	complement C3 [Source:HGNC Symbol;Acc:HGNC:1318]	0.604963	0.652236	0.475934	0.224683	0.205408	0.304123	2.36053	1.23911	up
ko05150	Staphylococcus aureus infection	0.593971	ENSG00000171051	FPR1	NA	NA	formyl peptide receptor 1 [Source:HGNC Symbol;Acc:HGNC:3826]	0	0	0	0.0348154	0.0669845	0.0140791	0.00258891	-8.59344	down
ko05321	Inflammatory bowel disease (IBD)	0.593971	ENSG00000069667	RORA	K08532	NA	RAR related orphan receptor A [Source:HGNC Symbol;Acc:HGNC:10258]	0.0663485	0.053911	0.0529146	0.0141584	0.0273255	0.0305071	2.4055	1.26633	up
ko05321	Inflammatory bowel disease (IBD)	0.593971	ENSG00000115008	IL1A	K04383	NA	interleukin 1 alpha [Source:HGNC Symbol;Acc:HGNC:5991]	0.77763	1.11653	0.732597	0.309797	0.563067	0.351733	2.14499	1.10097	up
ko04024	cAMP signaling pathway	0.602159	ENSG00000043591	ADRB1	NA	NA	adrenoceptor beta 1 [Source:HGNC Symbol;Acc:HGNC:285]	0.170464	0.236935	0.15003	0.371927	0.510363	0.531105	0.39439	-1.3423	down
ko04024	cAMP signaling pathway	0.602159	ENSG00000101335	MYL9	K12755	NA	myosin light chain 9 [Source:HGNC Symbol;Acc:HGNC:15754]	17.9692	19.3398	19.2384	39.2504	40.3889	37.7753	0.481604	-1.05408	down
ko04024	cAMP signaling pathway	0.602159	ENSG00000106571	GLI3	K06230	NA	GLI family zinc finger 3 [Source:HGNC Symbol;Acc:HGNC:4319]	4.40682	4.4349	4.04761	2.15728	2.11538	2.10817	2.02001	1.01436	up
ko04024	cAMP signaling pathway	0.602159	ENSG00000149295	DRD2	K04145	NA	dopamine receptor D2 [Source:HGNC Symbol;Acc:HGNC:3023]	0.24082	0.197936	0.187027	0.104766	0.0432884	0.0740727	2.81723	1.49428	up
ko04024	cAMP signaling pathway	0.602159	ENSG00000171608	PIK3CD	K00922	EC:2.7.1.153	phosphatidylinositol-4,5-bisphosphate 3-kinase catalytic subunit delta [Source:HGNC Symbol;Acc:HGNC:8977]	9.52461	10.2022	9.20053	3.46034	3.52124	3.54191	2.74883	1.45882	up
ko04024	cAMP signaling pathway	0.602159	ENSG00000180914	OXTR	K04229	NA	oxytocin receptor [Source:HGNC Symbol;Acc:HGNC:8529]	0.630029	0.537187	0.641954	1.05573	1.23893	1.33856	0.497951	-1.00592	down
ko04024	cAMP signaling pathway	0.602159	ENSG00000184588	PDE4B	NA	NA	phosphodiesterase 4B [Source:HGNC Symbol;Acc:HGNC:8781]	0	0	0	0	0.0144	0.023737	0.00786637	-6.99009	down
ko04723	Retrograde endocannabinoid signaling	0.609749	ENSG00000111886	GABRR2	NA	NA	gamma-aminobutyric acid type A receptor subunit rho2 [Source:HGNC Symbol;Acc:HGNC:4091]	0.750991	0.816432	0.533791	0.289798	0.422512	0.295869	2.08417	1.05947	up
ko04723	Retrograde endocannabinoid signaling	0.609749	ENSG00000120457	KCNJ5	NA	NA	potassium inwardly rectifying channel subfamily J member 5 [Source:HGNC Symbol;Acc:HGNC:6266]	4.97851	5.31206	5.13986	2.31042	2.11548	2.03259	2.38917	1.25651	up
ko04723	Retrograde endocannabinoid signaling	0.609749	ENSG00000137841	PLCB2	K05858	EC:3.1.4.11	phospholipase C beta 2 [Source:HGNC Symbol;Acc:HGNC:9055]	1.22285	1.07587	0.998986	2.27135	2.18017	2.3556	0.48445	-1.04558	down
ko04723	Retrograde endocannabinoid signaling	0.609749	ENSG00000187730	GABRD	NA	NA	gamma-aminobutyric acid type A receptor subunit delta [Source:HGNC Symbol;Acc:HGNC:4084]	0	0.015877	0.0388856	0	0	0	182.542	7.51208	up
ko04723	Retrograde endocannabinoid signaling	0.609749	ENSG00000259112	NDUFC2-KCTD14	K03968	NA	NDUFC2-KCTD14 readthrough [Source:HGNC Symbol;Acc:HGNC:42956]	27.6923	29.1078	35.0799	9.34804	16.7855	16.6924	2.14543	1.10126	up
ko04141	Protein processing in endoplasmic reticulum	0.611426	ENSG00000051108	HERPUD1	K14027	NA	homocysteine inducible ER protein with ubiquitin like domain 1 [Source:HGNC Symbol;Acc:HGNC:13744]	35.7302	36.4901	34.6386	10.3256	11.3674	11.052	3.26336	1.70636	up
ko04141	Protein processing in endoplasmic reticulum	0.611426	ENSG00000087074	PPP1R15A	K14019	NA	protein phosphatase 1 regulatory subunit 15A [Source:HGNC Symbol;Acc:HGNC:14375]	33.2733	35.2741	35.5077	10.9219	11.6114	11.7786	3.03262	1.60057	up
ko04141	Protein processing in endoplasmic reticulum	0.611426	ENSG00000140506	LMAN1L	K10081	NA	lectin, mannose binding 1 like [Source:HGNC Symbol;Acc:HGNC:6632]	0.0358823	0.0430778	0	0	0	0	263.201	8.04002	up
ko04141	Protein processing in endoplasmic reticulum	0.611426	ENSG00000150961	SEC24D	K14007	NA	SEC24 homolog D, COPII coat complex component [Source:HGNC Symbol;Acc:HGNC:10706]	11.4656	11.5478	10.5179	4.85672	5.50774	5.01013	2.18095	1.12496	up
ko04141	Protein processing in endoplasmic reticulum	0.611426	ENSG00000171791	BCL2	NA	NA	BCL2 apoptosis regulator [Source:HGNC Symbol;Acc:HGNC:990]	0.0815517	0.0435239	0.057271	0.00336359	0.0210766	0.0330613	3.17117	1.66501	up
ko04141	Protein processing in endoplasmic reticulum	0.611426	ENSG00000175197	DDIT3	K04452	NA	DNA damage inducible transcript 3 [Source:HGNC Symbol;Acc:HGNC:2726]	31.5275	33.9374	30.9663	2.43316	2.81605	3.07037	11.5909	3.53492	up
ko05132	Salmonella infection	0.618615	ENSG00000081041	CXCL2	K05505	NA	C-X-C motif chemokine ligand 2 [Source:HGNC Symbol;Acc:HGNC:4603]	1.52022	1.34198	1.44676	0.433843	0.298856	0.5693	3.30949	1.72661	up
ko05132	Salmonella infection	0.618615	ENSG00000115008	IL1A	K04383	NA	interleukin 1 alpha [Source:HGNC Symbol;Acc:HGNC:5991]	0.77763	1.11653	0.732597	0.309797	0.563067	0.351733	2.14499	1.10097	up
ko05132	Salmonella infection	0.618615	ENSG00000277632	CCL3	K05408	NA	C-C motif chemokine ligand 3 [Source:HGNC Symbol;Acc:HGNC:10627]	0	0	0	0.0583909	0.240375	0.215266	0.000583621	-10.7427	down
ko00790	Folate biosynthesis	0.620797	ENSG00000180176	TH	K00501	EC:1.14.16.2	tyrosine hydroxylase [Source:HGNC Symbol;Acc:HGNC:11782]	0	0.0240201	0	0.14006	0.0320977	0.0555209	0.1055	-3.24468	down
ko00650	Butanoate metabolism	0.620797	ENSG00000146151	HMGCLL1	K01640	EC:4.1.3.4	3-hydroxymethyl-3-methylglutaryl-CoA lyase like 1 [Source:HGNC Symbol;Acc:HGNC:21359]	0	0	0	0.0301848	0.0344859	0.0206703	0.00351531	-8.15213	down
ko04072	Phospholipase D signaling pathway	0.623034	ENSG00000100311	PDGFB	NA	NA	platelet derived growth factor subunit B [Source:HGNC Symbol;Acc:HGNC:8800]	2.54046	2.15644	2.37609	4.82997	5.01248	5.62815	0.457189	-1.12914	down
ko04072	Phospholipase D signaling pathway	0.623034	ENSG00000124493	GRM4	K04607	NA	glutamate metabotropic receptor 4 [Source:HGNC Symbol;Acc:HGNC:4596]	0.259772	0.259057	0.341669	0.0528943	0.0325093	0.0714758	5.48509	2.45552	up
ko04072	Phospholipase D signaling pathway	0.623034	ENSG00000137841	PLCB2	K05858	EC:3.1.4.11	phospholipase C beta 2 [Source:HGNC Symbol;Acc:HGNC:9055]	1.22285	1.07587	0.998986	2.27135	2.18017	2.3556	0.48445	-1.04558	down
ko04072	Phospholipase D signaling pathway	0.623034	ENSG00000171608	PIK3CD	K00922	EC:2.7.1.153	phosphatidylinositol-4,5-bisphosphate 3-kinase catalytic subunit delta [Source:HGNC Symbol;Acc:HGNC:8977]	9.52461	10.2022	9.20053	3.46034	3.52124	3.54191	2.74883	1.45882	up
ko04072	Phospholipase D signaling pathway	0.623034	ENSG00000176170	SPHK1	K04718	EC:2.7.1.91	sphingosine kinase 1 [Source:HGNC Symbol;Acc:HGNC:11240]	5.59209	6.09754	5.73668	3.05925	2.66869	2.62801	2.0855	1.06039	up
ko05416	Viral myocarditis	0.625914	ENSG00000101017	CD40	NA	NA	CD40 molecule [Source:HGNC Symbol;Acc:HGNC:11919]	0.0450092	0.0424591	0	0.170735	0.0535356	0.24223	0.187499	-2.41505	down
ko05416	Viral myocarditis	0.625914	ENSG00000154639	CXADR	NA	NA	CXADR Ig-like cell adhesion molecule [Source:HGNC Symbol;Acc:HGNC:2559]	2.33305	2.11251	2.01772	0.568341	0.614519	0.614716	3.59555	1.84621	up
ko04012	ErbB signaling pathway	0.62706	ENSG00000163235	TGFA	K08774	NA	transforming growth factor alpha [Source:HGNC Symbol;Acc:HGNC:11765]	0.277411	0.200279	0.285336	0.522739	0.56663	0.508914	0.477404	-1.06672	down
ko04012	ErbB signaling pathway	0.62706	ENSG00000169752	NRG4	K05458	NA	neuregulin 4 [Source:HGNC Symbol;Acc:HGNC:29862]	0.0586354	0.0506872	0.0548882	0.0983902	0.240233	0.126636	0.352944	-1.50249	down
ko04012	ErbB signaling pathway	0.62706	ENSG00000171608	PIK3CD	K00922	EC:2.7.1.153	phosphatidylinositol-4,5-bisphosphate 3-kinase catalytic subunit delta [Source:HGNC Symbol;Acc:HGNC:8977]	9.52461	10.2022	9.20053	3.46034	3.52124	3.54191	2.74883	1.45882	up
ko05168	Herpes simplex virus 1 infection	0.633495	ENSG00000089127	OAS1	NA	NA	2'-5'-oligoadenylate synthetase 1 [Source:HGNC Symbol;Acc:HGNC:8086]	1.46741	1.52925	1.66124	0.247336	0.354058	0.431921	4.50773	2.1724	up
ko05168	Herpes simplex virus 1 infection	0.633495	ENSG00000107201	DDX58	K12646	EC:3.6.4.13	DExD/H-box helicase 58 [Source:HGNC Symbol;Acc:HGNC:19102]	11.9186	11.7185	10.3927	5.47989	5.2826	5.48422	2.09457	1.06665	up
ko05168	Herpes simplex virus 1 infection	0.633495	ENSG00000108691	CCL2	K14624	NA	C-C motif chemokine ligand 2 [Source:HGNC Symbol;Acc:HGNC:10618]	0	0.0123568	0	0.244714	0.122661	0.0697116	0.0282709	-5.14454	down
ko05168	Herpes simplex virus 1 infection	0.633495	ENSG00000111331	OAS3	K14216	EC:2.7.7.84	2'-5'-oligoadenylate synthetase 3 [Source:HGNC Symbol;Acc:HGNC:8088]	6.73777	7.34079	7.10091	1.86978	2.09958	1.9925	3.5525	1.82883	up
ko05168	Herpes simplex virus 1 infection	0.633495	ENSG00000111335	OAS2	NA	NA	2'-5'-oligoadenylate synthetase 2 [Source:HGNC Symbol;Acc:HGNC:8087]	0.301729	0.480777	0.342085	0.117758	0.0733365	0.147336	3.32296	1.73247	up
ko05168	Herpes simplex virus 1 infection	0.633495	ENSG00000115267	IFIH1	K12647	EC:3.6.4.13	interferon induced with helicase C domain 1 [Source:HGNC Symbol;Acc:HGNC:18873]	8.60066	9.0498	8.00991	2.59378	2.62619	2.80294	3.19839	1.67734	up
ko05168	Herpes simplex virus 1 infection	0.633495	ENSG00000125730	C3	NA	NA	complement C3 [Source:HGNC Symbol;Acc:HGNC:1318]	0.604963	0.652236	0.475934	0.224683	0.205408	0.304123	2.36053	1.23911	up
ko05168	Herpes simplex virus 1 infection	0.633495	ENSG00000171608	PIK3CD	K00922	EC:2.7.1.153	phosphatidylinositol-4,5-bisphosphate 3-kinase catalytic subunit delta [Source:HGNC Symbol;Acc:HGNC:8977]	9.52461	10.2022	9.20053	3.46034	3.52124	3.54191	2.74883	1.45882	up
ko05168	Herpes simplex virus 1 infection	0.633495	ENSG00000171791	BCL2	NA	NA	BCL2 apoptosis regulator [Source:HGNC Symbol;Acc:HGNC:990]	0.0815517	0.0435239	0.057271	0.00336359	0.0210766	0.0330613	3.17117	1.66501	up
ko05168	Herpes simplex virus 1 infection	0.633495	ENSG00000178150	ZNF114	K09228	NA	zinc finger protein 114 [Source:HGNC Symbol;Acc:HGNC:12894]	68.2114	65.9604	63.1564	14.9951	15.0026	14.8638	4.39861	2.13705	up
ko05168	Herpes simplex virus 1 infection	0.633495	ENSG00000185507	IRF7	K09447	NA	interferon regulatory factor 7 [Source:HGNC Symbol;Acc:HGNC:6122]	8.21296	9.70327	8.49818	2.15593	2.30352	2.74669	3.66554	1.87403	up
ko05168	Herpes simplex virus 1 infection	0.633495	ENSG00000196267	ZNF836	K09228	NA	zinc finger protein 836 [Source:HGNC Symbol;Acc:HGNC:34333]	1.40608	1.48715	1.3468	0.727692	0.571247	0.716148	2.10415	1.07323	up
ko05168	Herpes simplex virus 1 infection	0.633495	ENSG00000197714	ZNF460	K09228	NA	zinc finger protein 460 [Source:HGNC Symbol;Acc:HGNC:21628]	0.658508	0.47899	0.544914	0.190339	0.278199	0.360939	2.02828	1.02026	up
ko05168	Herpes simplex virus 1 infection	0.633495	ENSG00000213928	IRF9	K04693	NA	interferon regulatory factor 9 [Source:HGNC Symbol;Acc:HGNC:6131]	7.09201	4.79011	5.11644	1.48952	0.829154	2.02711	3.9115	1.96772	up
ko05168	Herpes simplex virus 1 infection	0.633495	ENSG00000214534	ZNF705E	K09228	NA	zinc finger protein 705E [Source:HGNC Symbol;Acc:HGNC:33203]	0	0	0	0.047658	0.030005	0.042708	0.00249229	-8.64831	down
ko05168	Herpes simplex virus 1 infection	0.633495	ENSG00000259207	ITGB3	K06493	NA	integrin subunit beta 3 [Source:HGNC Symbol;Acc:HGNC:6156]	28.2372	26.75	27.4105	9.64783	10.2933	9.43259	2.80515	1.48808	up
ko05168	Herpes simplex virus 1 infection	0.633495	ENSG00000271503	CCL5	K12499	NA	C-C motif chemokine ligand 5 [Source:HGNC Symbol;Acc:HGNC:10632]	0.273704	0.226996	0.240657	0.238183	1.12606	0.715286	0.356501	-1.48802	down
ko00052	Galactose metabolism	0.63584	ENSG00000159399	HK2	K00844	EC:2.7.1.1	hexokinase 2 [Source:HGNC Symbol;Acc:HGNC:4923]	19.1173	19.1725	19.135	7.26583	7.19168	6.5127	2.73839	1.45333	up
ko00980	Metabolism of xenobiotics by cytochrome P450	0.636122	ENSG00000105398	SULT2A1	K11822	EC:2.8.2.14	sulfotransferase family 2A member 1 [Source:HGNC Symbol;Acc:HGNC:11458]	3.1049	3.06224	2.55443	0.748283	1.23885	1.2635	2.68304	1.42387	up
ko00980	Metabolism of xenobiotics by cytochrome P450	0.636122	ENSG00000140465	CYP1A1	K07408	EC:1.14.14.1	cytochrome P450 family 1 subfamily A member 1 [Source:HGNC Symbol;Acc:HGNC:2595]	11.3767	11.4031	11.7329	1.14669	1.3841	1.72439	8.11074	3.01983	up
ko05134	Legionellosis	0.636122	ENSG00000081041	CXCL2	K05505	NA	C-X-C motif chemokine ligand 2 [Source:HGNC Symbol;Acc:HGNC:4603]	1.52022	1.34198	1.44676	0.433843	0.298856	0.5693	3.30949	1.72661	up
ko05134	Legionellosis	0.636122	ENSG00000125730	C3	NA	NA	complement C3 [Source:HGNC Symbol;Acc:HGNC:1318]	0.604963	0.652236	0.475934	0.224683	0.205408	0.304123	2.36053	1.23911	up
ko05203	Viral carcinogenesis	0.641403	ENSG00000125730	C3	NA	NA	complement C3 [Source:HGNC Symbol;Acc:HGNC:1318]	0.604963	0.652236	0.475934	0.224683	0.205408	0.304123	2.36053	1.23911	up
ko05203	Viral carcinogenesis	0.641403	ENSG00000141682	PMAIP1	K10131	NA	phorbol-12-myristate-13-acetate-induced protein 1 [Source:HGNC Symbol;Acc:HGNC:9108]	3.8664	3.77114	3.86103	1.84697	1.7502	1.90625	2.08935	1.06305	up
ko05203	Viral carcinogenesis	0.641403	ENSG00000171608	PIK3CD	K00922	EC:2.7.1.153	phosphatidylinositol-4,5-bisphosphate 3-kinase catalytic subunit delta [Source:HGNC Symbol;Acc:HGNC:8977]	9.52461	10.2022	9.20053	3.46034	3.52124	3.54191	2.74883	1.45882	up
ko05203	Viral carcinogenesis	0.641403	ENSG00000183625	CCR3	NA	NA	C-C motif chemokine receptor 3 [Source:HGNC Symbol;Acc:HGNC:1604]	0.544696	0.412345	0.439864	0.125524	0.175974	0.173877	2.93854	1.5551	up
ko05203	Viral carcinogenesis	0.641403	ENSG00000185507	IRF7	K09447	NA	interferon regulatory factor 7 [Source:HGNC Symbol;Acc:HGNC:6122]	8.21296	9.70327	8.49818	2.15593	2.30352	2.74669	3.66554	1.87403	up
ko05203	Viral carcinogenesis	0.641403	ENSG00000197837	H4-16	K11254	NA	H4 histone 16 [Source:HGNC Symbol;Acc:HGNC:20510]	0.107418	0.122807	0.101295	0.465576	0.271125	0.343192	0.306993	-1.70372	down
ko05203	Viral carcinogenesis	0.641403	ENSG00000213928	IRF9	K04693	NA	interferon regulatory factor 9 [Source:HGNC Symbol;Acc:HGNC:6131]	7.09201	4.79011	5.11644	1.48952	0.829154	2.02711	3.9115	1.96772	up
ko04730	Long-term depression	0.64611	ENSG00000137841	PLCB2	K05858	EC:3.1.4.11	phospholipase C beta 2 [Source:HGNC Symbol;Acc:HGNC:9055]	1.22285	1.07587	0.998986	2.27135	2.18017	2.3556	0.48445	-1.04558	down
ko04730	Long-term depression	0.64611	ENSG00000138669	PRKG2	NA	NA	protein kinase cGMP-dependent 2 [Source:HGNC Symbol;Acc:HGNC:9416]	0.129456	0.0735525	0.140713	0.0275286	0.0577094	0.0249403	3.11968	1.6414	up
ko04810	Regulation of actin cytoskeleton	0.662802	ENSG00000100311	PDGFB	NA	NA	platelet derived growth factor subunit B [Source:HGNC Symbol;Acc:HGNC:8800]	2.54046	2.15644	2.37609	4.82997	5.01248	5.62815	0.457189	-1.12914	down
ko04810	Regulation of actin cytoskeleton	0.662802	ENSG00000101335	MYL9	K12755	NA	myosin light chain 9 [Source:HGNC Symbol;Acc:HGNC:15754]	17.9692	19.3398	19.2384	39.2504	40.3889	37.7753	0.481604	-1.05408	down
ko04810	Regulation of actin cytoskeleton	0.662802	ENSG00000105855	ITGB8	K06591	NA	integrin subunit beta 8 [Source:HGNC Symbol;Acc:HGNC:6163]	0.0232243	0.030616	0.0436899	0.078232	0.111838	0.0818672	0.35865	-1.47935	down
ko04810	Regulation of actin cytoskeleton	0.662802	ENSG00000113578	FGF1	K18496	NA	fibroblast growth factor 1 [Source:HGNC Symbol;Acc:HGNC:3665]	3.12469	3.31813	3.8145	7.04651	6.97203	7.43587	0.478099	-1.06462	down
ko04810	Regulation of actin cytoskeleton	0.662802	ENSG00000171608	PIK3CD	K00922	EC:2.7.1.153	phosphatidylinositol-4,5-bisphosphate 3-kinase catalytic subunit delta [Source:HGNC Symbol;Acc:HGNC:8977]	9.52461	10.2022	9.20053	3.46034	3.52124	3.54191	2.74883	1.45882	up
ko04810	Regulation of actin cytoskeleton	0.662802	ENSG00000180209	MYLPF	K12758	NA	myosin light chain, phosphorylatable, fast skeletal muscle [Source:HGNC Symbol;Acc:HGNC:29824]	0.902631	1.15408	1.05373	2.7586	2.38589	2.2066	0.423125	-1.24084	down
ko04810	Regulation of actin cytoskeleton	0.662802	ENSG00000259207	ITGB3	K06493	NA	integrin subunit beta 3 [Source:HGNC Symbol;Acc:HGNC:6156]	28.2372	26.75	27.4105	9.64783	10.2933	9.43259	2.80515	1.48808	up
ko01040	Biosynthesis of unsaturated fatty acids	0.664167	ENSG00000164181	ELOVL7	K10250	EC:2.3.1.199	ELOVL fatty acid elongase 7 [Source:HGNC Symbol;Acc:HGNC:26292]	3.21394	3.14453	2.514	0.723864	0.81735	0.510315	4.3248	2.11263	up
ko00062	Fatty acid elongation	0.664167	ENSG00000164181	ELOVL7	K10250	EC:2.3.1.199	ELOVL fatty acid elongase 7 [Source:HGNC Symbol;Acc:HGNC:26292]	3.21394	3.14453	2.514	0.723864	0.81735	0.510315	4.3248	2.11263	up
ko04360	Axon guidance	0.664346	ENSG00000101335	MYL9	K12755	NA	myosin light chain 9 [Source:HGNC Symbol;Acc:HGNC:15754]	17.9692	19.3398	19.2384	39.2504	40.3889	37.7753	0.481604	-1.05408	down
ko04360	Axon guidance	0.664346	ENSG00000107731	UNC5B	K07521	NA	unc-5 netrin receptor B [Source:HGNC Symbol;Acc:HGNC:12568]	0.409704	0.690755	0.557999	0.202453	0.28919	0.251386	2.23202	1.15835	up
ko04360	Axon guidance	0.664346	ENSG00000112902	SEMA5A	NA	NA	semaphorin 5A [Source:HGNC Symbol;Acc:HGNC:10736]	0.153449	0.142982	0.110302	0.343777	0.361522	0.417365	0.362292	-1.46477	down
ko04360	Axon guidance	0.664346	ENSG00000114251	WNT5A	K00444	NA	Wnt family member 5A [Source:HGNC Symbol;Acc:HGNC:12784]	5.57721	5.68786	5.2551	1.69095	1.70368	1.40736	3.44027	1.78252	up
ko04360	Axon guidance	0.664346	ENSG00000137872	SEMA6D	K06842	NA	semaphorin 6D [Source:HGNC Symbol;Acc:HGNC:16770]	1.07957	1.17442	0.881638	2.11958	2.18387	2.20166	0.482025	-1.05282	down
ko04360	Axon guidance	0.664346	ENSG00000171608	PIK3CD	K00922	EC:2.7.1.153	phosphatidylinositol-4,5-bisphosphate 3-kinase catalytic subunit delta [Source:HGNC Symbol;Acc:HGNC:8977]	9.52461	10.2022	9.20053	3.46034	3.52124	3.54191	2.74883	1.45882	up
ko05322	Systemic lupus erythematosus	0.666059	ENSG00000101017	CD40	NA	NA	CD40 molecule [Source:HGNC Symbol;Acc:HGNC:11919]	0.0450092	0.0424591	0	0.170735	0.0535356	0.24223	0.187499	-2.41505	down
ko05322	Systemic lupus erythematosus	0.666059	ENSG00000125730	C3	NA	NA	complement C3 [Source:HGNC Symbol;Acc:HGNC:1318]	0.604963	0.652236	0.475934	0.224683	0.205408	0.304123	2.36053	1.23911	up
ko05322	Systemic lupus erythematosus	0.666059	ENSG00000181218	H2AW	K11251	NA	H2A.W histone [Source:HGNC Symbol;Acc:HGNC:20507]	5.71937	4.78492	4.92054	2.10294	1.78203	1.28183	2.98537	1.57791	up
ko05322	Systemic lupus erythematosus	0.666059	ENSG00000197837	H4-16	K11254	NA	H4 histone 16 [Source:HGNC Symbol;Acc:HGNC:20510]	0.107418	0.122807	0.101295	0.465576	0.271125	0.343192	0.306993	-1.70372	down
ko05330	Allograft rejection	0.677496	ENSG00000101017	CD40	NA	NA	CD40 molecule [Source:HGNC Symbol;Acc:HGNC:11919]	0.0450092	0.0424591	0	0.170735	0.0535356	0.24223	0.187499	-2.41505	down
ko04975	Fat digestion and absorption	0.677496	ENSG00000165029	ABCA1	NA	NA	ATP binding cassette subfamily A member 1 [Source:HGNC Symbol;Acc:HGNC:29]	3.11308	3.19404	3.22733	0.429525	0.456695	0.496393	6.89596	2.78575	up
ko04713	Circadian entrainment	0.682551	ENSG00000120457	KCNJ5	NA	NA	potassium inwardly rectifying channel subfamily J member 5 [Source:HGNC Symbol;Acc:HGNC:6266]	4.97851	5.31206	5.13986	2.31042	2.11548	2.03259	2.38917	1.25651	up
ko04713	Circadian entrainment	0.682551	ENSG00000137841	PLCB2	K05858	EC:3.1.4.11	phospholipase C beta 2 [Source:HGNC Symbol;Acc:HGNC:9055]	1.22285	1.07587	0.998986	2.27135	2.18017	2.3556	0.48445	-1.04558	down
ko04713	Circadian entrainment	0.682551	ENSG00000138669	PRKG2	NA	NA	protein kinase cGMP-dependent 2 [Source:HGNC Symbol;Acc:HGNC:9416]	0.129456	0.0735525	0.140713	0.0275286	0.0577094	0.0249403	3.11968	1.6414	up
ko04927	Cortisol synthesis and secretion	0.683907	ENSG00000137841	PLCB2	K05858	EC:3.1.4.11	phospholipase C beta 2 [Source:HGNC Symbol;Acc:HGNC:9055]	1.22285	1.07587	0.998986	2.27135	2.18017	2.3556	0.48445	-1.04558	down
ko04927	Cortisol synthesis and secretion	0.683907	ENSG00000171303	KCNK3	K04914	NA	potassium two pore domain channel subfamily K member 3 [Source:HGNC Symbol;Acc:HGNC:6278]	1.65814	1.68521	1.62205	0.477575	0.549148	0.828122	2.67699	1.42061	up
ko04350	TGF-beta signaling pathway	0.689957	ENSG00000135409	AMHR2	NA	NA	anti-Mullerian hormone receptor type 2 [Source:HGNC Symbol;Acc:HGNC:465]	0.0810913	0.103687	0.112541	0.0277476	0	0	10.7151	3.42158	up
ko04350	TGF-beta signaling pathway	0.689957	ENSG00000137801	THBS1	K16857	NA	thrombospondin 1 [Source:HGNC Symbol;Acc:HGNC:11785]	1.27866	1.14243	1.23253	2.67309	3.2937	3.02397	0.406374	-1.29912	down
ko04350	TGF-beta signaling pathway	0.689957	ENSG00000139269	INHBE	K22689	NA	inhibin subunit beta E [Source:HGNC Symbol;Acc:HGNC:24029]	0.108751	0.154108	0.0547847	0	0	0.0515938	6.15662	2.62214	up
ko04213	Longevity regulating pathway - multiple species	0.692825	ENSG00000171608	PIK3CD	K00922	EC:2.7.1.153	phosphatidylinositol-4,5-bisphosphate 3-kinase catalytic subunit delta [Source:HGNC Symbol;Acc:HGNC:8977]	9.52461	10.2022	9.20053	3.46034	3.52124	3.54191	2.74883	1.45882	up
ko04213	Longevity regulating pathway - multiple species	0.692825	ENSG00000185950	IRS2	K07187	NA	insulin receptor substrate 2 [Source:HGNC Symbol;Acc:HGNC:6126]	6.19279	6.68089	6.3721	2.94036	2.94224	2.56412	2.27849	1.18808	up
ko04666	Fc gamma R-mediated phagocytosis	0.697234	ENSG00000171608	PIK3CD	K00922	EC:2.7.1.153	phosphatidylinositol-4,5-bisphosphate 3-kinase catalytic subunit delta [Source:HGNC Symbol;Acc:HGNC:8977]	9.52461	10.2022	9.20053	3.46034	3.52124	3.54191	2.74883	1.45882	up
ko04666	Fc gamma R-mediated phagocytosis	0.697234	ENSG00000176170	SPHK1	K04718	EC:2.7.1.91	sphingosine kinase 1 [Source:HGNC Symbol;Acc:HGNC:11240]	5.59209	6.09754	5.73668	3.05925	2.66869	2.62801	2.0855	1.06039	up
ko04666	Fc gamma R-mediated phagocytosis	0.697234	ENSG00000213658	LAT	K07362	NA	linker for activation of T cells [Source:HGNC Symbol;Acc:HGNC:18874]	0.173757	0.207904	0.132849	0.0701429	0.061785	0.0959653	2.25768	1.17484	up
ko05332	Graft-versus-host disease	0.702594	ENSG00000115008	IL1A	K04383	NA	interleukin 1 alpha [Source:HGNC Symbol;Acc:HGNC:5991]	0.77763	1.11653	0.732597	0.309797	0.563067	0.351733	2.14499	1.10097	up
ko00860	Porphyrin and chlorophyll metabolism	0.702594	ENSG00000100292	HMOX1	K00510	EC:1.14.14.18	heme oxygenase 1 [Source:HGNC Symbol;Acc:HGNC:5013]	89.7321	91.1439	88.7963	35.885	34.2525	35.0486	2.56376	1.35826	up
ko05143	African trypanosomiasis	0.702594	ENSG00000137841	PLCB2	K05858	EC:3.1.4.11	phospholipase C beta 2 [Source:HGNC Symbol;Acc:HGNC:9055]	1.22285	1.07587	0.998986	2.27135	2.18017	2.3556	0.48445	-1.04558	down
ko00020	Citrate cycle (TCA cycle)	0.702594	ENSG00000100889	PCK2	NA	NA	phosphoenolpyruvate carboxykinase 2, mitochondrial [Source:HGNC Symbol;Acc:HGNC:8725]	9.25225	9.9472	8.78868	4.59293	4.86387	4.13957	2.0585	1.04159	up
ko05222	Small cell lung cancer	0.704381	ENSG00000081052	COL4A4	NA	NA	collagen type IV alpha 4 chain [Source:HGNC Symbol;Acc:HGNC:2206]	0.0240801	0.0210587	0.022213	0	0	0	224.506	7.81061	up
ko05222	Small cell lung cancer	0.704381	ENSG00000171608	PIK3CD	K00922	EC:2.7.1.153	phosphatidylinositol-4,5-bisphosphate 3-kinase catalytic subunit delta [Source:HGNC Symbol;Acc:HGNC:8977]	9.52461	10.2022	9.20053	3.46034	3.52124	3.54191	2.74883	1.45882	up
ko05222	Small cell lung cancer	0.704381	ENSG00000171791	BCL2	NA	NA	BCL2 apoptosis regulator [Source:HGNC Symbol;Acc:HGNC:990]	0.0815517	0.0435239	0.057271	0.00336359	0.0210766	0.0330613	3.17117	1.66501	up
ko05320	Autoimmune thyroid disease	0.714403	ENSG00000101017	CD40	NA	NA	CD40 molecule [Source:HGNC Symbol;Acc:HGNC:11919]	0.0450092	0.0424591	0	0.170735	0.0535356	0.24223	0.187499	-2.41505	down
ko04914	Progesterone-mediated oocyte maturation	0.718289	ENSG00000147082	CCNB3	K21771	NA	cyclin B3 [Source:HGNC Symbol;Acc:HGNC:18709]	0	0.0126711	0	0.0663369	0.0345722	0.0462544	0.0861024	-3.5378	down
ko04914	Progesterone-mediated oocyte maturation	0.718289	ENSG00000171608	PIK3CD	K00922	EC:2.7.1.153	phosphatidylinositol-4,5-bisphosphate 3-kinase catalytic subunit delta [Source:HGNC Symbol;Acc:HGNC:8977]	9.52461	10.2022	9.20053	3.46034	3.52124	3.54191	2.74883	1.45882	up
ko04914	Progesterone-mediated oocyte maturation	0.718289	ENSG00000204710	SPDYC	K08694	NA	speedy/RINGO cell cycle regulator family member C [Source:HGNC Symbol;Acc:HGNC:32681]	1.58395	1.6122	1.48278	3.33907	3.16377	3.75804	0.455996	-1.13291	down
ko00983	Drug metabolism - other enzymes	0.718344	ENSG00000158825	CDA	NA	NA	cytidine deaminase [Source:HGNC Symbol;Acc:HGNC:1712]	17.0266	17.8022	16.8952	8.37678	7.25259	8.263	2.16488	1.11428	up
ko00983	Drug metabolism - other enzymes	0.718344	ENSG00000183696	UPP1	K00757	EC:2.4.2.3	uridine phosphorylase 1 [Source:HGNC Symbol;Acc:HGNC:12576]	127.372	130.261	123.536	38.466	37.2462	37.5514	3.36533	1.75075	up
ko05230	Central carbon metabolism in cancer	0.718344	ENSG00000159399	HK2	K00844	EC:2.7.1.1	hexokinase 2 [Source:HGNC Symbol;Acc:HGNC:4923]	19.1173	19.1725	19.135	7.26583	7.19168	6.5127	2.73839	1.45333	up
ko05230	Central carbon metabolism in cancer	0.718344	ENSG00000171608	PIK3CD	K00922	EC:2.7.1.153	phosphatidylinositol-4,5-bisphosphate 3-kinase catalytic subunit delta [Source:HGNC Symbol;Acc:HGNC:8977]	9.52461	10.2022	9.20053	3.46034	3.52124	3.54191	2.74883	1.45882	up
ko04137	Mitophagy - animal	0.726446	ENSG00000161011	SQSTM1	K14381	NA	sequestosome 1 [Source:HGNC Symbol;Acc:HGNC:11280]	247.969	256.675	238.203	38.0893	36.2274	38.9358	6.55922	2.71352	up
ko04137	Mitophagy - animal	0.726446	ENSG00000181652	ATG9B	K17907	NA	autophagy related 9B [Source:HGNC Symbol;Acc:HGNC:21899]	28.201	29.9128	28.9394	4.45554	3.78494	3.6872	7.29842	2.86758	up
ko04728	Dopaminergic synapse	0.729063	ENSG00000120457	KCNJ5	NA	NA	potassium inwardly rectifying channel subfamily J member 5 [Source:HGNC Symbol;Acc:HGNC:6266]	4.97851	5.31206	5.13986	2.31042	2.11548	2.03259	2.38917	1.25651	up
ko04728	Dopaminergic synapse	0.729063	ENSG00000137841	PLCB2	K05858	EC:3.1.4.11	phospholipase C beta 2 [Source:HGNC Symbol;Acc:HGNC:9055]	1.22285	1.07587	0.998986	2.27135	2.18017	2.3556	0.48445	-1.04558	down
ko04728	Dopaminergic synapse	0.729063	ENSG00000149295	DRD2	K04145	NA	dopamine receptor D2 [Source:HGNC Symbol;Acc:HGNC:3023]	0.24082	0.197936	0.187027	0.104766	0.0432884	0.0740727	2.81723	1.49428	up
ko04728	Dopaminergic synapse	0.729063	ENSG00000180176	TH	K00501	EC:1.14.16.2	tyrosine hydroxylase [Source:HGNC Symbol;Acc:HGNC:11782]	0	0.0240201	0	0.14006	0.0320977	0.0555209	0.1055	-3.24468	down
ko04922	Glucagon signaling pathway	0.731686	ENSG00000100889	PCK2	NA	NA	phosphoenolpyruvate carboxykinase 2, mitochondrial [Source:HGNC Symbol;Acc:HGNC:8725]	9.25225	9.9472	8.78868	4.59293	4.86387	4.13957	2.0585	1.04159	up
ko04922	Glucagon signaling pathway	0.731686	ENSG00000110090	CPT1A	NA	NA	carnitine palmitoyltransferase 1A [Source:HGNC Symbol;Acc:HGNC:2328]	1.10394	1.00001	0.85207	0.408075	0.511543	0.407265	2.22779	1.15561	up
ko04922	Glucagon signaling pathway	0.731686	ENSG00000137841	PLCB2	K05858	EC:3.1.4.11	phospholipase C beta 2 [Source:HGNC Symbol;Acc:HGNC:9055]	1.22285	1.07587	0.998986	2.27135	2.18017	2.3556	0.48445	-1.04558	down
ko05223	Non-small cell lung cancer	0.734351	ENSG00000163235	TGFA	K08774	NA	transforming growth factor alpha [Source:HGNC Symbol;Acc:HGNC:11765]	0.277411	0.200279	0.285336	0.522739	0.56663	0.508914	0.477404	-1.06672	down
ko05223	Non-small cell lung cancer	0.734351	ENSG00000171608	PIK3CD	K00922	EC:2.7.1.153	phosphatidylinositol-4,5-bisphosphate 3-kinase catalytic subunit delta [Source:HGNC Symbol;Acc:HGNC:8977]	9.52461	10.2022	9.20053	3.46034	3.52124	3.54191	2.74883	1.45882	up
ko05231	Choline metabolism in cancer	0.738196	ENSG00000100311	PDGFB	NA	NA	platelet derived growth factor subunit B [Source:HGNC Symbol;Acc:HGNC:8800]	2.54046	2.15644	2.37609	4.82997	5.01248	5.62815	0.457189	-1.12914	down
ko05231	Choline metabolism in cancer	0.738196	ENSG00000110721	CHKA	NA	NA	choline kinase alpha [Source:HGNC Symbol;Acc:HGNC:1937]	14.4843	15.3167	15.2009	7.01152	7.31948	7.47675	2.06358	1.04515	up
ko05231	Choline metabolism in cancer	0.738196	ENSG00000171608	PIK3CD	K00922	EC:2.7.1.153	phosphatidylinositol-4,5-bisphosphate 3-kinase catalytic subunit delta [Source:HGNC Symbol;Acc:HGNC:8977]	9.52461	10.2022	9.20053	3.46034	3.52124	3.54191	2.74883	1.45882	up
ko04726	Serotonergic synapse	0.738196	ENSG00000095303	PTGS1	K00509	EC:1.14.99.1	prostaglandin-endoperoxide synthase 1 [Source:HGNC Symbol;Acc:HGNC:9604]	0.089624	0.0295498	0.0246357	0.0108532	0	0	13.2504	3.72796	up
ko04726	Serotonergic synapse	0.738196	ENSG00000120457	KCNJ5	NA	NA	potassium inwardly rectifying channel subfamily J member 5 [Source:HGNC Symbol;Acc:HGNC:6266]	4.97851	5.31206	5.13986	2.31042	2.11548	2.03259	2.38917	1.25651	up
ko04726	Serotonergic synapse	0.738196	ENSG00000137841	PLCB2	K05858	EC:3.1.4.11	phospholipase C beta 2 [Source:HGNC Symbol;Acc:HGNC:9055]	1.22285	1.07587	0.998986	2.27135	2.18017	2.3556	0.48445	-1.04558	down
ko04918	Thyroid hormone synthesis	0.742061	ENSG00000116157	GPX7	K00432	EC:1.11.1.9	glutathione peroxidase 7 [Source:HGNC Symbol;Acc:HGNC:4559]	0.206499	0.282574	0.165353	0.650478	0.436383	0.412882	0.436359	-1.19641	down
ko04918	Thyroid hormone synthesis	0.742061	ENSG00000137841	PLCB2	K05858	EC:3.1.4.11	phospholipase C beta 2 [Source:HGNC Symbol;Acc:HGNC:9055]	1.22285	1.07587	0.998986	2.27135	2.18017	2.3556	0.48445	-1.04558	down
ko04917	Prolactin signaling pathway	0.742061	ENSG00000171608	PIK3CD	K00922	EC:2.7.1.153	phosphatidylinositol-4,5-bisphosphate 3-kinase catalytic subunit delta [Source:HGNC Symbol;Acc:HGNC:8977]	9.52461	10.2022	9.20053	3.46034	3.52124	3.54191	2.74883	1.45882	up
ko04917	Prolactin signaling pathway	0.742061	ENSG00000180176	TH	K00501	EC:1.14.16.2	tyrosine hydroxylase [Source:HGNC Symbol;Acc:HGNC:11782]	0	0.0240201	0	0.14006	0.0320977	0.0555209	0.1055	-3.24468	down
ko04130	SNARE interactions in vesicular transport	0.7471	ENSG00000166900	STX3	K08486	NA	syntaxin 3 [Source:HGNC Symbol;Acc:HGNC:11438]	39.248	40.4107	36.7119	12.3818	12.5612	12.1718	3.13542	1.64866	up
ko04971	Gastric acid secretion	0.749579	ENSG00000110148	CCKBR	NA	NA	cholecystokinin B receptor [Source:HGNC Symbol;Acc:HGNC:1571]	33.6481	33.4466	31.0956	16.0097	14.913	14.2972	2.17139	1.11862	up
ko04971	Gastric acid secretion	0.749579	ENSG00000137841	PLCB2	K05858	EC:3.1.4.11	phospholipase C beta 2 [Source:HGNC Symbol;Acc:HGNC:9055]	1.22285	1.07587	0.998986	2.27135	2.18017	2.3556	0.48445	-1.04558	down
ko04261	Adrenergic signaling in cardiomyocytes	0.751649	ENSG00000043591	ADRB1	NA	NA	adrenoceptor beta 1 [Source:HGNC Symbol;Acc:HGNC:285]	0.170464	0.236935	0.15003	0.371927	0.510363	0.531105	0.39439	-1.3423	down
ko04261	Adrenergic signaling in cardiomyocytes	0.751649	ENSG00000114854	TNNC1	K05865	NA	troponin C1, slow skeletal and cardiac type [Source:HGNC Symbol;Acc:HGNC:11943]	0.961712	0.47471	0.887721	1.93897	2.37614	2.0293	0.366329	-1.44879	down
ko04261	Adrenergic signaling in cardiomyocytes	0.751649	ENSG00000137841	PLCB2	K05858	EC:3.1.4.11	phospholipase C beta 2 [Source:HGNC Symbol;Acc:HGNC:9055]	1.22285	1.07587	0.998986	2.27135	2.18017	2.3556	0.48445	-1.04558	down
ko04261	Adrenergic signaling in cardiomyocytes	0.751649	ENSG00000171791	BCL2	NA	NA	BCL2 apoptosis regulator [Source:HGNC Symbol;Acc:HGNC:990]	0.0815517	0.0435239	0.057271	0.00336359	0.0210766	0.0330613	3.17117	1.66501	up
ko04940	Type I diabetes mellitus	0.757148	ENSG00000115008	IL1A	K04383	NA	interleukin 1 alpha [Source:HGNC Symbol;Acc:HGNC:5991]	0.77763	1.11653	0.732597	0.309797	0.563067	0.351733	2.14499	1.10097	up
ko04972	Pancreatic secretion	0.764054	ENSG00000004468	CD38	NA	NA	CD38 molecule [Source:HGNC Symbol;Acc:HGNC:1667]	0	0.00715757	0.0250191	0.0649487	0.0856007	0.0694117	0.146284	-2.77316	down
ko04972	Pancreatic secretion	0.764054	ENSG00000137841	PLCB2	K05858	EC:3.1.4.11	phospholipase C beta 2 [Source:HGNC Symbol;Acc:HGNC:9055]	1.22285	1.07587	0.998986	2.27135	2.18017	2.3556	0.48445	-1.04558	down
ko04610	Complement and coagulation cascades	0.771017	ENSG00000125730	C3	NA	NA	complement C3 [Source:HGNC Symbol;Acc:HGNC:1318]	0.604963	0.652236	0.475934	0.224683	0.205408	0.304123	2.36053	1.23911	up
ko04610	Complement and coagulation cascades	0.771017	ENSG00000178726	THBD	K03907	NA	thrombomodulin [Source:HGNC Symbol;Acc:HGNC:11784]	0.021878	0	0.053328	0.121989	0.085405	0.183663	0.192315	-2.37846	down
ko04911	Insulin secretion	0.771017	ENSG00000132639	SNAP25	K18211	NA	synaptosome associated protein 25 [Source:HGNC Symbol;Acc:HGNC:11132]	0.0262259	0.0203759	0.0269846	0	0	0	245.288	7.93833	up
ko04911	Insulin secretion	0.771017	ENSG00000137841	PLCB2	K05858	EC:3.1.4.11	phospholipase C beta 2 [Source:HGNC Symbol;Acc:HGNC:9055]	1.22285	1.07587	0.998986	2.27135	2.18017	2.3556	0.48445	-1.04558	down
ko00620	Pyruvate metabolism	0.776067	ENSG00000100889	PCK2	NA	NA	phosphoenolpyruvate carboxykinase 2, mitochondrial [Source:HGNC Symbol;Acc:HGNC:8725]	9.25225	9.9472	8.78868	4.59293	4.86387	4.13957	2.0585	1.04159	up
ko04910	Insulin signaling pathway	0.777824	ENSG00000100889	PCK2	NA	NA	phosphoenolpyruvate carboxykinase 2, mitochondrial [Source:HGNC Symbol;Acc:HGNC:8725]	9.25225	9.9472	8.78868	4.59293	4.86387	4.13957	2.0585	1.04159	up
ko04910	Insulin signaling pathway	0.777824	ENSG00000159399	HK2	K00844	EC:2.7.1.1	hexokinase 2 [Source:HGNC Symbol;Acc:HGNC:4923]	19.1173	19.1725	19.135	7.26583	7.19168	6.5127	2.73839	1.45333	up
ko04910	Insulin signaling pathway	0.777824	ENSG00000171608	PIK3CD	K00922	EC:2.7.1.153	phosphatidylinositol-4,5-bisphosphate 3-kinase catalytic subunit delta [Source:HGNC Symbol;Acc:HGNC:8977]	9.52461	10.2022	9.20053	3.46034	3.52124	3.54191	2.74883	1.45882	up
ko04910	Insulin signaling pathway	0.777824	ENSG00000185950	IRS2	K07187	NA	insulin receptor substrate 2 [Source:HGNC Symbol;Acc:HGNC:6126]	6.19279	6.68089	6.3721	2.94036	2.94224	2.56412	2.27849	1.18808	up
ko05170	Human immunodeficiency virus 1 infection	0.781922	ENSG00000108984	MAP2K6	K04433	EC:2.7.12.2	mitogen-activated protein kinase kinase 6 [Source:HGNC Symbol;Acc:HGNC:6846]	0.206005	0.213823	0.179271	0.475148	0.423228	0.370059	0.472314	-1.08218	down
ko05170	Human immunodeficiency virus 1 infection	0.781922	ENSG00000128383	APOBEC3A	K18750	EC:3.5.4.-	apolipoprotein B mRNA editing enzyme catalytic subunit 3A [Source:HGNC Symbol;Acc:HGNC:17343]	0	0.00584978	0	0	0.0298614	0.226758	0.0227955	-5.45511	down
ko05170	Human immunodeficiency virus 1 infection	0.781922	ENSG00000132256	TRIM5	K10648	EC:2.3.2.27	tripartite motif containing 5 [Source:HGNC Symbol;Acc:HGNC:16276]	9.69586	9.72638	9.58672	4.9129	4.4297	4.99639	2.02308	1.01656	up
ko05170	Human immunodeficiency virus 1 infection	0.781922	ENSG00000147082	CCNB3	K21771	NA	cyclin B3 [Source:HGNC Symbol;Acc:HGNC:18709]	0	0.0126711	0	0.0663369	0.0345722	0.0462544	0.0861024	-3.5378	down
ko05170	Human immunodeficiency virus 1 infection	0.781922	ENSG00000171608	PIK3CD	K00922	EC:2.7.1.153	phosphatidylinositol-4,5-bisphosphate 3-kinase catalytic subunit delta [Source:HGNC Symbol;Acc:HGNC:8977]	9.52461	10.2022	9.20053	3.46034	3.52124	3.54191	2.74883	1.45882	up
ko05170	Human immunodeficiency virus 1 infection	0.781922	ENSG00000171791	BCL2	NA	NA	BCL2 apoptosis regulator [Source:HGNC Symbol;Acc:HGNC:990]	0.0815517	0.0435239	0.057271	0.00336359	0.0210766	0.0330613	3.17117	1.66501	up
ko00260	Glycine, serine and threonine metabolism	0.793516	ENSG00000016391	CHDH	K00108	EC:1.1.99.1	choline dehydrogenase [Source:HGNC Symbol;Acc:HGNC:24288]	0.340341	0.231426	0.29285	0.716941	0.718859	0.620038	0.420567	-1.24959	down
ko04974	Protein digestion and absorption	0.797107	ENSG00000081052	COL4A4	NA	NA	collagen type IV alpha 4 chain [Source:HGNC Symbol;Acc:HGNC:2206]	0.0240801	0.0210587	0.022213	0	0	0	224.506	7.81061	up
ko04974	Protein digestion and absorption	0.797107	ENSG00000196549	MME	K01389	EC:3.4.24.11	membrane metalloendopeptidase [Source:HGNC Symbol;Acc:HGNC:7154]	27.9157	28.7779	27.6462	11.0308	10.8216	11.3431	2.5407	1.34523	up
ko00071	Fatty acid degradation	0.801726	ENSG00000110090	CPT1A	NA	NA	carnitine palmitoyltransferase 1A [Source:HGNC Symbol;Acc:HGNC:2328]	1.10394	1.00001	0.85207	0.408075	0.511543	0.407265	2.22779	1.15561	up
ko04740	Olfactory transduction	0.801781	ENSG00000138669	PRKG2	NA	NA	protein kinase cGMP-dependent 2 [Source:HGNC Symbol;Acc:HGNC:9416]	0.129456	0.0735525	0.140713	0.0275286	0.0577094	0.0249403	3.11968	1.6414	up
ko04740	Olfactory transduction	0.801781	ENSG00000176219	OR11H6	K04257	NA	olfactory receptor family 11 subfamily H member 6 [Source:HGNC Symbol;Acc:HGNC:15349]	0.227838	0.121993	0	0	0	0	1166.1	10.1875	up
ko04740	Olfactory transduction	0.801781	ENSG00000279000	OR10A6	K04257	NA	olfactory receptor family 10 subfamily A member 6 (gene/pseudogene) [Source:HGNC Symbol;Acc:HGNC:15132]	0.021423	0.0865979	0.0762061	0.0833627	0.241487	0.158769	0.380934	-1.39239	down
ko04740	Olfactory transduction	0.801781	ENSG00000284723	OR8S1	K04257	NA	olfactory receptor family 8 subfamily S member 1 [Source:HGNC Symbol;Acc:HGNC:19628]	0.223743	0.351024	0.149203	0.0287852	0	0.0603783	8.11958	3.0214	up
ko05145	Toxoplasmosis	0.801789	ENSG00000101017	CD40	NA	NA	CD40 molecule [Source:HGNC Symbol;Acc:HGNC:11919]	0.0450092	0.0424591	0	0.170735	0.0535356	0.24223	0.187499	-2.41505	down
ko05145	Toxoplasmosis	0.801789	ENSG00000108984	MAP2K6	K04433	EC:2.7.12.2	mitogen-activated protein kinase kinase 6 [Source:HGNC Symbol;Acc:HGNC:6846]	0.206005	0.213823	0.179271	0.475148	0.423228	0.370059	0.472314	-1.08218	down
ko05145	Toxoplasmosis	0.801789	ENSG00000171791	BCL2	NA	NA	BCL2 apoptosis regulator [Source:HGNC Symbol;Acc:HGNC:990]	0.0815517	0.0435239	0.057271	0.00336359	0.0210766	0.0330613	3.17117	1.66501	up
ko00565	Ether lipid metabolism	0.809611	ENSG00000153395	LPCAT1	K13510	2.3.1.67;EC:2.3.1.23	lysophosphatidylcholine acyltransferase 1 [Source:HGNC Symbol;Acc:HGNC:25718]	21.7426	21.7382	19.8692	6.93441	6.76817	7.10416	3.04469	1.60629	up
ko03022	Basal transcription factors	0.824456	ENSG00000006704	GTF2IRD1	K03121	NA	GTF2I repeat domain containing 1 [Source:HGNC Symbol;Acc:HGNC:4661]	5.45808	5.51905	5.53533	2.56138	2.36943	2.4866	2.22617	1.15457	up
ko04727	GABAergic synapse	0.826007	ENSG00000111886	GABRR2	NA	NA	gamma-aminobutyric acid type A receptor subunit rho2 [Source:HGNC Symbol;Acc:HGNC:4091]	0.750991	0.816432	0.533791	0.289798	0.422512	0.295869	2.08417	1.05947	up
ko04727	GABAergic synapse	0.826007	ENSG00000187730	GABRD	NA	NA	gamma-aminobutyric acid type A receptor subunit delta [Source:HGNC Symbol;Acc:HGNC:4084]	0	0.015877	0.0388856	0	0	0	182.542	7.51208	up
ko04270	Vascular smooth muscle contraction	0.826134	ENSG00000101335	MYL9	K12755	NA	myosin light chain 9 [Source:HGNC Symbol;Acc:HGNC:15754]	17.9692	19.3398	19.2384	39.2504	40.3889	37.7753	0.481604	-1.05408	down
ko04270	Vascular smooth muscle contraction	0.826134	ENSG00000137841	PLCB2	K05858	EC:3.1.4.11	phospholipase C beta 2 [Source:HGNC Symbol;Acc:HGNC:9055]	1.22285	1.07587	0.998986	2.27135	2.18017	2.3556	0.48445	-1.04558	down
ko04270	Vascular smooth muscle contraction	0.826134	ENSG00000163017	ACTG2	NA	NA	actin gamma 2, smooth muscle [Source:HGNC Symbol;Acc:HGNC:145]	0.244498	0.245524	0.286973	0.696509	0.608597	0.849933	0.360549	-1.47173	down
ko04146	Peroxisome	0.831325	ENSG00000005469	CROT	K05940	EC:2.3.1.137	carnitine O-octanoyltransferase [Source:HGNC Symbol;Acc:HGNC:2366]	48.1603	48.6046	47.2	23.6783	22.7324	23.6154	2.05588	1.03975	up
ko04146	Peroxisome	0.831325	ENSG00000146151	HMGCLL1	K01640	EC:4.1.3.4	3-hydroxymethyl-3-methylglutaryl-CoA lyase like 1 [Source:HGNC Symbol;Acc:HGNC:21359]	0	0	0	0.0301848	0.0344859	0.0206703	0.00351531	-8.15213	down
ko04657	IL-17 signaling pathway	0.831325	ENSG00000081041	CXCL2	K05505	NA	C-X-C motif chemokine ligand 2 [Source:HGNC Symbol;Acc:HGNC:4603]	1.52022	1.34198	1.44676	0.433843	0.298856	0.5693	3.30949	1.72661	up
ko04657	IL-17 signaling pathway	0.831325	ENSG00000108691	CCL2	K14624	NA	C-C motif chemokine ligand 2 [Source:HGNC Symbol;Acc:HGNC:10618]	0	0.0123568	0	0.244714	0.122661	0.0697116	0.0282709	-5.14454	down
ko00330	Arginine and proline metabolism	0.856714	ENSG00000164867	NOS3	K13242	EC:1.14.13.39	nitric oxide synthase 3 [Source:HGNC Symbol;Acc:HGNC:7876]	6.55493	6.71701	6.98105	1.12798	1.37562	1.74707	4.76466	2.25237	up
ko04660	T cell receptor signaling pathway	0.860267	ENSG00000171608	PIK3CD	K00922	EC:2.7.1.153	phosphatidylinositol-4,5-bisphosphate 3-kinase catalytic subunit delta [Source:HGNC Symbol;Acc:HGNC:8977]	9.52461	10.2022	9.20053	3.46034	3.52124	3.54191	2.74883	1.45882	up
ko04660	T cell receptor signaling pathway	0.860267	ENSG00000213658	LAT	K07362	NA	linker for activation of T cells [Source:HGNC Symbol;Acc:HGNC:18874]	0.173757	0.207904	0.132849	0.0701429	0.061785	0.0959653	2.25768	1.17484	up
ko04211	Longevity regulating pathway	0.864626	ENSG00000171608	PIK3CD	K00922	EC:2.7.1.153	phosphatidylinositol-4,5-bisphosphate 3-kinase catalytic subunit delta [Source:HGNC Symbol;Acc:HGNC:8977]	9.52461	10.2022	9.20053	3.46034	3.52124	3.54191	2.74883	1.45882	up
ko04211	Longevity regulating pathway	0.864626	ENSG00000185950	IRS2	K07187	NA	insulin receptor substrate 2 [Source:HGNC Symbol;Acc:HGNC:6126]	6.19279	6.68089	6.3721	2.94036	2.94224	2.56412	2.27849	1.18808	up
ko05016	Huntington disease	0.868668	ENSG00000105327	BBC3	K10132	NA	BCL2 binding component 3 [Source:HGNC Symbol;Acc:HGNC:17868]	3.8191	3.9022	4.70406	1.4264	1.27524	1.67757	2.83736	1.50455	up
ko05016	Huntington disease	0.868668	ENSG00000122735	DNAI1	K10409	NA	dynein axonemal intermediate chain 1 [Source:HGNC Symbol;Acc:HGNC:2954]	0.00617406	0.0772483	0.0410363	0.16429	0.149101	0.102087	0.299556	-1.7391	down
ko05016	Huntington disease	0.868668	ENSG00000137841	PLCB2	K05858	EC:3.1.4.11	phospholipase C beta 2 [Source:HGNC Symbol;Acc:HGNC:9055]	1.22285	1.07587	0.998986	2.27135	2.18017	2.3556	0.48445	-1.04558	down
ko05016	Huntington disease	0.868668	ENSG00000174844	DNAH12	K10408	NA	dynein axonemal heavy chain 12 [Source:HGNC Symbol;Acc:HGNC:2943]	0.700579	0.815249	0.710105	0.0594954	0.0720516	0.0713268	10.972	3.45576	up
ko05016	Huntington disease	0.868668	ENSG00000259112	NDUFC2-KCTD14	K03968	NA	NDUFC2-KCTD14 readthrough [Source:HGNC Symbol;Acc:HGNC:42956]	27.6923	29.1078	35.0799	9.34804	16.7855	16.6924	2.14543	1.10126	up
ko00230	Purine metabolism	0.870843	ENSG00000168032	ENTPD3	NA	NA	ectonucleoside triphosphate diphosphohydrolase 3 [Source:HGNC Symbol;Acc:HGNC:3365]	0.261286	0.156868	0.150841	0	0.0538132	0.0721025	4.51886	2.17596	up
ko00230	Purine metabolism	0.870843	ENSG00000184588	PDE4B	NA	NA	phosphodiesterase 4B [Source:HGNC Symbol;Acc:HGNC:8781]	0	0	0	0	0.0144	0.023737	0.00786637	-6.99009	down
ko00230	Purine metabolism	0.870843	ENSG00000197594	ENPP1	NA	NA	ectonucleotide pyrophosphatase/phosphodiesterase 1 [Source:HGNC Symbol;Acc:HGNC:3356]	1.93715	2.14236	2.04685	1.01476	0.926944	0.915575	2.14413	1.10039	up
ko05152	Tuberculosis	0.871239	ENSG00000115008	IL1A	K04383	NA	interleukin 1 alpha [Source:HGNC Symbol;Acc:HGNC:5991]	0.77763	1.11653	0.732597	0.309797	0.563067	0.351733	2.14499	1.10097	up
ko05152	Tuberculosis	0.871239	ENSG00000125730	C3	NA	NA	complement C3 [Source:HGNC Symbol;Acc:HGNC:1318]	0.604963	0.652236	0.475934	0.224683	0.205408	0.304123	2.36053	1.23911	up
ko05152	Tuberculosis	0.871239	ENSG00000171791	BCL2	NA	NA	BCL2 apoptosis regulator [Source:HGNC Symbol;Acc:HGNC:990]	0.0815517	0.0435239	0.057271	0.00336359	0.0210766	0.0330613	3.17117	1.66501	up
ko05152	Tuberculosis	0.871239	ENSG00000176170	SPHK1	K04718	EC:2.7.1.91	sphingosine kinase 1 [Source:HGNC Symbol;Acc:HGNC:11240]	5.59209	6.09754	5.73668	3.05925	2.66869	2.62801	2.0855	1.06039	up
ko00564	Glycerophospholipid metabolism	0.872973	ENSG00000110721	CHKA	NA	NA	choline kinase alpha [Source:HGNC Symbol;Acc:HGNC:1937]	14.4843	15.3167	15.2009	7.01152	7.31948	7.47675	2.06358	1.04515	up
ko00564	Glycerophospholipid metabolism	0.872973	ENSG00000153395	LPCAT1	K13510	2.3.1.67;EC:2.3.1.23	lysophosphatidylcholine acyltransferase 1 [Source:HGNC Symbol;Acc:HGNC:25718]	21.7426	21.7382	19.8692	6.93441	6.76817	7.10416	3.04469	1.60629	up
ko04530	Tight junction	0.874399	ENSG00000013297	CLDN11	K06087	NA	claudin 11 [Source:HGNC Symbol;Acc:HGNC:8514]	3.81156	3.57602	3.13189	10.2097	10.6506	10.8494	0.331743	-1.59186	down
ko04530	Tight junction	0.874399	ENSG00000049759	NEDD4L	K13305	EC:2.3.2.26	NEDD4 like E3 ubiquitin protein ligase [Source:HGNC Symbol;Acc:HGNC:7728]	7.25121	7.0601	7.08637	3.38268	3.43444	3.26162	2.12305	1.08614	up
ko04530	Tight junction	0.874399	ENSG00000101335	MYL9	K12755	NA	myosin light chain 9 [Source:HGNC Symbol;Acc:HGNC:15754]	17.9692	19.3398	19.2384	39.2504	40.3889	37.7753	0.481604	-1.05408	down
ko04530	Tight junction	0.874399	ENSG00000164007	CLDN19	K06087	NA	claudin 19 [Source:HGNC Symbol;Acc:HGNC:2040]	0.583733	0.697795	0.456022	2.57722	2.90237	2.78849	0.210152	-2.2505	down
ko04912	GnRH signaling pathway	0.876967	ENSG00000108984	MAP2K6	K04433	EC:2.7.12.2	mitogen-activated protein kinase kinase 6 [Source:HGNC Symbol;Acc:HGNC:6846]	0.206005	0.213823	0.179271	0.475148	0.423228	0.370059	0.472314	-1.08218	down
ko04912	GnRH signaling pathway	0.876967	ENSG00000137841	PLCB2	K05858	EC:3.1.4.11	phospholipase C beta 2 [Source:HGNC Symbol;Acc:HGNC:9055]	1.22285	1.07587	0.998986	2.27135	2.18017	2.3556	0.48445	-1.04558	down
ko05130	Pathogenic Escherichia coli infection	0.883063	ENSG00000104833	TUBB4A	K07375	NA	tubulin beta 4A class IVa [Source:HGNC Symbol;Acc:HGNC:20774]	0.223624	0.303777	0.279583	0.602836	0.604241	0.503488	0.471764	-1.08386	down
ko04659	Th17 cell differentiation	0.884611	ENSG00000069667	RORA	K08532	NA	RAR related orphan receptor A [Source:HGNC Symbol;Acc:HGNC:10258]	0.0663485	0.053911	0.0529146	0.0141584	0.0273255	0.0305071	2.4055	1.26633	up
ko04659	Th17 cell differentiation	0.884611	ENSG00000213658	LAT	K07362	NA	linker for activation of T cells [Source:HGNC Symbol;Acc:HGNC:18874]	0.173757	0.207904	0.132849	0.0701429	0.061785	0.0959653	2.25768	1.17484	up
ko04371	Apelin signaling pathway	0.887588	ENSG00000137841	PLCB2	K05858	EC:3.1.4.11	phospholipase C beta 2 [Source:HGNC Symbol;Acc:HGNC:9055]	1.22285	1.07587	0.998986	2.27135	2.18017	2.3556	0.48445	-1.04558	down
ko04371	Apelin signaling pathway	0.887588	ENSG00000164867	NOS3	K13242	EC:1.14.13.39	nitric oxide synthase 3 [Source:HGNC Symbol;Acc:HGNC:7876]	6.55493	6.71701	6.98105	1.12798	1.37562	1.74707	4.76466	2.25237	up
ko04371	Apelin signaling pathway	0.887588	ENSG00000176170	SPHK1	K04718	EC:2.7.1.91	sphingosine kinase 1 [Source:HGNC Symbol;Acc:HGNC:11240]	5.59209	6.09754	5.73668	3.05925	2.66869	2.62801	2.0855	1.06039	up
ko05034	Alcoholism	0.899952	ENSG00000149295	DRD2	K04145	NA	dopamine receptor D2 [Source:HGNC Symbol;Acc:HGNC:3023]	0.24082	0.197936	0.187027	0.104766	0.0432884	0.0740727	2.81723	1.49428	up
ko05034	Alcoholism	0.899952	ENSG00000180176	TH	K00501	EC:1.14.16.2	tyrosine hydroxylase [Source:HGNC Symbol;Acc:HGNC:11782]	0	0.0240201	0	0.14006	0.0320977	0.0555209	0.1055	-3.24468	down
ko05034	Alcoholism	0.899952	ENSG00000181218	H2AW	K11251	NA	H2A.W histone [Source:HGNC Symbol;Acc:HGNC:20507]	5.71937	4.78492	4.92054	2.10294	1.78203	1.28183	2.98537	1.57791	up
ko05034	Alcoholism	0.899952	ENSG00000197837	H4-16	K11254	NA	H4 histone 16 [Source:HGNC Symbol;Acc:HGNC:20510]	0.107418	0.122807	0.101295	0.465576	0.271125	0.343192	0.306993	-1.70372	down
ko00310	Lysine degradation	0.904581	ENSG00000198756	COLGALT2	K11703	EC:2.4.1.50	collagen beta(1-O)galactosyltransferase 2 [Source:HGNC Symbol;Acc:HGNC:16790]	0.017461	0.0583066	0.0495773	0	0.0111688	0	11.2228	3.48836	up
ko05213	Endometrial cancer	0.904581	ENSG00000171608	PIK3CD	K00922	EC:2.7.1.153	phosphatidylinositol-4,5-bisphosphate 3-kinase catalytic subunit delta [Source:HGNC Symbol;Acc:HGNC:8977]	9.52461	10.2022	9.20053	3.46034	3.52124	3.54191	2.74883	1.45882	up
ko04070	Phosphatidylinositol signaling system	0.904988	ENSG00000137841	PLCB2	K05858	EC:3.1.4.11	phospholipase C beta 2 [Source:HGNC Symbol;Acc:HGNC:9055]	1.22285	1.07587	0.998986	2.27135	2.18017	2.3556	0.48445	-1.04558	down
ko04070	Phosphatidylinositol signaling system	0.904988	ENSG00000171608	PIK3CD	K00922	EC:2.7.1.153	phosphatidylinositol-4,5-bisphosphate 3-kinase catalytic subunit delta [Source:HGNC Symbol;Acc:HGNC:8977]	9.52461	10.2022	9.20053	3.46034	3.52124	3.54191	2.74883	1.45882	up
ko04625	C-type lectin receptor signaling pathway	0.90804	ENSG00000171608	PIK3CD	K00922	EC:2.7.1.153	phosphatidylinositol-4,5-bisphosphate 3-kinase catalytic subunit delta [Source:HGNC Symbol;Acc:HGNC:8977]	9.52461	10.2022	9.20053	3.46034	3.52124	3.54191	2.74883	1.45882	up
ko04625	C-type lectin receptor signaling pathway	0.90804	ENSG00000213928	IRF9	K04693	NA	interferon regulatory factor 9 [Source:HGNC Symbol;Acc:HGNC:6131]	7.09201	4.79011	5.11644	1.48952	0.829154	2.02711	3.9115	1.96772	up
ko04120	Ubiquitin mediated proteolysis	0.910382	ENSG00000049759	NEDD4L	K13305	EC:2.3.2.26	NEDD4 like E3 ubiquitin protein ligase [Source:HGNC Symbol;Acc:HGNC:7728]	7.25121	7.0601	7.08637	3.38268	3.43444	3.26162	2.12305	1.08614	up
ko04120	Ubiquitin mediated proteolysis	0.910382	ENSG00000215218	UBE2QL1	K10582	EC:2.3.2.23	ubiquitin conjugating enzyme E2 Q family like 1 [Source:HGNC Symbol;Acc:HGNC:37269]	0.457846	0.386925	0.522333	0.337034	0.1459	0.182901	2.05322	1.03789	up
ko04120	Ubiquitin mediated proteolysis	0.910382	ENSG00000287542	AC098582	K10614	EC:2.3.2.26	HECT and RLD domain containing E3 ubiquitin protein ligase 3 [Source:NCBI gene (formerly Entrezgene);Acc:8916]	0.182689	0.298766	0.121555	0.205708	0.710443	0.47347	0.433938	-1.20444	down
ko05012	Parkinson disease	0.912917	ENSG00000149295	DRD2	K04145	NA	dopamine receptor D2 [Source:HGNC Symbol;Acc:HGNC:3023]	0.24082	0.197936	0.187027	0.104766	0.0432884	0.0740727	2.81723	1.49428	up
ko05012	Parkinson disease	0.912917	ENSG00000180176	TH	K00501	EC:1.14.16.2	tyrosine hydroxylase [Source:HGNC Symbol;Acc:HGNC:11782]	0	0.0240201	0	0.14006	0.0320977	0.0555209	0.1055	-3.24468	down
ko05012	Parkinson disease	0.912917	ENSG00000259112	NDUFC2-KCTD14	K03968	NA	NDUFC2-KCTD14 readthrough [Source:HGNC Symbol;Acc:HGNC:42956]	27.6923	29.1078	35.0799	9.34804	16.7855	16.6924	2.14543	1.10126	up
ko04720	Long-term potentiation	0.918917	ENSG00000137841	PLCB2	K05858	EC:3.1.4.11	phospholipase C beta 2 [Source:HGNC Symbol;Acc:HGNC:9055]	1.22285	1.07587	0.998986	2.27135	2.18017	2.3556	0.48445	-1.04558	down
ko04724	Glutamatergic synapse	0.919355	ENSG00000124493	GRM4	K04607	NA	glutamate metabotropic receptor 4 [Source:HGNC Symbol;Acc:HGNC:4596]	0.259772	0.259057	0.341669	0.0528943	0.0325093	0.0714758	5.48509	2.45552	up
ko04724	Glutamatergic synapse	0.919355	ENSG00000137841	PLCB2	K05858	EC:3.1.4.11	phospholipase C beta 2 [Source:HGNC Symbol;Acc:HGNC:9055]	1.22285	1.07587	0.998986	2.27135	2.18017	2.3556	0.48445	-1.04558	down
ko05166	Human T-cell leukemia virus 1 infection	0.921907	ENSG00000101017	CD40	NA	NA	CD40 molecule [Source:HGNC Symbol;Acc:HGNC:11919]	0.0450092	0.0424591	0	0.170735	0.0535356	0.24223	0.187499	-2.41505	down
ko05166	Human T-cell leukemia virus 1 infection	0.921907	ENSG00000134954	ETS1	K02678	NA	ETS proto-oncogene 1, transcription factor [Source:HGNC Symbol;Acc:HGNC:3488]	5.61779	5.91035	5.89249	2.6457	2.88915	3.04414	2.03061	1.02192	up
ko05166	Human T-cell leukemia virus 1 infection	0.921907	ENSG00000159958	TNFRSF13C	K05151	NA	TNF receptor superfamily member 13C [Source:HGNC Symbol;Acc:HGNC:17755]	0.044128	0.013576	0.011546	0.101942	0.113817	0.067293	0.244655	-2.03118	down
ko05166	Human T-cell leukemia virus 1 infection	0.921907	ENSG00000171608	PIK3CD	K00922	EC:2.7.1.153	phosphatidylinositol-4,5-bisphosphate 3-kinase catalytic subunit delta [Source:HGNC Symbol;Acc:HGNC:8977]	9.52461	10.2022	9.20053	3.46034	3.52124	3.54191	2.74883	1.45882	up
ko05166	Human T-cell leukemia virus 1 infection	0.921907	ENSG00000171914	TLN2	K06271	NA	talin 2 [Source:HGNC Symbol;Acc:HGNC:15447]	0.352825	0.366453	0.282632	0.630528	0.746649	0.660105	0.491788	-1.02389	down
ko05031	Amphetamine addiction	0.922152	ENSG00000180176	TH	K00501	EC:1.14.16.2	tyrosine hydroxylase [Source:HGNC Symbol;Acc:HGNC:11782]	0	0.0240201	0	0.14006	0.0320977	0.0555209	0.1055	-3.24468	down
ko04260	Cardiac muscle contraction	0.922152	ENSG00000114854	TNNC1	K05865	NA	troponin C1, slow skeletal and cardiac type [Source:HGNC Symbol;Acc:HGNC:11943]	0.961712	0.47471	0.887721	1.93897	2.37614	2.0293	0.366329	-1.44879	down
ko05120	Epithelial cell signaling in Helicobacter pylori infection	0.931106	ENSG00000271503	CCL5	K12499	NA	C-C motif chemokine ligand 5 [Source:HGNC Symbol;Acc:HGNC:10632]	0.273704	0.226996	0.240657	0.238183	1.12606	0.715286	0.356501	-1.48802	down
ko04520	Adherens junction	0.946051	ENSG00000019549	SNAI2	K05706	NA	snail family transcriptional repressor 2 [Source:HGNC Symbol;Acc:HGNC:11094]	3.4084	3.10452	2.6573	1.18649	1.21846	1.41598	2.39999	1.26303	up
ko04722	Neurotrophin signaling pathway	0.947745	ENSG00000171608	PIK3CD	K00922	EC:2.7.1.153	phosphatidylinositol-4,5-bisphosphate 3-kinase catalytic subunit delta [Source:HGNC Symbol;Acc:HGNC:8977]	9.52461	10.2022	9.20053	3.46034	3.52124	3.54191	2.74883	1.45882	up
ko04722	Neurotrophin signaling pathway	0.947745	ENSG00000171791	BCL2	NA	NA	BCL2 apoptosis regulator [Source:HGNC Symbol;Acc:HGNC:990]	0.0815517	0.0435239	0.057271	0.00336359	0.0210766	0.0330613	3.17117	1.66501	up
ko04114	Oocyte meiosis	0.947745	ENSG00000100918	REC8	K13054	NA	REC8 meiotic recombination protein [Source:HGNC Symbol;Acc:HGNC:16879]	1.53578	1.64077	1.33215	0.594657	0.66323	0.741959	2.25453	1.17283	up
ko04114	Oocyte meiosis	0.947745	ENSG00000204710	SPDYC	K08694	NA	speedy/RINGO cell cycle regulator family member C [Source:HGNC Symbol;Acc:HGNC:32681]	1.58395	1.6122	1.48278	3.33907	3.16377	3.75804	0.455996	-1.13291	down
ko05100	Bacterial invasion of epithelial cells	0.950277	ENSG00000171608	PIK3CD	K00922	EC:2.7.1.153	phosphatidylinositol-4,5-bisphosphate 3-kinase catalytic subunit delta [Source:HGNC Symbol;Acc:HGNC:8977]	9.52461	10.2022	9.20053	3.46034	3.52124	3.54191	2.74883	1.45882	up
ko05220	Chronic myeloid leukemia	0.954172	ENSG00000171608	PIK3CD	K00922	EC:2.7.1.153	phosphatidylinositol-4,5-bisphosphate 3-kinase catalytic subunit delta [Source:HGNC Symbol;Acc:HGNC:8977]	9.52461	10.2022	9.20053	3.46034	3.52124	3.54191	2.74883	1.45882	up
ko04142	Lysosome	0.954369	ENSG00000078081	LAMP3	K06562	NA	lysosomal associated membrane protein 3 [Source:HGNC Symbol;Acc:HGNC:14582]	1.99149	1.86075	1.57509	0.508761	0.702431	0.540016	3.09919	1.63189	up
ko04142	Lysosome	0.954369	ENSG00000204386	NEU1	K01186	EC:3.2.1.18	neuraminidase 1 [Source:HGNC Symbol;Acc:HGNC:7758]	44.5692	45.0688	43.1946	20.5182	21.4147	20.1418	2.13988	1.09753	up
ko03018	RNA degradation	0.957764	ENSG00000111674	ENO2	K01689	EC:4.2.1.11	enolase 2 [Source:HGNC Symbol;Acc:HGNC:3353]	3.15136	3.60283	3.54326	1.81029	1.47437	1.83372	2.01186	1.00853	up
ko04658	Th1 and Th2 cell differentiation	0.959453	ENSG00000213658	LAT	K07362	NA	linker for activation of T cells [Source:HGNC Symbol;Acc:HGNC:18874]	0.173757	0.207904	0.132849	0.0701429	0.061785	0.0959653	2.25768	1.17484	up
ko05010	Alzheimer disease	0.96212	ENSG00000137841	PLCB2	K05858	EC:3.1.4.11	phospholipase C beta 2 [Source:HGNC Symbol;Acc:HGNC:9055]	1.22285	1.07587	0.998986	2.27135	2.18017	2.3556	0.48445	-1.04558	down
ko05010	Alzheimer disease	0.96212	ENSG00000196549	MME	K01389	EC:3.4.24.11	membrane metalloendopeptidase [Source:HGNC Symbol;Acc:HGNC:7154]	27.9157	28.7779	27.6462	11.0308	10.8216	11.3431	2.5407	1.34523	up
ko05010	Alzheimer disease	0.96212	ENSG00000259112	NDUFC2-KCTD14	K03968	NA	NDUFC2-KCTD14 readthrough [Source:HGNC Symbol;Acc:HGNC:42956]	27.6923	29.1078	35.0799	9.34804	16.7855	16.6924	2.14543	1.10126	up
ko03008	Ribosome biogenesis in eukaryotes	0.976162	ENSG00000124383	MPHOSPH10	K14559	NA	M-phase phosphoprotein 10 [Source:HGNC Symbol;Acc:HGNC:7213]	13.2732	13.9444	12.2109	6.22872	6.43746	6.62312	2.04406	1.03144	up
ko04714	Thermogenesis	0.981039	ENSG00000004487	KDM1A	K11450	EC:1.-.-.-	lysine demethylase 1A [Source:HGNC Symbol;Acc:HGNC:29079]	99.4815	100.172	97.4076	43.4358	43.9386	46.2873	2.22249	1.15217	up
ko04714	Thermogenesis	0.981039	ENSG00000110090	CPT1A	NA	NA	carnitine palmitoyltransferase 1A [Source:HGNC Symbol;Acc:HGNC:2328]	1.10394	1.00001	0.85207	0.408075	0.511543	0.407265	2.22779	1.15561	up
ko04714	Thermogenesis	0.981039	ENSG00000138669	PRKG2	NA	NA	protein kinase cGMP-dependent 2 [Source:HGNC Symbol;Acc:HGNC:9416]	0.129456	0.0735525	0.140713	0.0275286	0.0577094	0.0249403	3.11968	1.6414	up
ko04714	Thermogenesis	0.981039	ENSG00000259112	NDUFC2-KCTD14	K03968	NA	NDUFC2-KCTD14 readthrough [Source:HGNC Symbol;Acc:HGNC:42956]	27.6923	29.1078	35.0799	9.34804	16.7855	16.6924	2.14543	1.10126	up
ko04110	Cell cycle	0.993312	ENSG00000147082	CCNB3	K21771	NA	cyclin B3 [Source:HGNC Symbol;Acc:HGNC:18709]	0	0.0126711	0	0.0663369	0.0345722	0.0462544	0.0861024	-3.5378	down
ko00190	Oxidative phosphorylation	0.994555	ENSG00000259112	NDUFC2-KCTD14	K03968	NA	NDUFC2-KCTD14 readthrough [Source:HGNC Symbol;Acc:HGNC:42956]	27.6923	29.1078	35.0799	9.34804	16.7855	16.6924	2.14543	1.10126	up
ko03040	Spliceosome	0.995567	ENSG00000261796	ISY1-RAB43	K12870	NA	ISY1-RAB43 readthrough [Source:HGNC Symbol;Acc:HGNC:42969]	0	1.78723	0	0	0	0	5957.45	12.5405	up
ko03010	Ribosome	0.997611	ENSG00000140986	RPL3L	K02925	NA	ribosomal protein L3 like [Source:HGNC Symbol;Acc:HGNC:10351]	0	0	0	0.111129	0	0.0106503	0.00246346	-8.6651	down
ko04144	Endocytosis	0.999412	ENSG00000049283	EPN3	K12471	NA	epsin 3 [Source:HGNC Symbol;Acc:HGNC:18235]	1.85296	2.51767	2.05834	5.59148	4.82554	5.38296	0.406898	-1.29726	down
ko04144	Endocytosis	0.999412	ENSG00000049759	NEDD4L	K13305	EC:2.3.2.26	NEDD4 like E3 ubiquitin protein ligase [Source:HGNC Symbol;Acc:HGNC:7728]	7.25121	7.0601	7.08637	3.38268	3.43444	3.26162	2.12305	1.08614	up
