# Supplementary material for: Hyperandrogenemia Induces Trophoblast Ferroptosis and Early Pregnancy Loss in Patients With PCOS via CMA‐Dependent FTH1 Degradation
Source: Adv Sci (Weinh). 2025 Dec 16;13(12):e06091. doi: 10.1002/advs.202506091 (PMC12948281; doi:10.1002/advs.202506091)
Supplement: Supplementary file 5 — Supporting Information [file ADVS-13-e06091-s007.xlsx]

## Sheet: Sheet1
DELTAS:
Total Energy Decomposition:
Residue | Internal | van der Waals | Electrostatic | Polar Solvation | Non-Polar Solv. | TOTAL
R:A:LEU:702 | 0.000 +/- 3.873 | -0.357 +/- 1.572 | -0.432 +/- 1.617 | 0.419 +/- 0.983 | -0.025 +/- 0.008 | -0.394 +/- 4.588
R:A:LEU:705 | 0.000 +/- 4.104 | -1.378 +/- 2.328 | -2.369 +/- 1.197 | 0.592 +/- 0.634 | -0.181 +/- 0.036 | -3.335 +/- 4.909
R:A:ASN:706 | 0.000 +/- 2.003 | -0.933 +/- 1.008 | -2.425 +/- 2.246 | 2.194 +/- 0.999 | -0.076 +/- 0.016 | -1.240 +/- 3.327
R:A:GLY:709 | 0.000 +/- 1.872 | -0.429 +/- 1.164 | 0.477 +/- 1.926 | -0.042 +/- 0.737 | -0.009 +/- 0.006 | -0.003 +/- 3.019
R:A:TRP:742 | 0.000 +/- 3.794 | -0.819 +/- 2.077 | -0.315 +/- 2.156 | 0.341 +/- 0.628 | -0.020 +/- 0.017 | -0.813 +/- 4.874
R:A:MET:743 | 0.000 +/- 2.945 | -0.914 +/- 1.842 | -1.195 +/- 2.370 | 0.810 +/- 0.720 | -0.101 +/- 0.015 | -1.400 +/- 4.266
R:A:MET:746 | 0.000 +/- 3.815 | -0.245 +/- 1.953 | -0.158 +/- 1.649 | 0.228 +/- 0.713 | -0.075 +/- 0.068 | -0.250 +/- 4.648
R:A:MET:781 | 0.000 +/- 3.566 | -0.439 +/- 1.068 | 0.065 +/- 2.370 | 0.048 +/- 1.031 | -0.029 +/- 0.016 | -0.354 +/- 4.532
R:A:LEU:874 | 0.000 +/- 4.272 | -0.925 +/- 2.108 | 0.409 +/- 1.422 | -0.183 +/- 0.542 | -0.058 +/- 0.025 | -0.757 +/- 5.000
R:A:PHE:877 | 0.000 +/- 3.684 | -0.824 +/- 0.977 | -0.162 +/- 1.601 | 0.145 +/- 0.926 | -0.033 +/- 0.042 | -0.874 +/- 4.236
R:A:ALA:878 | 0.000 +/- 2.157 | -0.843 +/- 1.595 | -0.697 +/- 1.242 | 0.350 +/- 0.510 | -0.074 +/- 0.013 | -1.264 +/- 3.000
R:A:LEU:881 | 0.000 +/- 4.892 | -0.306 +/- 1.220 | -0.139 +/- 1.538 | 0.072 +/- 0.800 | -0.009 +/- 0.020 | -0.383 +/- 5.331
R:A:PHE:892 | 0.000 +/- 6.202 | -0.404 +/- 0.753 | -0.360 +/- 1.130 | 0.529 +/- 0.809 | -0.006 +/- 0.041 | -0.242 +/- 6.400
R:A:MET:896 | 0.000 +/- 4.888 | -0.585 +/- 1.350 | 0.174 +/- 1.045 | -0.091 +/- 0.883 | -0.015 +/- 0.009 | -0.517 +/- 5.253
R:A:ILE:900 | 0.000 +/- 2.258 | -0.297 +/- 1.635 | -0.156 +/- 1.333 | 0.177 +/- 0.947 | -0.003 +/- 0.003 | -0.279 +/- 3.232
L:B:MOL:921 | 0.000 +/- 4.327 | -11.390 +/- 1.267 | -7.493 +/- 3.941 | 16.417 +/- 1.846 | -2.315 +/- 0.030 | -4.781 +/- 6.266
