# Supplementary material for: Hyperandrogenemia Induces Trophoblast Ferroptosis and Early Pregnancy Loss in Patients With PCOS via CMA‐Dependent FTH1 Degradation
Source: Adv Sci (Weinh). 2025 Dec 16;13(12):e06091. doi: 10.1002/advs.202506091 (PMC12948281; doi:10.1002/advs.202506091)
Supplement: Supplementary file 6 — Supporting Information [file ADVS-13-e06091-s001.xlsx]

## Sheet: Sheet1
gene_id	chr	start	end	strand	gene_name	transcript_id	GO	KEGG	KO_ENTRY	EC	Description	trans_type	FPKM.C1	FPKM.C2	FPKM.C3	FPKM.T1	FPKM.T2	FPKM.T3	count.C1	count.C2	count.C3	count.T1	count.T2	count.T3
ENSG00000000003	X	100627108	100637104	-	TSPAN6	ENST00000373020;ENST00000612152;ENST00000614008;ENST00000496771	GO:0005515(protein binding);GO:0005887(integral component of plasma membrane);GO:0016020(membrane);GO:0016021(integral component of membrane);GO:0039532(negative regulation of viral-induced cytoplasmic pattern recognition receptor signaling pathway);GO:0043123(positive regulation of I-kappaB kinase/NF-kappaB signaling);GO:0070062(extracellular exosome);GO:1901223(negative regulation of NIK/NF-kap…	NA	K17295	NA	tetraspanin 6 [Source:HGNC Symbol;Acc:HGNC:11858]	protein_coding;processed_transcript	5.49516	5.56915	5.41563	5.56314	5.19581	4.80325	1850	2011	1752	1947	1807	1451
ENSG00000000419	chr20	50934867	50958555	-	DPM1	ENST00000466152;ENST00000371582;ENST00000371588;ENST00000494752;ENST00000371584;ENST00000413082	GO:0004169(dolichyl-phosphate-mannose-protein mannosyltransferase activity);GO:0004582(dolichyl-phosphate beta-D-mannosyltransferase activity);GO:0005515(protein binding);GO:0005537(mannose binding);GO:0005634(nucleus);GO:0005783(endoplasmic reticulum);GO:0005789(endoplasmic reticulum membrane);GO:0006486(protein glycosylation);GO:0006506(GPI anchor biosynthetic process);GO:0016020(membrane);GO:0…	00510(N-Glycan biosynthesis);00510(N-Glycan biosynthesis)	K00721	EC:2.4.1.83	dolichyl-phosphate mannosyltransferase subunit 1, catalytic [Source:HGNC Symbol;Acc:HGNC:3005]	processed_transcript;protein_coding	44.4838	45.5078	46.6206	46.5027	46.5294	42.8288	3982	4370	4013	4330	4304	3442
ENSG00000000457	chr1	169849631	169894267	-	SCYL3	ENST00000367771;ENST00000367770;ENST00000367772;ENST00000423670;ENST00000470238	GO:0000139(Golgi membrane);GO:0004672(protein kinase activity);GO:0005515(protein binding);GO:0005524(ATP binding);GO:0005737(cytoplasm);GO:0005794(Golgi apparatus);GO:0006468(protein phosphorylation);GO:0006954(inflammatory response);GO:0016477(cell migration);GO:0021522(spinal cord motor neuron differentiation);GO:0030027(lamellipodium);GO:0034613(cellular protein localization);GO:0042802(ident…	NA	K17542	NA	SCY1 like pseudokinase 3 [Source:HGNC Symbol;Acc:HGNC:19285]	protein_coding;processed_transcript	1.33573	1.20318	1.36145	1.50126	1.54008	1.31964	683	661	670	799	814	606
ENSG00000000460	chr1	169662007	169854080	+	C1orf112	ENST00000472795;ENST00000359326;ENST00000496973;ENST00000481744;ENST00000466580;ENST00000459772;ENST00000286031	GO:0005515(protein binding);GO:0005515(protein binding)	NA	NA	NA	chromosome 1 open reading frame 112 [Source:HGNC Symbol;Acc:HGNC:25565]	protein_coding;nonsense_mediated_decay	2.37421	2.16765	2.05291	2.57918	2.76652	2.51762	1052	1031	876	1191	1266	1001
ENSG00000000938	chr1	27612064	27635185	-	FGR	ENST00000374005;ENST00000475472;ENST00000468038	GO:0000166(nucleotide binding);GO:0001784(phosphotyrosine residue binding);GO:0002376(immune system process);GO:0002768(immune response-regulating cell surface receptor signaling pathway);GO:0004672(protein kinase activity);GO:0004713(protein tyrosine kinase activity);GO:0004715(non-membrane spanning protein tyrosine kinase activity);GO:0005102(signaling receptor binding);GO:0005515(protein bindi…	04062(Chemokine signaling pathway);04062(Chemokine signaling pathway)	K08891	EC:2.7.10.2	FGR proto-oncogene, Src family tyrosine kinase [Source:HGNC Symbol;Acc:HGNC:3697]	protein_coding;processed_transcript	0.0634485	0.0137318	0.0611835	0	0.102722	0	18	4	15	0	28	0
ENSG00000000971	chr1	196652043	196747504	+	CFH	ENST00000367429;ENST00000496761;ENST00000466229	GO:0002376(immune system process);GO:0005515(protein binding);GO:0005576(extracellular region);GO:0005615(extracellular space);GO:0006956(complement activation);GO:0006957(complement activation, alternative pathway);GO:0008201(heparin binding);GO:0016032(viral process);GO:0030449(regulation of complement activation);GO:0042802(identical protein binding);GO:0043395(heparan sulfate proteoglycan bin…	04610(Complement and coagulation cascades);05150(Staphylococcus aureus infection);05150(Staphylococcus aureus infection)	K04004	NA	complement factor H [Source:HGNC Symbol;Acc:HGNC:4883]	protein_coding;processed_transcript;retained_intron	0.0105713	0	0.00743229	0.00348974	0.00680469	0	7	0	5	3	5	0
ENSG00000001036	chr6	143494812	143511720	-	FUCA2	ENST00000002165;ENST00000451668;ENST00000367585	GO:0004560(alpha-L-fucosidase activity);GO:0005515(protein binding);GO:0005576(extracellular region);GO:0005615(extracellular space);GO:0005764(lysosome);GO:0005788(endoplasmic reticulum lumen);GO:0005975(carbohydrate metabolic process);GO:0006004(fucose metabolic process);GO:0008152(metabolic process);GO:0009617(response to bacterium);GO:0016139(glycoside catabolic process);GO:0016787(hydrolase …	00511(Other glycan degradation);00511(Other glycan degradation)	K01206	EC:3.2.1.51	alpha-L-fucosidase 2 [Source:HGNC Symbol;Acc:HGNC:4008]	protein_coding;processed_transcript	39.0128	39.588	40.6983	44.5699	47.1218	43.6132	8162	8886	8186	9697	10189	8190
ENSG00000001084	chr6	53497341	53616970	-	GCLC	ENST00000509541;ENST00000650454;ENST00000515580;ENST00000643939;ENST00000513939;ENST00000510837;ENST00000504353;ENST00000514373;ENST00000504525;ENST00000514004;ENST00000505294;ENST00000514933	GO:0000166(nucleotide binding);GO:0000287(magnesium ion binding);GO:0003824(catalytic activity);GO:0004357(glutamate-cysteine ligase activity);GO:0005515(protein binding);GO:0005524(ATP binding);GO:0005739(mitochondrion);GO:0005829(cytosol);GO:0006534(cysteine metabolic process);GO:0006536(glutamate metabolic process);GO:0006749(glutathione metabolic process);GO:0006750(glutathione biosynthetic p…	00270(Cysteine and methionine metabolism);00480(Glutathione metabolism);04216(Ferroptosis);04216(Ferroptosis)	NA	NA	glutamate-cysteine ligase catalytic subunit [Source:HGNC Symbol;Acc:HGNC:4311]	protein_coding;retained_intron;nonsense_mediated_decay;processed_transcript	3.56009	3.14894	3.43006	5.16419	5.23741	5.08214	2278	2164	2111	3436	3462	2918
ENSG00000001167	chr6	41072945	41099976	+	NFYA	ENST00000341376;ENST00000353205	GO:0000790(nuclear chromatin);GO:0000976(transcription regulatory region sequence-specific DNA binding);GO:0000978(RNA polymerase II cis-regulatory region sequence-specific DNA binding);GO:0000981(DNA-binding transcription factor activity, RNA polymerase II-specific);GO:0001228(DNA-binding transcription activator activity, RNA polymerase II-specific);GO:0003677(DNA binding);GO:0003700(DNA-binding…	04612(Antigen processing and presentation);05152(Tuberculosis);05152(Tuberculosis)	K08064	NA	nuclear transcription factor Y subunit alpha [Source:HGNC Symbol;Acc:HGNC:7804]	protein_coding	6.26399	7.0388	6.57783	5.08604	5.41727	4.90966	1770	2135	1788	1495	1583	1246
ENSG00000001460	chr1	24356999	24416595	-	STPG1	ENST00000337248;ENST00000374409;ENST00000003583;ENST00000468303;ENST00000497384;ENST00000438866;ENST00000435187;ENST00000483261;ENST00000498488;ENST00000483528;ENST00000475760	GO:0003674(molecular_function);GO:0005634(nucleus);GO:0005737(cytoplasm);GO:0005739(mitochondrion);GO:0006915(apoptotic process);GO:0043065(positive regulation of apoptotic process);GO:1902110(positive regulation of mitochondrial membrane permeability involved in apoptotic process);GO:1902110(positive regulation of mitochondrial membrane permeability involved in apoptotic process)	NA	NA	NA	sperm tail PG-rich repeat containing 1 [Source:HGNC Symbol;Acc:HGNC:28070]	protein_coding;processed_transcript	0.447432	0.482058	0.432752	0.418281	0.554461	0.409575	286	332	266	276	364	235
ENSG00000001461	chr1	24415802	24472976	+	NIPAL3	ENST00000374399;ENST00000003912;ENST00000488155;ENST00000358028;ENST00000339255;ENST00000475663;ENST00000432012	GO:0005515(protein binding);GO:0015095(magnesium ion transmembrane transporter activity);GO:0015693(magnesium ion transport);GO:0016020(membrane);GO:0016021(integral component of membrane);GO:1903830(magnesium ion transmembrane transport);GO:1903830(magnesium ion transmembrane transport)	NA	K22733	NA	NIPA like domain containing 3 [Source:HGNC Symbol;Acc:HGNC:25233]	protein_coding;processed_transcript	3.73303	4.04221	4.02903	4.85562	4.7661	4.51866	2603	3023	2701	3520	3433	2828
ENSG00000001497	X	65512582	65534787	-	LAS1L	ENST00000374807;ENST00000374811;ENST00000374804;ENST00000484069;ENST00000469091	GO:0000460(maturation of 5.8S rRNA);GO:0000470(maturation of LSU-rRNA);GO:0003723(RNA binding);GO:0004519(endonuclease activity);GO:0005515(protein binding);GO:0005634(nucleus);GO:0005654(nucleoplasm);GO:0005730(nucleolus);GO:0005737(cytoplasm);GO:0006364(rRNA processing);GO:0016020(membrane);GO:0030687(preribosome, large subunit precursor);GO:0071339(MLL1 complex);GO:0090305(nucleic acid phospho…	NA	K16912	NA	LAS1 like ribosome biogenesis factor [Source:HGNC Symbol;Acc:HGNC:25726]	protein_coding;nonsense_mediated_decay	8.2079	7.88689	7.59216	6.11521	6.21708	5.97029	3410	3515	3033	2642	2669	2227
ENSG00000001561	chr6	46129989	46146688	+	ENPP4	ENST00000321037	GO:0003824(catalytic activity);GO:0005515(protein binding);GO:0005886(plasma membrane);GO:0007596(blood coagulation);GO:0007599(hemostasis);GO:0016020(membrane);GO:0016021(integral component of membrane);GO:0016787(hydrolase activity);GO:0030194(positive regulation of blood coagulation);GO:0043312(neutrophil degranulation);GO:0046130(purine ribonucleoside catabolic process);GO:0046872(metal ion b…	00230(Purine metabolism)	K18424	EC:3.6.1.29	ectonucleotide pyrophosphatase/phosphodiesterase 4 [Source:HGNC Symbol;Acc:HGNC:3359]	protein_coding	5.03458	5.81423	5.643	6.2719	6.50034	6.22947	1734	2148	1868	2246	2313	1925
ENSG00000001617	chr3	50155045	50189075	+	SEMA3F	ENST00000414301;ENST00000450338;ENST00000002829;ENST00000426511;ENST00000434342;ENST00000493743;ENST00000470737	GO:0001755(neural crest cell migration);GO:0005515(protein binding);GO:0005576(extracellular region);GO:0005615(extracellular space);GO:0005887(integral component of plasma membrane);GO:0007411(axon guidance);GO:0021612(facial nerve structural organization);GO:0021637(trigeminal nerve structural organization);GO:0021675(nerve development);GO:0021785(branchiomotor neuron axon guidance);GO:0030215(…	04360(Axon guidance);04360(Axon guidance)	K06840	NA	semaphorin 3F [Source:HGNC Symbol;Acc:HGNC:10728]	protein_coding;retained_intron	0.228058	0.198611	0.142508	0.136448	0.0808449	0.0984211	83	77	50	52	33	32
ENSG00000001626	chr7	117287120	117715948	+	CFTR	ENST00000003084;ENST00000429014;ENST00000610149;ENST00000621535	GO:0000166(nucleotide binding);GO:0005254(chloride channel activity);GO:0005260(intracellularly ATP-gated chloride channel activity);GO:0005515(protein binding);GO:0005524(ATP binding);GO:0005634(nucleus);GO:0005737(cytoplasm);GO:0005765(lysosomal membrane);GO:0005768(endosome);GO:0005769(early endosome);GO:0005783(endoplasmic reticulum);GO:0005789(endoplasmic reticulum membrane);GO:0005829(cytos…	02010(ABC transporters);04024(cAMP signaling pathway);04152(AMPK signaling pathway);04530(Tight junction);04971(Gastric acid secretion);04972(Pancreatic secretion);04976(Bile secretion);05110(Vibrio cholerae infection);05110(Vibrio cholerae infection)	NA	NA	CF transmembrane conductance regulator [Source:HGNC Symbol;Acc:HGNC:1884]	protein_coding;processed_transcript;retained_intron	0.010258	0.0181282	0.0140572	0.00417549	0.0204825	0.0132036	8	16	11	4	17	9
ENSG00000001629	chr7	92245974	92401383	+	ANKIB1	ENST00000265742;ENST00000439883;ENST00000486698;ENST00000413588;ENST00000422095;ENST00000465883	GO:0000151(ubiquitin ligase complex);GO:0000209(protein polyubiquitination);GO:0004842(ubiquitin-protein transferase activity);GO:0005515(protein binding);GO:0005737(cytoplasm);GO:0006511(ubiquitin-dependent protein catabolic process);GO:0016567(protein ubiquitination);GO:0016740(transferase activity);GO:0031624(ubiquitin conjugating enzyme binding);GO:0032436(positive regulation of proteasomal u…	NA	K11967	EC:2.3.2.31	ankyrin repeat and IBR domain containing 1 [Source:HGNC Symbol;Acc:HGNC:22215]	protein_coding;nonsense_mediated_decay;processed_transcript;retained_intron	15.4363	15.1631	15.8526	18.7011	18.913	18.6615	8459	8912	8351	10654	10709	9176
ENSG00000001630	chr7	92112153	92134803	-	CYP51A1	ENST00000003100;ENST00000450723;ENST00000482924	GO:0004497(monooxygenase activity);GO:0005506(iron ion binding);GO:0005783(endoplasmic reticulum);GO:0005789(endoplasmic reticulum membrane);GO:0006629(lipid metabolic process);GO:0006694(steroid biosynthetic process);GO:0006695(cholesterol biosynthetic process);GO:0008202(steroid metabolic process);GO:0008203(cholesterol metabolic process);GO:0008398(sterol 14-demethylase activity);GO:0016020(me…	00100(Steroid biosynthesis);00100(Steroid biosynthesis)	K05917	EC:1.14.14.154	cytochrome P450 family 51 subfamily A member 1 [Source:HGNC Symbol;Acc:HGNC:2649]	protein_coding;retained_intron	32.5988	34.1467	33.3099	28.0438	28.4659	29.247	8529	9585	8378	7630	7697	6868
ENSG00000001631	chr7	92198969	92246166	-	KRIT1	ENST00000394507;ENST00000458177;ENST00000486261;ENST00000394505;ENST00000340022;ENST00000475770;ENST00000412043;ENST00000394503;ENST00000487168;ENST00000445516;ENST00000433016;ENST00000454017;ENST00000430102;ENST00000470309;ENST00000413688;ENST00000458493;ENST00000452773;ENST00000425919;ENST00000444960;ENST00000422347;ENST00000466166;ENST00000489087	GO:0001525(angiogenesis);GO:0001937(negative regulation of endothelial cell proliferation);GO:0005515(protein binding);GO:0005546(phosphatidylinositol-4,5-bisphosphate binding);GO:0005615(extracellular space);GO:0005737(cytoplasm);GO:0005856(cytoskeleton);GO:0005886(plasma membrane);GO:0005911(cell-cell junction);GO:0007264(small GTPase mediated signal transduction);GO:0008017(microtubule binding…	04015(Rap1 signaling pathway);04015(Rap1 signaling pathway)	NA	NA	KRIT1 ankyrin repeat containing [Source:HGNC Symbol;Acc:HGNC:1573]	protein_coding;retained_intron;processed_transcript	4.40397	5.03827	4.93902	5.2038	5.9605	5.28634	2034	2496	2195	2497	2843	2191
ENSG00000002016	chr12	911736	949694	-	RAD52	ENST00000358495;ENST00000228345;ENST00000468231;ENST00000481052;ENST00000430095;ENST00000488642;ENST00000535376;ENST00000542297;ENST00000543912;ENST00000463750;ENST00000536177;ENST00000542785;ENST00000397230;ENST00000544742	GO:0000724(double-strand break repair via homologous recombination);GO:0000730(DNA recombinase assembly);GO:0003677(DNA binding);GO:0003697(single-stranded DNA binding);GO:0005515(protein binding);GO:0005634(nucleus);GO:0005654(nucleoplasm);GO:0006281(DNA repair);GO:0006302(double-strand break repair);GO:0006310(DNA recombination);GO:0006312(mitotic recombination);GO:0006974(cellular response to …	03440(Homologous recombination);03440(Homologous recombination)	K10873	NA	RAD52 homolog, DNA repair protein [Source:HGNC Symbol;Acc:HGNC:9824]	protein_coding;retained_intron;nonsense_mediated_decay;processed_transcript	1.23484	1.28684	1.37914	0.944972	1.15488	1.0267	417	465	448	332	402	313
ENSG00000002330	chr11	64269830	64284665	-	BAD	ENST00000394532;ENST00000309032;ENST00000544785;ENST00000394531;ENST00000493798;ENST00000492141;ENST00000544271	GO:0001666(response to hypoxia);GO:0001836(release of cytochrome c from mitochondria);GO:0001844(protein insertion into mitochondrial membrane involved in apoptotic signaling pathway);GO:0005515(protein binding);GO:0005543(phospholipid binding);GO:0005737(cytoplasm);GO:0005739(mitochondrion);GO:0005741(mitochondrial outer membrane);GO:0005829(cytosol);GO:0006007(glucose catabolic process);GO:0006…	01521(EGFR tyrosine kinase inhibitor resistance);01522(Endocrine resistance);01524(Platinum drug resistance);04012(ErbB signaling pathway);04014(Ras signaling pathway);04022(cGMP-PKG signaling pathway);04024(cAMP signaling pathway);04062(Chemokine signaling pathway);04140(Autophagy - animal);04151(PI3K-Akt signaling pathway);04210(Apoptosis);04370(VEGF signaling pathway);04510(Focal adhesion);047…	NA	NA	BCL2 associated agonist of cell death [Source:HGNC Symbol;Acc:HGNC:936]	protein_coding;retained_intron	36.1888	35.6135	36.1029	25.9135	29.33	25.4911	4586	4841	4398	3416	3840	2900
ENSG00000002549	chr4	17577192	17607968	+	LAP3	ENST00000226299;ENST00000618908;ENST00000508497;ENST00000512397;ENST00000606142;ENST00000509583;ENST00000508014;ENST00000504614;ENST00000503467	GO:0004177(aminopeptidase activity);GO:0005515(protein binding);GO:0005634(nucleus);GO:0005654(nucleoplasm);GO:0005737(cytoplasm);GO:0005802(trans-Golgi network);GO:0005829(cytosol);GO:0005925(focal adhesion);GO:0006508(proteolysis);GO:0008233(peptidase activity);GO:0008235(metalloexopeptidase activity);GO:0016787(hydrolase activity);GO:0019538(protein metabolic process);GO:0030145(manganese ion …	00330(Arginine and proline metabolism);00480(Glutathione metabolism);00480(Glutathione metabolism)	K11142	3.4.11.5;EC:3.4.11.1	leucine aminopeptidase 3 [Source:HGNC Symbol;Acc:HGNC:18449]	protein_coding;retained_intron;nonsense_mediated_decay;processed_transcript	8.25972	8.54338	8.59065	12.085	12.6486	11.5425	2320	2575	2320	3530	3672	2911
ENSG00000002586	X	2691187	2741300	+	CD99	ENST00000611428;ENST00000381187;ENST00000381184;ENST00000647297;ENST00000645950;ENST00000381192;ENST00000482405;ENST00000624481;ENST00000646103;ENST00000381180;ENST00000449611;ENST00000482293;ENST00000497752;ENST00000381177	GO:0005515(protein binding);GO:0005737(cytoplasm);GO:0005886(plasma membrane);GO:0005887(integral component of plasma membrane);GO:0005925(focal adhesion);GO:0007155(cell adhesion);GO:0016020(membrane);GO:0016021(integral component of membrane);GO:0034109(homotypic cell-cell adhesion);GO:0050776(regulation of immune response);GO:0072683(T cell extravasation);GO:2000391(positive regulation of neut…	04514(Cell adhesion molecules (CAMs));04670(Leukocyte transendothelial migration);04670(Leukocyte transendothelial migration)	K06520	NA	CD99 molecule (Xg blood group) [Source:HGNC Symbol;Acc:HGNC:7082]	protein_coding;retained_intron;processed_transcript;nonsense_mediated_decay	52.8446	53.4529	54.1215	52.2591	52.278	51.2312	19037	20658	18742	19576	19462	16565
ENSG00000002587	chr4	11393150	11428894	-	HS3ST1	ENST00000002596;ENST00000510712	GO:0005794(Golgi apparatus);GO:0005796(Golgi lumen);GO:0006024(glycosaminoglycan biosynthetic process);GO:0008146(sulfotransferase activity);GO:0008467([heparan sulfate]-glucosamine 3-sulfotransferase 1 activity);GO:0016740(transferase activity);GO:0016740(transferase activity)	00534(Glycosaminoglycan biosynthesis - heparan sulfate / heparin);00534(Glycosaminoglycan biosynthesis - heparan sulfate / heparin)	K01024	EC:2.8.2.23	heparan sulfate-glucosamine 3-sulfotransferase 1 [Source:HGNC Symbol;Acc:HGNC:5194]	protein_coding	0.0547945	0.0366657	0.125666	0.0760732	0.0273428	0.0295705	31	22	67	44	17	16
ENSG00000002726	chr7	150824627	150861504	+	AOC1	ENST00000493429;ENST00000416793;ENST00000360937	GO:0005507(copper ion binding);GO:0005509(calcium ion binding);GO:0005515(protein binding);GO:0005576(extracellular region);GO:0005615(extracellular space);GO:0005777(peroxisome);GO:0005886(plasma membrane);GO:0005923(bicellular tight junction);GO:0006805(xenobiotic metabolic process);GO:0008131(primary amine oxidase activity);GO:0008144(drug binding);GO:0008201(heparin binding);GO:0008270(zinc i…	00330(Arginine and proline metabolism);00340(Histidine metabolism);00380(Tryptophan metabolism);00380(Tryptophan metabolism)	NA	NA	amine oxidase copper containing 1 [Source:HGNC Symbol;Acc:HGNC:80]	protein_coding	0.0543971	0.18289	0.175922	0.187588	0.0821522	0.0826323	16	56	48	55	24	21
ENSG00000002745	chr7	121325367	121341104	+	WNT16	ENST00000361301;ENST00000222462	GO:0003408(optic cup formation involved in camera-type eye development);GO:0005102(signaling receptor binding);GO:0005109(frizzled binding);GO:0005125(cytokine activity);GO:0005576(extracellular region);GO:0005615(extracellular space);GO:0005737(cytoplasm);GO:0007275(multicellular organism development);GO:0010628(positive regulation of gene expression);GO:0014068(positive regulation of phosphatid…	04150(mTOR signaling pathway);04310(Wnt signaling pathway);04390(Hippo signaling pathway);04550(Signaling pathways regulating pluripotency of stem cells);04916(Melanogenesis);04934(Cushing syndrome);05165(Human papillomavirus infection);05200(Pathways in cancer);05202(Transcriptional misregulation in cancer);05205(Proteoglycans in cancer);05217(Basal cell carcinoma);05224(Breast cancer);05225(Hep…	K01558	NA	Wnt family member 16 [Source:HGNC Symbol;Acc:HGNC:16267]	protein_coding	0.0252386	0	0	0.0288277	0.0451124	0	7	0	0	8	12	0
ENSG00000002746	chr7	43112629	43562052	+	HECW1	ENST00000395891	GO:0000209(protein polyubiquitination);GO:0004842(ubiquitin-protein transferase activity);GO:0005515(protein binding);GO:0005737(cytoplasm);GO:0005829(cytosol);GO:0006511(ubiquitin-dependent protein catabolic process);GO:0016567(protein ubiquitination);GO:0016740(transferase activity);GO:0043161(proteasome-mediated ubiquitin-dependent protein catabolic process);GO:0045732(positive regulation of p…	NA	K12167	EC:2.3.2.26	HECT, C2 and WW domain containing E3 ubiquitin protein ligase 1 [Source:HGNC Symbol;Acc:HGNC:22195]	protein_coding	0.0035241	0	0	0	0	0.00208529	4	0	0	0	0	2
ENSG00000002822	chr7	1815793	2233243	-	MAD1L1	ENST00000265854;ENST00000402746;ENST00000399654;ENST00000406869;ENST00000468372;ENST00000477172;ENST00000437877;ENST00000444373;ENST00000421113;ENST00000483165;ENST00000464742;ENST00000459731;ENST00000486340;ENST00000469871;ENST00000445959;ENST00000429625;ENST00000455998;ENST00000429779	GO:0000775(chromosome, centromeric region);GO:0000776(kinetochore);GO:0000777(condensed chromosome kinetochore);GO:0000922(spindle pole);GO:0005515(protein binding);GO:0005634(nucleus);GO:0005635(nuclear envelope);GO:0005694(chromosome);GO:0005737(cytoplasm);GO:0005813(centrosome);GO:0005815(microtubule organizing center);GO:0005819(spindle);GO:0005829(cytosol);GO:0005856(cytoskeleton);GO:0007049…	04110(Cell cycle);04114(Oocyte meiosis);04914(Progesterone-mediated oocyte maturation);05166(Human T-cell leukemia virus 1 infection);05203(Viral carcinogenesis);05203(Viral carcinogenesis)	NA	NA	mitotic arrest deficient 1 like 1 [Source:HGNC Symbol;Acc:HGNC:6762]	protein_coding;processed_transcript;retained_intron	3.52835	2.67292	3.0109	3.21738	2.82274	2.25754	1894	1542	1556	1797	1567	1091
ENSG00000002834	chr17	38869859	38921769	+	LASP1	ENST00000433206;ENST00000585841;ENST00000318008;ENST00000584106;ENST00000443937;ENST00000419929;ENST00000581485;ENST00000579123	GO:0003779(actin binding);GO:0005515(protein binding);GO:0005737(cytoplasm);GO:0005856(cytoskeleton);GO:0005925(focal adhesion);GO:0005938(cell cortex);GO:0006811(ion transport);GO:0015075(ion transmembrane transporter activity);GO:0030864(cortical actin cytoskeleton);GO:0034220(ion transmembrane transport);GO:0045296(cadherin binding);GO:0046872(metal ion binding);GO:0051015(actin filament bindi…	NA	NA	NA	LIM and SH3 protein 1 [Source:HGNC Symbol;Acc:HGNC:6513]	protein_coding;nonsense_mediated_decay;retained_intron	50.8671	50.4794	50.5986	38.6499	39.224	39.0941	26628	28349	25465	21041	21220	18368
ENSG00000002919	chr17	48103357	48122135	+	SNX11	ENST00000580219;ENST00000393405;ENST00000580875;ENST00000583320;ENST00000359238;ENST00000582104;ENST00000584335;ENST00000582481;ENST00000577310	GO:0005515(protein binding);GO:0005768(endosome);GO:0006886(intracellular protein transport);GO:0008289(lipid binding);GO:0015031(protein transport);GO:0016020(membrane);GO:0016050(vesicle organization);GO:0035091(phosphatidylinositol binding);GO:1901981(phosphatidylinositol phosphate binding);GO:1901981(phosphatidylinositol phosphate binding)	NA	K17924	NA	sorting nexin 11 [Source:HGNC Symbol;Acc:HGNC:14975]	protein_coding;retained_intron;nonsense_mediated_decay	3.40033	3.68747	4.05691	3.31214	3.20105	3.24623	1046	1216	1198	1060	1017	896
ENSG00000002933	chr7	150800403	150805118	+	TMEM176A	ENST00000484928;ENST00000004103;ENST00000475710;ENST00000462826;ENST00000474166	GO:0005515(protein binding);GO:0016020(membrane);GO:0016021(integral component of membrane);GO:2001199(negative regulation of dendritic cell differentiation);GO:2001199(negative regulation of dendritic cell differentiation)	NA	NA	NA	transmembrane protein 176A [Source:HGNC Symbol;Acc:HGNC:24930]	protein_coding;retained_intron	0	0.0716047	0.0623636	0.0407425	0.00936074	0	0	22	17	13	3	0
ENSG00000003056	chr12	8940361	8949761	-	M6PR	ENST00000000412;ENST00000539143;ENST00000536844;ENST00000537621;ENST00000543258;ENST00000543834;ENST00000544245;ENST00000540837;ENST00000543845;ENST00000543159	GO:0004888(transmembrane signaling receptor activity);GO:0005515(protein binding);GO:0005764(lysosome);GO:0005765(lysosomal membrane);GO:0005768(endosome);GO:0005770(late endosome);GO:0005794(Golgi apparatus);GO:0005802(trans-Golgi network);GO:0005886(plasma membrane);GO:0005887(integral component of plasma membrane);GO:0006622(protein targeting to lysosome);GO:0006898(receptor-mediated endocytos…	04142(Lysosome);04145(Phagosome);04145(Phagosome)	K10089	NA	mannose-6-phosphate receptor, cation dependent [Source:HGNC Symbol;Acc:HGNC:6752]	protein_coding;nonsense_mediated_decay;retained_intron	22.1032	24.2024	24.5385	27.4251	26.9073	27.0425	5878	6904	6275	7583	7393	6454
ENSG00000003096	X	117897813	118116865	-	KLHL13	ENST00000371882;ENST00000371876;ENST00000540167	GO:0004842(ubiquitin-protein transferase activity);GO:0005515(protein binding);GO:0005829(cytosol);GO:0007049(cell cycle);GO:0016567(protein ubiquitination);GO:0030496(midbody);GO:0031463(Cul3-RING ubiquitin ligase complex);GO:0032465(regulation of cytokinesis);GO:0043687(post-translational protein modification);GO:0047485(protein N-terminus binding);GO:0051301(cell division);GO:0097602(cullin fa…	04120(Ubiquitin mediated proteolysis);04120(Ubiquitin mediated proteolysis)	K10447	NA	kelch like family member 13 [Source:HGNC Symbol;Acc:HGNC:22931]	protein_coding	0.0254747	0.0987263	0.0788495	0.0365601	0.0325769	0.0349855	14	56	41	20	18	17
ENSG00000003137	chr2	72129238	72148038	-	CYP26B1	ENST00000001146;ENST00000461519	GO:0001709(cell fate determination);GO:0001768(establishment of T cell polarity);GO:0001822(kidney development);GO:0001972(retinoic acid binding);GO:0004497(monooxygenase activity);GO:0005506(iron ion binding);GO:0005737(cytoplasm);GO:0005783(endoplasmic reticulum);GO:0005789(endoplasmic reticulum membrane);GO:0006766(vitamin metabolic process);GO:0006805(xenobiotic metabolic process);GO:0006954(…	00830(Retinol metabolism);00830(Retinol metabolism)	K12664	NA	cytochrome P450 family 26 subfamily B member 1 [Source:HGNC Symbol;Acc:HGNC:20581]	protein_coding	0.32247	0.51427	0.494194	0.593784	0.610095	0.731359	121	206	177	231	235	245
ENSG00000003147	chr7	8113184	8262612	-	ICA1	ENST00000402384;ENST00000406470;ENST00000650486;ENST00000265577;ENST00000396675;ENST00000455539;ENST00000422063;ENST00000470696;ENST00000407906;ENST00000490041;ENST00000447326;ENST00000430867;ENST00000446305	GO:0000139(Golgi membrane);GO:0005515(protein binding);GO:0005737(cytoplasm);GO:0005794(Golgi apparatus);GO:0005829(cytosol);GO:0006836(neurotransmitter transport);GO:0016020(membrane);GO:0016021(integral component of membrane);GO:0019904(protein domain specific binding);GO:0030054(cell junction);GO:0030658(transport vesicle membrane);GO:0030667(secretory granule membrane);GO:0030672(synaptic ves…	04940(Type I diabetes mellitus);04940(Type I diabetes mellitus)	K19863	NA	islet cell autoantigen 1 [Source:HGNC Symbol;Acc:HGNC:5343]	protein_coding;nonsense_mediated_decay;retained_intron	1.88532	1.76185	1.78437	1.94977	1.73155	1.60774	690	691	623	740	651	526
ENSG00000003249	chr16	90004871	90020128	-	DBNDD1	ENST00000568662;ENST00000304733;ENST00000392973;ENST00000002501;ENST00000623401;ENST00000568838;ENST00000568330	GO:0005737(cytoplasm);GO:0006469(negative regulation of protein kinase activity);GO:0006469(negative regulation of protein kinase activity)	NA	NA	NA	dysbindin domain containing 1 [Source:HGNC Symbol;Acc:HGNC:28455]	protein_coding;TEC;nonsense_mediated_decay	8.70519	8.38708	9.47299	6.93512	6.66889	6.38296	3036	3137	3175	2518	2403	1999
ENSG00000003393	chr2	201700267	201780956	-	ALS2	ENST00000264276;ENST00000439495;ENST00000482891;ENST00000483703;ENST00000482789;ENST00000467448;ENST00000496244;ENST00000409632;ENST00000410052;ENST00000462747	GO:0001662(behavioral fear response);GO:0001701(in utero embryonic development);GO:0001726(ruffle);GO:0001881(receptor recycling);GO:0005085(guanyl-nucleotide exchange factor activity);GO:0005096(GTPase activator activity);GO:0005515(protein binding);GO:0005634(nucleus);GO:0005737(cytoplasm);GO:0005769(early endosome);GO:0005813(centrosome);GO:0005829(cytosol);GO:0006979(response to oxidative str…	05014(Amyotrophic lateral sclerosis (ALS));05014(Amyotrophic lateral sclerosis (ALS))	K04575	NA	alsin Rho guanine nucleotide exchange factor ALS2 [Source:HGNC Symbol;Acc:HGNC:443]	protein_coding;nonsense_mediated_decay;retained_intron;processed_transcript	3.004	3.14804	3.15303	3.59179	3.66676	3.49518	2327	2618	2349	2893	2935	2430
ENSG00000003400	chr2	201182898	201221665	+	CASP10	ENST00000360132;ENST00000460140;ENST00000272879;ENST00000438843;ENST00000286186;ENST00000374650;ENST00000346817;ENST00000484926;ENST00000492363;ENST00000471191;ENST00000485408	GO:0004197(cysteine-type endopeptidase activity);GO:0005515(protein binding);GO:0005737(cytoplasm);GO:0005829(cytosol);GO:0006508(proteolysis);GO:0006915(apoptotic process);GO:0006919(activation of cysteine-type endopeptidase activity involved in apoptotic process);GO:0007166(cell surface receptor signaling pathway);GO:0008233(peptidase activity);GO:0008234(cysteine-type peptidase activity);GO:00…	04210(Apoptosis);04622(RIG-I-like receptor signaling pathway);04668(TNF signaling pathway);05152(Tuberculosis);05161(Hepatitis B);05161(Hepatitis B)	NA	NA	caspase 10 [Source:HGNC Symbol;Acc:HGNC:1500]	protein_coding;retained_intron;nonsense_mediated_decay;processed_transcript	1.31248	1.36306	1.45928	1.18074	1.42468	1.26706	742	826	793	694	831	644
ENSG00000003402	chr2	201116154	201176687	+	CFLAR	ENST00000443227;ENST00000309955;ENST00000341222;ENST00000342795;ENST00000395148;ENST00000441224;ENST00000423241;ENST00000490965;ENST00000439154;ENST00000425030;ENST00000417748;ENST00000440180;ENST00000461820;ENST00000457277;ENST00000461422;ENST00000494258;ENST00000470178;ENST00000462763;ENST00000479953;ENST00000460961;ENST00000340870;ENST00000474842;ENST00000470664	GO:0001666(response to hypoxia);GO:0002020(protease binding);GO:0004197(cysteine-type endopeptidase activity);GO:0005123(death receptor binding);GO:0005515(protein binding);GO:0005737(cytoplasm);GO:0005829(cytosol);GO:0006508(proteolysis);GO:0006915(apoptotic process);GO:0006919(activation of cysteine-type endopeptidase activity involved in apoptotic process);GO:0007519(skeletal muscle tissue dev…	04064(NF-kappa B signaling pathway);04140(Autophagy - animal);04210(Apoptosis);04217(Necroptosis);04668(TNF signaling pathway);05142(Chagas disease (American trypanosomiasis));05160(Hepatitis C);05160(Hepatitis C)	K04724	NA	CASP8 and FADD like apoptosis regulator [Source:HGNC Symbol;Acc:HGNC:1876]	protein_coding;processed_transcript;nonsense_mediated_decay;retained_intron	2.35767	2.3672	2.38921	2.19954	2.17143	2.12558	3938	4243	3838	3821	3748	3188
ENSG00000003436	chr2	187464230	187554492	-	TFPI	ENST00000392365;ENST00000233156;ENST00000481132;ENST00000409676;ENST00000339091;ENST00000481389;ENST00000437725;ENST00000421427;ENST00000453013;ENST00000417013;ENST00000420747	GO:0004866(endopeptidase inhibitor activity);GO:0004867(serine-type endopeptidase inhibitor activity);GO:0005576(extracellular region);GO:0005615(extracellular space);GO:0005783(endoplasmic reticulum);GO:0005886(plasma membrane);GO:0005901(caveola);GO:0007596(blood coagulation);GO:0007598(blood coagulation, extrinsic pathway);GO:0007599(hemostasis);GO:0009986(cell surface);GO:0010466(negative reg…	04610(Complement and coagulation cascades);04610(Complement and coagulation cascades)	K03909	NA	tissue factor pathway inhibitor [Source:HGNC Symbol;Acc:HGNC:11760]	protein_coding;retained_intron	2.70365	2.92712	2.87242	2.65781	2.83825	2.58096	2353	2731	2402	2404	2550	2017
ENSG00000003509	chr2	37231631	37249160	+	NDUFAF7	ENST00000455230;ENST00000002125;ENST00000474154;ENST00000336237;ENST00000431821;ENST00000469831;ENST00000483999;ENST00000474257;ENST00000419278;ENST00000441905	GO:0005515(protein binding);GO:0005615(extracellular space);GO:0005739(mitochondrion);GO:0005759(mitochondrial matrix);GO:0008168(methyltransferase activity);GO:0016740(transferase activity);GO:0019899(enzyme binding);GO:0019918(peptidyl-arginine methylation, to symmetrical-dimethyl arginine);GO:0032259(methylation);GO:0032981(mitochondrial respiratory chain complex I assembly);GO:0035243(protein…	04714(Thermogenesis);04714(Thermogenesis)	K18164	NA	NADH:ubiquinone oxidoreductase complex assembly factor 7 [Source:HGNC Symbol;Acc:HGNC:28816]	nonsense_mediated_decay;protein_coding;retained_intron;processed_transcript	2.04116	2.16593	2.67236	1.97779	2.19026	1.90847	556	633	699	560	615	466
ENSG00000003756	chr3	50088919	50119021	+	RBM5	ENST00000469838;ENST00000404526;ENST00000347869;ENST00000441305;ENST00000433556;ENST00000464087;ENST00000492472;ENST00000437500;ENST00000417905;ENST00000395174;ENST00000496179;ENST00000462025;ENST00000471995;ENST00000474818;ENST00000494360;ENST00000441812;ENST00000489437;ENST00000474470;ENST00000475128;ENST00000493993;ENST00000475590;ENST00000492430;ENST00000479275;ENST00000464988;ENST00000461242	GO:0000245(spliceosomal complex assembly);GO:0000381(regulation of alternative mRNA splicing, via spliceosome);GO:0000398(mRNA splicing, via spliceosome);GO:0003676(nucleic acid binding);GO:0003677(DNA binding);GO:0003723(RNA binding);GO:0003729(mRNA binding);GO:0005515(protein binding);GO:0005634(nucleus);GO:0005654(nucleoplasm);GO:0005681(spliceosomal complex);GO:0006396(RNA processing);GO:0006…	NA	K13094	NA	RNA binding motif protein 5 [Source:HGNC Symbol;Acc:HGNC:9902]	protein_coding;retained_intron;nonsense_mediated_decay;processed_transcript	6.52786	6.59089	6.76933	8.26106	8.12481	7.86418	5022	5440	5007	6607	6460	5429
ENSG00000003987	chr8	17296794	17413351	-	MTMR7	ENST00000180173;ENST00000521857;ENST00000519590;ENST00000519763;ENST00000519122;ENST00000518272;ENST00000523571;ENST00000521177	GO:0004438(phosphatidylinositol-3-phosphatase activity);GO:0004725(protein tyrosine phosphatase activity);GO:0005515(protein binding);GO:0005737(cytoplasm);GO:0005829(cytosol);GO:0006470(protein dephosphorylation);GO:0006661(phosphatidylinositol biosynthetic process);GO:0012505(endomembrane system);GO:0016020(membrane);GO:0016311(dephosphorylation);GO:0016787(hydrolase activity);GO:0016791(phosph…	00562(Inositol phosphate metabolism);04070(Phosphatidylinositol signaling system);04070(Phosphatidylinositol signaling system)	K18083	3.1.3.95;EC:3.1.3.64	myotubularin related protein 7 [Source:HGNC Symbol;Acc:HGNC:7454]	protein_coding;retained_intron;processed_transcript	3.27126	2.9412	3.29535	2.69512	3.44321	2.51279	1684	1625	1630	1442	1831	1160
ENSG00000003989	chr8	17497088	17570566	+	SLC7A2	ENST00000494857;ENST00000522656;ENST00000470360;ENST00000004531;ENST00000398090;ENST00000640220	GO:0000064(L-ornithine transmembrane transporter activity);GO:0002537(nitric oxide production involved in inflammatory response);GO:0005886(plasma membrane);GO:0005887(integral component of plasma membrane);GO:0006809(nitric oxide biosynthetic process);GO:0006865(amino acid transport);GO:0015171(amino acid transmembrane transporter activity);GO:0015174(basic amino acid transmembrane transporter a…	NA	K13864	NA	solute carrier family 7 member 2 [Source:HGNC Symbol;Acc:HGNC:11060]	protein_coding	50.2025	50.9078	50.908	67.4662	69.4646	65.349	29420	32007	28683	41114	42068	34370
ENSG00000004059	chr7	127588386	127591700	+	ARF5	ENST00000463733;ENST00000415666;ENST00000467281;ENST00000000233;ENST00000489673;ENST00000459680	GO:0000166(nucleotide binding);GO:0003924(GTPase activity);GO:0005515(protein binding);GO:0005525(GTP binding);GO:0005737(cytoplasm);GO:0005794(Golgi apparatus);GO:0005886(plasma membrane);GO:0006886(intracellular protein transport);GO:0006890(retrograde vesicle-mediated transport, Golgi to endoplasmic reticulum);GO:0015031(protein transport);GO:0016020(membrane);GO:0016192(vesicle-mediated trans…	04144(Endocytosis);04144(Endocytosis)	NA	NA	ADP ribosylation factor 5 [Source:HGNC Symbol;Acc:HGNC:658]	retained_intron;protein_coding;processed_transcript	44.6012	45.6969	44.461	33.4555	35.3842	32.0567	6036	6634	5785	4709	4949	3895
ENSG00000004139	chr17	28364356	28404049	+	SARM1	ENST00000379061;ENST00000585482;ENST00000585453;ENST00000577870;ENST00000580711;ENST00000579593	GO:0002376(immune system process);GO:0003953(NAD+ nucleosidase activity);GO:0005515(protein binding);GO:0005737(cytoplasm);GO:0005739(mitochondrion);GO:0005829(cytosol);GO:0005874(microtubule);GO:0007165(signal transduction);GO:0007399(nervous system development);GO:0009749(response to glucose);GO:0015630(microtubule cytoskeleton);GO:0016787(hydrolase activity);GO:0019677(NAD catabolic process);G…	NA	NA	NA	sterile alpha and TIR motif containing 1 [Source:HGNC Symbol;Acc:HGNC:17074]	processed_transcript;protein_coding;retained_intron	1.5998	1.18464	0.506511	0.874844	0.554585	0.759075	1318	1047	403	750	473	562
ENSG00000004142	chr17	28346633	28357527	-	POLDIP2	ENST00000540200	GO:0003677(DNA binding);GO:0005515(protein binding);GO:0005634(nucleus);GO:0005739(mitochondrion);GO:0005759(mitochondrial matrix);GO:0006281(DNA repair);GO:0006974(cellular response to DNA damage stimulus);GO:0016242(negative regulation of macroautophagy);GO:0042645(mitochondrial nucleoid);GO:0045931(positive regulation of mitotic cell cycle);GO:0070584(mitochondrion morphogenesis);GO:0070987(er…	NA	K17809	NA	DNA polymerase delta interacting protein 2 [Source:HGNC Symbol;Acc:HGNC:23781]	protein_coding	28.9598	29.6306	29.651	26.2787	26.2658	24.6041	5732	6292	5643	5409	5373	4371
ENSG00000004399	chr3	129555214	129606676	-	PLXND1	ENST00000501038;ENST00000504689;ENST00000504524;ENST00000324093;ENST00000512744;ENST00000506979;ENST00000508630;ENST00000512807;ENST00000504979;ENST00000503166;ENST00000514990;ENST00000504767;ENST00000511018;ENST00000515191;ENST00000505505;ENST00000505665;ENST00000505237	GO:0001525(angiogenesis);GO:0001569(branching involved in blood vessel morphogenesis);GO:0001822(kidney development);GO:0002116(semaphorin receptor complex);GO:0003151(outflow tract morphogenesis);GO:0003279(cardiac septum development);GO:0005515(protein binding);GO:0005886(plasma membrane);GO:0005887(integral component of plasma membrane);GO:0007162(negative regulation of cell adhesion);GO:00071…	NA	K06822	NA	plexin D1 [Source:HGNC Symbol;Acc:HGNC:9107]	retained_intron;protein_coding;nonsense_mediated_decay	22.4192	22.8881	22.7991	22.1677	22.0765	21.8354	15888	17402	15536	16339	16172	13892
ENSG00000004455	chr1	33007940	33080996	-	AK2	ENST00000629371;ENST00000373449;ENST00000672715;ENST00000354858;ENST00000548033;ENST00000482191;ENST00000491241;ENST00000467905;ENST00000480134;ENST00000550338;ENST00000469238;ENST00000466029;ENST00000673291;ENST00000487289;ENST00000551979;ENST00000626911	GO:0000166(nucleotide binding);GO:0004017(adenylate kinase activity);GO:0004550(nucleoside diphosphate kinase activity);GO:0005524(ATP binding);GO:0005737(cytoplasm);GO:0005739(mitochondrion);GO:0005758(mitochondrial intermembrane space);GO:0006139(nucleobase-containing compound metabolic process);GO:0006163(purine nucleotide metabolic process);GO:0006165(nucleoside diphosphate phosphorylation);G…	00230(Purine metabolism);00730(Thiamine metabolism);00730(Thiamine metabolism)	NA	NA	adenylate kinase 2 [Source:HGNC Symbol;Acc:HGNC:362]	protein_coding;retained_intron;processed_transcript;nonsense_mediated_decay	9.34359	9.09037	10.0992	7.15676	7.08041	7.12008	6674	6966	6935	5319	5230	4566
ENSG00000004468	chr4	15778275	15853232	+	CD38	ENST00000502843;ENST00000506191;ENST00000511430;ENST00000226279	GO:0001666(response to hypoxia);GO:0003953(NAD+ nucleosidase activity);GO:0005634(nucleus);GO:0005886(plasma membrane);GO:0007165(signal transduction);GO:0007204(positive regulation of cytosolic calcium ion concentration);GO:0007565(female pregnancy);GO:0008284(positive regulation of cell population proliferation);GO:0009725(response to hormone);GO:0009986(cell surface);GO:0010977(negative regula…	00760(Nicotinate and nicotinamide metabolism);04020(Calcium signaling pathway);04640(Hematopoietic cell lineage);04921(Oxytocin signaling pathway);04970(Salivary secretion);04972(Pancreatic secretion);04972(Pancreatic secretion)	NA	NA	CD38 molecule [Source:HGNC Symbol;Acc:HGNC:1667]	nonsense_mediated_decay;retained_intron;protein_coding	0.0649487	0.0856007	0.0694117	0	0.00715757	0.0250191	34	47	36	0	4	12
ENSG00000004478	chr12	2794970	2805423	+	FKBP4	ENST00000001008;ENST00000543769;ENST00000630279;ENST00000540260;ENST00000538622;ENST00000543037;ENST00000539181;ENST00000544366	GO:0000413(protein peptidyl-prolyl isomerization);GO:0003723(RNA binding);GO:0003755(peptidyl-prolyl cis-trans isomerase activity);GO:0005515(protein binding);GO:0005524(ATP binding);GO:0005525(GTP binding);GO:0005528(FK506 binding);GO:0005634(nucleus);GO:0005654(nucleoplasm);GO:0005737(cytoplasm);GO:0005739(mitochondrion);GO:0005829(cytosol);GO:0005856(cytoskeleton);GO:0005874(microtubule);GO:00…	04915(Estrogen signaling pathway);04915(Estrogen signaling pathway)	NA	NA	FKBP prolyl isomerase 4 [Source:HGNC Symbol;Acc:HGNC:3720]	protein_coding;nonsense_mediated_decay;processed_transcript;retained_intron	41.0267	41.4544	43.1978	32.1146	32.3025	32.4011	15704	17024	15898	12786	12779	11135
ENSG00000004487	chr1	23019443	23083689	+	KDM1A	ENST00000465864;ENST00000356634;ENST00000400181;ENST00000481879;ENST00000494920;ENST00000602503	GO:0000122(negative regulation of transcription by RNA polymerase II);GO:0000380(alternative mRNA splicing, via spliceosome);GO:0000784(nuclear chromosome, telomeric region);GO:0000790(nuclear chromatin);GO:0001085(RNA polymerase II transcription factor binding);GO:0002039(p53 binding);GO:0002052(positive regulation of neuroblast proliferation);GO:0003677(DNA binding);GO:0003682(chromatin binding…	04714(Thermogenesis);04714(Thermogenesis)	K11450	EC:1.-.-.-	lysine demethylase 1A [Source:HGNC Symbol;Acc:HGNC:29079]	protein_coding;retained_intron	43.4358	43.9386	46.2873	99.4815	100.172	97.4076	17519	19013	17947	41720	41747	35257
ENSG00000004534	chr3	49940007	50100045	+	RBM6	ENST00000442092;ENST00000443081;ENST00000419610;ENST00000441115;ENST00000493652;ENST00000422955;ENST00000454079;ENST00000266022;ENST00000425608;ENST00000434592;ENST00000433811;ENST00000488807;ENST00000483350;ENST00000446471;ENST00000466247;ENST00000478026;ENST00000438912;ENST00000421682	GO:0000398(mRNA splicing, via spliceosome);GO:0003676(nucleic acid binding);GO:0003677(DNA binding);GO:0003723(RNA binding);GO:0005515(protein binding);GO:0005634(nucleus);GO:0006396(RNA processing);GO:0006396(RNA processing)	NA	NA	NA	RNA binding motif protein 6 [Source:HGNC Symbol;Acc:HGNC:9903]	protein_coding;nonsense_mediated_decay;processed_transcript;retained_intron	8.05588	7.99681	8.56818	8.39062	9.15744	8.6246	4366	4650	4465	4728	5128	4194
ENSG00000004660	chr17	3860315	3894891	-	CAMKK1	ENST00000381769;ENST00000348335;ENST00000158166;ENST00000573483	GO:0000166(nucleotide binding);GO:0004672(protein kinase activity);GO:0004674(protein serine/threonine kinase activity);GO:0004683(calmodulin-dependent protein kinase activity);GO:0005515(protein binding);GO:0005516(calmodulin binding);GO:0005524(ATP binding);GO:0005634(nucleus);GO:0005654(nucleoplasm);GO:0005737(cytoplasm);GO:0005829(cytosol);GO:0006468(protein phosphorylation);GO:0016301(kinase…	05034(Alcoholism);05034(Alcoholism)	K00908	EC:2.7.11.17	calcium/calmodulin dependent protein kinase kinase 1 [Source:HGNC Symbol;Acc:HGNC:1469]	protein_coding;retained_intron	0.269087	0.214663	0.211984	0.15156	0.191635	0.110763	150	128	114	88	110	57
ENSG00000004700	chr12	21468910	21501669	-	RECQL	ENST00000444129;ENST00000421138;ENST00000396093;ENST00000314748;ENST00000542432;ENST00000536240;ENST00000536964;ENST00000539672	GO:0000166(nucleotide binding);GO:0000724(double-strand break repair via homologous recombination);GO:0000733(DNA strand renaturation);GO:0003676(nucleic acid binding);GO:0003677(DNA binding);GO:0003678(DNA helicase activity);GO:0004386(helicase activity);GO:0005515(protein binding);GO:0005524(ATP binding);GO:0005634(nucleus);GO:0005654(nucleoplasm);GO:0005694(chromosome);GO:0005737(cytoplasm);GO…	NA	K10899	EC:3.6.4.12	RecQ like helicase [Source:HGNC Symbol;Acc:HGNC:9948]	protein_coding	8.93979	10.6541	10.7	9.25565	9.67589	9.54845	2508	3205	2884	2700	2804	2402
ENSG00000004766	chr7	93232340	93361121	+	VPS50	ENST00000251739;ENST00000441602;ENST00000305866;ENST00000649152;ENST00000485994;ENST00000436177;ENST00000477935;ENST00000476413;ENST00000471188;ENST00000495039;ENST00000458707;ENST00000484954;ENST00000485140;ENST00000467326;ENST00000480943;ENST00000474412;ENST00000443443	GO:0000149(SNARE binding);GO:0005515(protein binding);GO:0005768(endosome);GO:0005829(cytosol);GO:0015031(protein transport);GO:0016020(membrane);GO:0032456(endocytic recycling);GO:0042147(retrograde transport, endosome to Golgi);GO:0055037(recycling endosome);GO:0070062(extracellular exosome);GO:1990745(EARP complex);GO:1990745(EARP complex)	NA	K23288	NA	VPS50 subunit of EARP/GARPII complex [Source:HGNC Symbol;Acc:HGNC:25956]	protein_coding;nonsense_mediated_decay;retained_intron;processed_transcript	1.98044	2.15903	1.91948	2.63031	2.94915	2.75794	1410	1647	1315	1945	2168	1762
ENSG00000004776	chr19	35754566	35757029	-	HSPB6	ENST00000004982;ENST00000587965;ENST00000592984	GO:0005212(structural constituent of eye lens);GO:0005515(protein binding);GO:0005576(extracellular region);GO:0005634(nucleus);GO:0005730(nucleolus);GO:0005737(cytoplasm);GO:0005794(Golgi apparatus);GO:0005829(cytosol);GO:0006937(regulation of muscle contraction);GO:0010667(negative regulation of cardiac muscle cell apoptotic process);GO:0042803(protein homodimerization activity);GO:0045766(posi…	NA	K09545	NA	heat shock protein family B (small) member 6 [Source:HGNC Symbol;Acc:HGNC:26511]	protein_coding	0.0252483	0.189429	0.0206191	0.202927	0.140027	0	4	26	3	27	20	0
ENSG00000004777	chr19	35774532	35788822	+	ARHGAP33	ENST00000378944;ENST00000314737;ENST00000591438;ENST00000586918;ENST00000593034	GO:0005096(GTPase activator activity);GO:0005515(protein binding);GO:0005737(cytoplasm);GO:0005829(cytosol);GO:0005886(plasma membrane);GO:0007165(signal transduction);GO:0007264(small GTPase mediated signal transduction);GO:0009636(response to toxic substance);GO:0015031(protein transport);GO:0019901(protein kinase binding);GO:0032991(protein-containing complex);GO:0035091(phosphatidylinositol b…	NA	K17933	NA	Rho GTPase activating protein 33 [Source:HGNC Symbol;Acc:HGNC:23085]	protein_coding;processed_transcript;retained_intron	0.291469	0.223831	0.114192	0.0934074	0.23051	0.163814	115	94	44	40	95	58
ENSG00000004779	chr16	23581014	23596316	-	NDUFAB1	ENST00000562133;ENST00000007516;ENST00000484769;ENST00000570319;ENST00000567761	GO:0000035(acyl binding);GO:0000036(acyl carrier activity);GO:0005504(fatty acid binding);GO:0005509(calcium ion binding);GO:0005515(protein binding);GO:0005654(nucleoplasm);GO:0005739(mitochondrion);GO:0005743(mitochondrial inner membrane);GO:0005747(mitochondrial respiratory chain complex I);GO:0005759(mitochondrial matrix);GO:0005762(mitochondrial large ribosomal subunit);GO:0006120(mitochondr…	00190(Oxidative phosphorylation);04714(Thermogenesis);04723(Retrograde endocannabinoid signaling);04932(Non-alcoholic fatty liver disease (NAFLD));05010(Alzheimer disease);05012(Parkinson disease);05016(Huntington disease);05016(Huntington disease)	K03955	NA	NADH:ubiquinone oxidoreductase subunit AB1 [Source:HGNC Symbol;Acc:HGNC:7694]	protein_coding;nonsense_mediated_decay	27.4272	26.2279	27.8003	25.1023	24.9064	21.7345	3150	3231	3068	2997	2955	2240
ENSG00000004799	chr7	95583499	95596516	-	PDK4	ENST00000005178	GO:0000166(nucleotide binding);GO:0004672(protein kinase activity);GO:0004674(protein serine/threonine kinase activity);GO:0004740(pyruvate dehydrogenase (acetyl-transferring) kinase activity);GO:0005515(protein binding);GO:0005524(ATP binding);GO:0005739(mitochondrion);GO:0005759(mitochondrial matrix);GO:0005975(carbohydrate metabolic process);GO:0006006(glucose metabolic process);GO:0006468(pro…	NA	NA	NA	pyruvate dehydrogenase kinase 4 [Source:HGNC Symbol;Acc:HGNC:8812]	protein_coding	0	0	0	0	0.0103418	0	0	0	0	0	4	0
ENSG00000004838	chr3	50341110	50345732	-	ZMYND10	ENST00000231749;ENST00000360165;ENST00000475688;ENST00000478269	GO:0003341(cilium movement);GO:0005515(protein binding);GO:0005737(cytoplasm);GO:0005815(microtubule organizing center);GO:0005856(cytoskeleton);GO:0005886(plasma membrane);GO:0006457(protein folding);GO:0016020(membrane);GO:0016324(apical plasma membrane);GO:0034451(centriolar satellite);GO:0036158(outer dynein arm assembly);GO:0036159(inner dynein arm assembly);GO:0044183(protein folding chaper…	NA	NA	NA	zinc finger MYND-type containing 10 [Source:HGNC Symbol;Acc:HGNC:19412]	protein_coding;retained_intron	0.0427099	0.105329	0.0692928	0.0886098	0.0798857	0.108497	10	26	15	21	19	22
ENSG00000004848	X	25003694	25016205	-	ARX	ENST00000379044	GO:0000122(negative regulation of transcription by RNA polymerase II);GO:0000790(nuclear chromatin);GO:0000977(RNA polymerase II regulatory region sequence-specific DNA binding);GO:0000978(RNA polymerase II cis-regulatory region sequence-specific DNA binding);GO:0000981(DNA-binding transcription factor activity, RNA polymerase II-specific);GO:0001227(DNA-binding transcription repressor activity, …	NA	K09452	NA	aristaless related homeobox [Source:HGNC Symbol;Acc:HGNC:18060]	protein_coding	0.0522737	0.0141055	0.0145997	0	0.034821	0	13	4	4	0	9	0
ENSG00000004864	chr7	96120220	96322147	-	SLC25A13	ENST00000265631;ENST00000416240;ENST00000494085;ENST00000490072;ENST00000484495;ENST00000492869;ENST00000472162;ENST00000487710	GO:0005313(L-glutamate transmembrane transporter activity);GO:0005347(ATP transmembrane transporter activity);GO:0005509(calcium ion binding);GO:0005739(mitochondrion);GO:0005743(mitochondrial inner membrane);GO:0005887(integral component of plasma membrane);GO:0006094(gluconeogenesis);GO:0006754(ATP biosynthetic process);GO:0006839(mitochondrial transport);GO:0015183(L-aspartate transmembrane tr…	NA	K15105	NA	solute carrier family 25 member 13 [Source:HGNC Symbol;Acc:HGNC:10983]	protein_coding;processed_transcript;nonsense_mediated_decay	21.9794	22.9039	23.3593	27.5355	28.1277	27.7002	6048	6759	6181	7879	7998	6840
ENSG00000004866	chr7	116953238	117230103	+	ST7	ENST00000393446;ENST00000265437;ENST00000393451;ENST00000438863;ENST00000323984;ENST00000393449;ENST00000443979;ENST00000417919;ENST00000446490;ENST00000487459;ENST00000434836;ENST00000393443;ENST00000465133;ENST00000462544;ENST00000490039;ENST00000543837;ENST00000464020	GO:0005515(protein binding);GO:0016020(membrane);GO:0016021(integral component of membrane);GO:0030198(extracellular matrix organization);GO:0045595(regulation of cell differentiation);GO:0045595(regulation of cell differentiation)	NA	NA	NA	suppression of tumorigenicity 7 [Source:HGNC Symbol;Acc:HGNC:11351]	protein_coding;nonsense_mediated_decay;processed_transcript;retained_intron	4.21306	4.06939	4.0466	4.30261	4.08434	4.03312	2021	2096	1865	2146	2028	1736
ENSG00000004897	chr17	47117703	47189422	-	CDC27	ENST00000066544;ENST00000531206;ENST00000570740;ENST00000533415;ENST00000571643;ENST00000527547;ENST00000573502;ENST00000525495;ENST00000576484;ENST00000573550;ENST00000570818;ENST00000575483;ENST00000532893;ENST00000528748;ENST00000532575;ENST00000528147	GO:0005515(protein binding);GO:0005634(nucleus);GO:0005654(nucleoplasm);GO:0005680(anaphase-promoting complex);GO:0005737(cytoplasm);GO:0005813(centrosome);GO:0005829(cytosol);GO:0005876(spindle microtubule);GO:0006511(ubiquitin-dependent protein catabolic process);GO:0007091(metaphase/anaphase transition of mitotic cell cycle);GO:0016020(membrane);GO:0016021(integral component of membrane);GO:00…	04110(Cell cycle);04114(Oocyte meiosis);04120(Ubiquitin mediated proteolysis);04914(Progesterone-mediated oocyte maturation);05166(Human T-cell leukemia virus 1 infection);05166(Human T-cell leukemia virus 1 infection)	NA	NA	cell division cycle 27 [Source:HGNC Symbol;Acc:HGNC:1728]	protein_coding;nonsense_mediated_decay;retained_intron;processed_transcript	13.7567	14.5828	13.913	13.7574	13.8366	13.7026	6965	7921	6773	7243	7241	6227
ENSG00000004939	chr17	44248390	44268135	-	SLC4A1	ENST00000262418	GO:0005452(inorganic anion exchanger activity);GO:0005515(protein binding);GO:0005886(plasma membrane);GO:0005887(integral component of plasma membrane);GO:0006811(ion transport);GO:0006820(anion transport);GO:0006821(chloride transport);GO:0006873(cellular ion homeostasis);GO:0007596(blood coagulation);GO:0008509(anion transmembrane transporter activity);GO:0009898(cytoplasmic side of plasma mem…	04966(Collecting duct acid secretion)	NA	NA	solute carrier family 4 member 1 (Diego blood group) [Source:HGNC Symbol;Acc:HGNC:11027]	protein_coding	0.0290599	0	0	0	0	0	12	0	0	0	0	0
ENSG00000004948	chr7	93424486	93574730	-	CALCR	ENST00000426151;ENST00000649521	GO:0001540(amyloid-beta binding);GO:0001635(calcitonin gene-related peptide receptor activity);GO:0001669(acrosomal vesicle);GO:0004888(transmembrane signaling receptor activity);GO:0004930(G protein-coupled receptor activity);GO:0004948(calcitonin receptor activity);GO:0005515(protein binding);GO:0005886(plasma membrane);GO:0005887(integral component of plasma membrane);GO:0005929(cilium);GO:000…	04080(Neuroactive ligand-receptor interaction);04380(Osteoclast differentiation);04380(Osteoclast differentiation)	NA	NA	calcitonin receptor [Source:HGNC Symbol;Acc:HGNC:1440]	protein_coding	0.0642868	0.0740597	0.0391279	0.0406815	0.0194579	0	21	25	12	14	7	0
ENSG00000004961	X	11111301	11123086	+	HCCS	ENST00000321143;ENST00000380762;ENST00000380763	GO:0004408(holocytochrome-c synthase activity);GO:0005515(protein binding);GO:0005739(mitochondrion);GO:0005743(mitochondrial inner membrane);GO:0009887(animal organ morphogenesis);GO:0016020(membrane);GO:0016829(lyase activity);GO:0018063(cytochrome c-heme linkage);GO:0046872(metal ion binding);GO:0055114(oxidation-reduction process);GO:0055114(oxidation-reduction process)	00860(Porphyrin and chlorophyll metabolism);00860(Porphyrin and chlorophyll metabolism)	K01764	EC:4.4.1.17	holocytochrome c synthase [Source:HGNC Symbol;Acc:HGNC:4837]	protein_coding	9.57566	10.1072	9.63431	9.85021	9.75319	9.52263	1665	1885	1610	1780	1751	1485
ENSG00000004975	chr17	7225342	7234517	-	DVL2	ENST00000005340;ENST00000575458;ENST00000575086;ENST00000576840;ENST00000571745;ENST00000576285;ENST00000573354;ENST00000575756;ENST00000574143;ENST00000574591;ENST00000577154;ENST00000574642;ENST00000572285;ENST00000576439;ENST00000576949	GO:0001843(neural tube closure);GO:0001934(positive regulation of protein phosphorylation);GO:0003007(heart morphogenesis);GO:0003151(outflow tract morphogenesis);GO:0005109(frizzled binding);GO:0005515(protein binding);GO:0005634(nucleus);GO:0005654(nucleoplasm);GO:0005737(cytoplasm);GO:0005829(cytosol);GO:0005886(plasma membrane);GO:0006355(regulation of transcription, DNA-templated);GO:0007275…	04150(mTOR signaling pathway);04310(Wnt signaling pathway);04330(Notch signaling pathway);04390(Hippo signaling pathway);04550(Signaling pathways regulating pluripotency of stem cells);04916(Melanogenesis);04934(Cushing syndrome);05165(Human papillomavirus infection);05200(Pathways in cancer);05217(Basal cell carcinoma);05224(Breast cancer);05225(Hepatocellular carcinoma);05226(Gastric cancer);05…	K02353	NA	dishevelled segment polarity protein 2 [Source:HGNC Symbol;Acc:HGNC:3086]	protein_coding;retained_intron;processed_transcript	5.08769	5.26458	5.64637	9.40198	9.45847	8.89502	2012	2234	2147	3862	3863	3158
ENSG00000005001	chr16	2852730	2858170	-	PRSS22	ENST00000571228;ENST00000161006;ENST00000575164;ENST00000576381;ENST00000572061;ENST00000574768;ENST00000577177;ENST00000570950	GO:0004252(serine-type endopeptidase activity);GO:0005576(extracellular region);GO:0006508(proteolysis);GO:0008233(peptidase activity);GO:0008236(serine-type peptidase activity);GO:0016787(hydrolase activity);GO:0016787(hydrolase activity)	NA	K09626	EC:3.4.21.-	serine protease 22 [Source:HGNC Symbol;Acc:HGNC:14368]	protein_coding;retained_intron;nonsense_mediated_decay;processed_transcript	9.94959	9.85551	10.0627	13.4566	13.4031	14.4085	1761	1871	1713	2476	2453	2288
ENSG00000005007	chr19	18831959	18868230	+	UPF1	ENST00000262803;ENST00000599848;ENST00000601981;ENST00000594504;ENST00000600012;ENST00000598209;ENST00000600310;ENST00000598471;ENST00000601689;ENST00000594243;ENST00000596842;ENST00000600689	GO:0000166(nucleotide binding);GO:0000184(nuclear-transcribed mRNA catabolic process, nonsense-mediated decay);GO:0000294(nuclear-transcribed mRNA catabolic process, endonucleolytic cleavage-dependent decay);GO:0000784(nuclear chromosome, telomeric region);GO:0000785(chromatin);GO:0000932(P-body);GO:0000956(nuclear-transcribed mRNA catabolic process);GO:0003677(DNA binding);GO:0003682(chromatin b…	03013(RNA transport);03015(mRNA surveillance pathway);03015(mRNA surveillance pathway)	K14326	EC:3.6.4.-	UPF1 RNA helicase and ATPase [Source:HGNC Symbol;Acc:HGNC:9962]	protein_coding;processed_transcript;retained_intron	15.6044	15.6458	15.5298	12.258	12.8314	13.0571	9920	10671	9492	8104	8430	7452
ENSG00000005020	chr7	26667068	26865113	-	SKAP2	ENST00000345317;ENST00000468712	GO:0005515(protein binding);GO:0005654(nucleoplasm);GO:0005737(cytoplasm);GO:0005829(cytosol);GO:0005886(plasma membrane);GO:0007165(signal transduction);GO:0008285(negative regulation of cell population proliferation);GO:0042113(B cell activation);GO:0065003(protein-containing complex assembly);GO:0065003(protein-containing complex assembly)	NA	NA	NA	src kinase associated phosphoprotein 2 [Source:HGNC Symbol;Acc:HGNC:15687]	protein_coding;retained_intron	4.73448	4.71115	4.18688	4.81484	4.52436	5.05099	1882	2009	1600	1990	1859	1803
ENSG00000005022	X	119468422	119471396	+	SLC25A5	ENST00000475354;ENST00000317881;ENST00000460013;ENST00000463551	GO:0000295(adenine nucleotide transmembrane transporter activity);GO:0003723(RNA binding);GO:0005347(ATP transmembrane transporter activity);GO:0005515(protein binding);GO:0005634(nucleus);GO:0005739(mitochondrion);GO:0005743(mitochondrial inner membrane);GO:0005887(integral component of plasma membrane);GO:0007059(chromosome segregation);GO:0008284(positive regulation of cell population prolifer…	04020(Calcium signaling pathway);04022(cGMP-PKG signaling pathway);04217(Necroptosis);04218(Cellular senescence);05012(Parkinson disease);05016(Huntington disease);05166(Human T-cell leukemia virus 1 infection);05166(Human T-cell leukemia virus 1 infection)	NA	NA	solute carrier family 25 member 5 [Source:HGNC Symbol;Acc:HGNC:10991]	processed_transcript;protein_coding	130.472	129.736	135.263	136.821	143.821	133.326	15041	16047	14991	16402	17134	13796
ENSG00000005059	chr4	109560209	109683194	+	MCUB	ENST00000472310;ENST00000515114;ENST00000394650;ENST00000452915;ENST00000494604	GO:0005654(nucleoplasm);GO:0005739(mitochondrion);GO:0005743(mitochondrial inner membrane);GO:0006811(ion transport);GO:0006816(calcium ion transport);GO:0006851(mitochondrial calcium ion transmembrane transport);GO:0016020(membrane);GO:0016021(integral component of membrane);GO:0019855(calcium channel inhibitor activity);GO:0031224(intrinsic component of membrane);GO:0031305(integral component o…	NA	K22829	NA	mitochondrial calcium uniporter dominant negative subunit beta [Source:HGNC Symbol;Acc:HGNC:26076]	retained_intron;processed_transcript;protein_coding	14.1758	13.8873	14.6391	14.0265	13.5707	13.3739	3738	3929	3712	3846	3699	3165
ENSG00000005075	chr7	102473118	102478907	-	POLR2J	ENST00000292614;ENST00000393794	GO:0000398(mRNA splicing, via spliceosome);GO:0001055(RNA polymerase II activity);GO:0003677(DNA binding);GO:0003899(DNA-directed 5'-3' RNA polymerase activity);GO:0005515(protein binding);GO:0005634(nucleus);GO:0005654(nucleoplasm);GO:0005665(RNA polymerase II, core complex);GO:0006283(transcription-coupled nucleotide-excision repair);GO:0006351(transcription, DNA-templated);GO:0006366(transcrip…	03020(RNA polymerase);05016(Huntington disease);05016(Huntington disease)	K03008	NA	RNA polymerase II subunit J [Source:HGNC Symbol;Acc:HGNC:9197]	protein_coding	21.1961	21.8649	19.2259	19.7877	18.8353	17.9802	2130	2357	1858	2067	1956	1622
ENSG00000005100	chr17	5440917	5468982	-	DHX33	ENST00000225296;ENST00000575153;ENST00000433302;ENST00000572490;ENST00000574023	GO:0000166(nucleotide binding);GO:0000182(rDNA binding);GO:0003676(nucleic acid binding);GO:0003723(RNA binding);GO:0003724(RNA helicase activity);GO:0003725(double-stranded RNA binding);GO:0003729(mRNA binding);GO:0004386(helicase activity);GO:0005515(protein binding);GO:0005524(ATP binding);GO:0005634(nucleus);GO:0005654(nucleoplasm);GO:0005730(nucleolus);GO:0005737(cytoplasm);GO:0006413(transl…	04621(NOD-like receptor signaling pathway);04621(NOD-like receptor signaling pathway)	K17820	EC:3.6.4.13	DEAH-box helicase 33 [Source:HGNC Symbol;Acc:HGNC:16718]	protein_coding;retained_intron;nonsense_mediated_decay	7.37087	7.09364	7.1349	6.05797	6.07197	5.96006	3166	3268	2946	2705	2695	2297
ENSG00000005102	chr17	43640389	43661922	-	MEOX1	ENST00000318579	GO:0000790(nuclear chromatin);GO:0000978(RNA polymerase II cis-regulatory region sequence-specific DNA binding);GO:0000981(DNA-binding transcription factor activity, RNA polymerase II-specific);GO:0001228(DNA-binding transcription activator activity, RNA polymerase II-specific);GO:0001757(somite specification);GO:0003677(DNA binding);GO:0003682(chromatin binding);GO:0003700(DNA-binding transcript…	NA	K09322	NA	mesenchyme homeobox 1 [Source:HGNC Symbol;Acc:HGNC:7013]	protein_coding	0.052871	0.129222	0.091096	0	0.068214	0.04467	11	28	18	0	14	8
ENSG00000005108	chr7	11370365	11832198	-	THSD7A	ENST00000423059;ENST00000617773;ENST00000408005;ENST00000480061	GO:0001525(angiogenesis);GO:0005515(protein binding);GO:0005576(extracellular region);GO:0005886(plasma membrane);GO:0016020(membrane);GO:0016021(integral component of membrane);GO:0030154(cell differentiation);GO:0031532(actin cytoskeleton reorganization);GO:0042995(cell projection);GO:0042995(cell projection)	NA	NA	NA	thrombospondin type 1 domain containing 7A [Source:HGNC Symbol;Acc:HGNC:22207]	protein_coding;retained_intron;processed_transcript	4.64242	4.02692	4.9827	4.17239	4.25229	4.12981	3760	3499	3880	3514	3560	3002
ENSG00000005156	chr17	34980512	35009743	+	LIG3	ENST00000585941;ENST00000378526;ENST00000262327;ENST00000592690;ENST00000585740;ENST00000590181;ENST00000586407;ENST00000588109;ENST00000586435;ENST00000590630;ENST00000586058;ENST00000588713;ENST00000593099;ENST00000586119	GO:0000166(nucleotide binding);GO:0000724(double-strand break repair via homologous recombination);GO:0003677(DNA binding);GO:0003909(DNA ligase activity);GO:0003910(DNA ligase (ATP) activity);GO:0005515(protein binding);GO:0005524(ATP binding);GO:0005634(nucleus);GO:0005654(nucleoplasm);GO:0005737(cytoplasm);GO:0005739(mitochondrion);GO:0006260(DNA replication);GO:0006266(DNA ligation);GO:000627…	03410(Base excision repair);03410(Base excision repair)	K10776	EC:6.5.1.1	DNA ligase 3 [Source:HGNC Symbol;Acc:HGNC:6600]	protein_coding;retained_intron;processed_transcript;nonsense_mediated_decay	2.76867	2.63929	2.63558	2.6435	2.64528	2.26481	2655	2713	2429	2635	2620	1949
ENSG00000005175	chr12	47661249	47706030	-	RPAP3	ENST00000005386;ENST00000548211;ENST00000380650;ENST00000548296;ENST00000547706;ENST00000551293	GO:0005515(protein binding);GO:0005829(cytosol);GO:0036157(outer dynein arm);GO:0070286(axonemal dynein complex assembly);GO:0097255(R2TP complex);GO:0097255(R2TP complex)	NA	K23002	NA	RNA polymerase II associated protein 3 [Source:HGNC Symbol;Acc:HGNC:26151]	protein_coding;processed_transcript;retained_intron	5.35966	5.4317	4.78697	5.43207	6.09614	4.84002	2129	2314	1827	2243	2501	1726
ENSG00000005187	chr16	20610243	20797581	+	ACSM3	ENST00000614721;ENST00000289416;ENST00000440284;ENST00000567711	GO:0000166(nucleotide binding);GO:0003674(molecular_function);GO:0003824(catalytic activity);GO:0003996(acyl-CoA ligase activity);GO:0004321(fatty-acyl-CoA synthase activity);GO:0005524(ATP binding);GO:0005575(cellular_component);GO:0005739(mitochondrion);GO:0005759(mitochondrial matrix);GO:0006629(lipid metabolic process);GO:0006631(fatty acid metabolic process);GO:0006633(fatty acid biosyntheti…	00650(Butanoate metabolism);00650(Butanoate metabolism)	K01896	EC:6.2.1.2	acyl-CoA synthetase medium chain family member 3 [Source:HGNC Symbol;Acc:HGNC:10522]	processed_transcript;protein_coding	0.0410548	0.0748503	0.0263908	0.051387	0.0247026	0.0152326	24	45	15	31	15	9
ENSG00000005189	chr16	20806429	20849668	+	REXO5	ENST00000568046;ENST00000566993;ENST00000261377;ENST00000348433;ENST00000568501;ENST00000566276;ENST00000568476;ENST00000568647;ENST00000564274;ENST00000563068;ENST00000563045;ENST00000568334	GO:0003676(nucleic acid binding);GO:0003723(RNA binding);GO:0004518(nuclease activity);GO:0004527(exonuclease activity);GO:0005634(nucleus);GO:0005730(nucleolus);GO:0016787(hydrolase activity);GO:0070062(extracellular exosome);GO:0090305(nucleic acid phosphodiester bond hydrolysis);GO:0090305(nucleic acid phosphodiester bond hydrolysis)	03008(Ribosome biogenesis in eukaryotes);03008(Ribosome biogenesis in eukaryotes)	K14570	EC:3.1.-.-	RNA exonuclease 5 [Source:HGNC Symbol;Acc:HGNC:24661]	protein_coding;nonsense_mediated_decay;processed_transcript;retained_intron	0.930861	0.763621	0.796471	0.734657	0.772246	0.625327	289	254	238	237	249	175
ENSG00000005194	chr16	57428187	57447420	-	CIAPIN1	ENST00000394391;ENST00000567518;ENST00000565961;ENST00000569370;ENST00000568940;ENST00000569979;ENST00000564885;ENST00000565786;ENST00000569246;ENST00000563561;ENST00000566284;ENST00000563341	GO:0005515(protein binding);GO:0005634(nucleus);GO:0005654(nucleoplasm);GO:0005730(nucleolus);GO:0005737(cytoplasm);GO:0005739(mitochondrion);GO:0005758(mitochondrial intermembrane space);GO:0006915(apoptotic process);GO:0008168(methyltransferase activity);GO:0009055(electron transfer activity);GO:0016226(iron-sulfur cluster assembly);GO:0022900(electron transport chain);GO:0030097(hemopoiesis);G…	NA	K22746	NA	cytokine induced apoptosis inhibitor 1 [Source:HGNC Symbol;Acc:HGNC:28050]	protein_coding;retained_intron;processed_transcript	12.6004	12.2063	13.2337	11.3242	10.8052	9.89763	3164	3288	3197	2957	2804	2232
ENSG00000005206	chr19	2328615	2355095	+	SPPL2B	ENST00000585725;ENST00000586332;ENST00000621568;ENST00000614794;ENST00000613503;ENST00000610743;ENST00000618220;ENST00000586111;ENST00000587851;ENST00000593243;ENST00000622308;ENST00000612623;ENST00000614784;ENST00000589515	GO:0000139(Golgi membrane);GO:0004190(aspartic-type endopeptidase activity);GO:0005515(protein binding);GO:0005654(nucleoplasm);GO:0005764(lysosome);GO:0005765(lysosomal membrane);GO:0005768(endosome);GO:0005794(Golgi apparatus);GO:0005813(centrosome);GO:0005886(plasma membrane);GO:0006508(proteolysis);GO:0006509(membrane protein ectodomain proteolysis);GO:0008233(peptidase activity);GO:0010008(e…	NA	K09597	EC:3.4.23.-	signal peptide peptidase like 2B [Source:HGNC Symbol;Acc:HGNC:30627]	processed_transcript;nonsense_mediated_decay;protein_coding;retained_intron	5.64618	5.14565	5.18421	4.87857	4.8149	4.56397	3111	3041	2748	2797	2744	2258
ENSG00000005238	chr9	35104112	35115862	-	FAM214B	ENST00000378566;ENST00000322813;ENST00000603301;ENST00000488109;ENST00000378561;ENST00000378557;ENST00000605104;ENST00000605392	GO:0005515(protein binding);GO:0005634(nucleus);GO:0005634(nucleus)	NA	NA	NA	family with sequence similarity 214 member B [Source:HGNC Symbol;Acc:HGNC:25666]	protein_coding;processed_transcript	2.63069	2.21801	2.36751	2.92839	2.96892	2.48925	1246	1128	1078	1443	1452	1058
ENSG00000005243	chr17	48026167	48038030	-	COPZ2	ENST00000621465;ENST00000579263	GO:0000139(Golgi membrane);GO:0005737(cytoplasm);GO:0005789(endoplasmic reticulum membrane);GO:0005794(Golgi apparatus);GO:0005801(cis-Golgi network);GO:0005829(cytosol);GO:0006886(intracellular protein transport);GO:0006888(endoplasmic reticulum to Golgi vesicle-mediated transport);GO:0006890(retrograde vesicle-mediated transport, Golgi to endoplasmic reticulum);GO:0006891(intra-Golgi vesicle-me…	NA	K20472	NA	COPI coat complex subunit zeta 2 [Source:HGNC Symbol;Acc:HGNC:19356]	protein_coding	0	0.0495063	0.0423109	0	0	0	0	8	6	0	0	0
ENSG00000005249	chr7	107044705	107161811	+	PRKAR2B	ENST00000265717	GO:0000086(G2/M transition of mitotic cell cycle);GO:0000166(nucleotide binding);GO:0001932(regulation of protein phosphorylation);GO:0003091(renal water homeostasis);GO:0004862(cAMP-dependent protein kinase inhibitor activity);GO:0005515(protein binding);GO:0005737(cytoplasm);GO:0005813(centrosome);GO:0005829(cytosol);GO:0005886(plasma membrane);GO:0005952(cAMP-dependent protein kinase complex);…	04910(Insulin signaling pathway)	NA	NA	protein kinase cAMP-dependent type II regulatory subunit beta [Source:HGNC Symbol;Acc:HGNC:9392]	protein_coding	2.72728	2.11908	2.33674	3.02533	3.05172	2.97098	862	719	710	994	997	843
ENSG00000005302	X	11758159	11775772	+	MSL3	ENST00000361672;ENST00000337339;ENST00000647869;ENST00000649988;ENST00000312196;ENST00000647701;ENST00000647857;ENST00000468149;ENST00000648918;ENST00000398527;ENST00000476743;ENST00000648120;ENST00000473380;ENST00000649078;ENST00000649308;ENST00000650215;ENST00000649684;ENST00000380693;ENST00000478462;ENST00000648207;ENST00000649851;ENST00000649797;ENST00000648614;ENST00000482871;ENST00000647985…	GO:0000123(histone acetyltransferase complex);GO:0003677(DNA binding);GO:0005515(protein binding);GO:0005634(nucleus);GO:0005654(nucleoplasm);GO:0006325(chromatin organization);GO:0006342(chromatin silencing);GO:0006355(regulation of transcription, DNA-templated);GO:0016573(histone acetylation);GO:0016575(histone deacetylation);GO:0035064(methylated histone binding);GO:0035267(NuA4 histone acetyl…	NA	K18403	NA	MSL complex subunit 3 [Source:HGNC Symbol;Acc:HGNC:7370]	protein_coding;retained_intron;nonsense_mediated_decay	1.7615	1.63594	1.83049	1.48003	1.57767	1.54535	1287	1280	1281	1125	1190	1012
ENSG00000005339	chr16	3725054	3880713	-	CREBBP	ENST00000262367;ENST00000382070;ENST00000571763;ENST00000576720;ENST00000570939;ENST00000574740;ENST00000573517;ENST00000572569;ENST00000635919;ENST00000638158;ENST00000573672;ENST00000571826;ENST00000572134;ENST00000575237;ENST00000634839;ENST00000635753	GO:0000122(negative regulation of transcription by RNA polymerase II);GO:0000123(histone acetyltransferase complex);GO:0000790(nuclear chromatin);GO:0001085(RNA polymerase II transcription factor binding);GO:0001102(RNA polymerase II activating transcription factor binding);GO:0001666(response to hypoxia);GO:0002039(p53 binding);GO:0002223(stimulatory C-type lectin receptor signaling pathway);GO:…	04024(cAMP signaling pathway);04066(HIF-1 signaling pathway);04068(FoxO signaling pathway);04110(Cell cycle);04310(Wnt signaling pathway);04330(Notch signaling pathway);04350(TGF-beta signaling pathway);04520(Adherens junction);04630(Jak-STAT signaling pathway);04720(Long-term potentiation);04916(Melanogenesis);04919(Thyroid hormone signaling pathway);04922(Glucagon signaling pathway);05016(Hunti…	NA	NA	CREB binding protein [Source:HGNC Symbol;Acc:HGNC:2348]	protein_coding;retained_intron;processed_transcript	2.94637	2.95476	3.06163	3.71261	3.78595	3.48554	3386	3644	3383	4436	4496	3595
ENSG00000005379	chr17	58301228	58328795	-	TSPOAP1	ENST00000581692;ENST00000581675;ENST00000343736;ENST00000580669;ENST00000578511;ENST00000578486	GO:0005515(protein binding);GO:0005737(cytoplasm);GO:0005739(mitochondrion);GO:0005829(cytosol);GO:0006700(C21-steroid hormone biosynthetic process);GO:0007269(neurotransmitter secretion);GO:0008150(biological_process);GO:0014047(glutamate secretion);GO:0030156(benzodiazepine receptor binding);GO:0044305(calyx of Held);GO:0098978(glutamatergic synapse);GO:0099509(regulation of presynaptic cytosol…	NA	K19922	NA	TSPO associated protein 1 [Source:HGNC Symbol;Acc:HGNC:16831]	retained_intron;protein_coding	0.0820608	0.0607092	0.0398858	0.0256513	0.0555664	0.0358806	71	58	33	24	49	28
ENSG00000005381	chr17	58269855	58280935	-	MPO	ENST00000225275	GO:0001878(response to yeast);GO:0002149(hypochlorous acid biosynthetic process);GO:0002679(respiratory burst involved in defense response);GO:0003682(chromatin binding);GO:0004601(peroxidase activity);GO:0005515(protein binding);GO:0005576(extracellular region);GO:0005615(extracellular space);GO:0005634(nucleus);GO:0005654(nucleoplasm);GO:0005764(lysosome);GO:0006952(defense response);GO:0006979…	00983(Drug metabolism - other enzymes);04145(Phagosome);05202(Transcriptional misregulation in cancer);05221(Acute myeloid leukemia)	K10789	EC:1.11.2.2	myeloperoxidase [Source:HGNC Symbol;Acc:HGNC:7218]	protein_coding	0.0580859	0	0	0	0	0	16	0	0	0	0	0
ENSG00000005421	chr7	95297676	95324532	-	PON1	ENST00000222381;ENST00000470502	GO:0004063(aryldialkylphosphatase activity);GO:0004064(arylesterase activity);GO:0005509(calcium ion binding);GO:0005543(phospholipid binding);GO:0005576(extracellular region);GO:0005615(extracellular space);GO:0006629(lipid metabolic process);GO:0008203(cholesterol metabolic process);GO:0009636(response to toxic substance);GO:0010875(positive regulation of cholesterol efflux);GO:0016311(dephosph…	NA	NA	NA	paraoxonase 1 [Source:HGNC Symbol;Acc:HGNC:9204]	protein_coding;retained_intron	0	0	0.00894245	0	0.0316395	0.0132	0	0	2	0	7	3
ENSG00000005436	chr2	75652000	75710985	-	GCFC2	ENST00000470285;ENST00000321027;ENST00000470197;ENST00000541687;ENST00000409857;ENST00000427862;ENST00000472230;ENST00000486016;ENST00000442309;ENST00000470503	GO:0000122(negative regulation of transcription by RNA polymerase II);GO:0000245(spliceosomal complex assembly);GO:0000398(mRNA splicing, via spliceosome);GO:0000978(RNA polymerase II cis-regulatory region sequence-specific DNA binding);GO:0001227(DNA-binding transcription repressor activity, RNA polymerase II-specific);GO:0003677(DNA binding);GO:0005515(protein binding);GO:0005634(nucleus);GO:00…	NA	K09061	NA	GC-rich sequence DNA-binding factor 2 [Source:HGNC Symbol;Acc:HGNC:1317]	nonsense_mediated_decay;protein_coding;retained_intron	3.02124	3.00795	3.29192	2.55558	2.52992	2.12276	1227	1311	1286	1079	1061	776
ENSG00000005448	chr2	74421678	74425755	+	WDR54	ENST00000461531;ENST00000409791;ENST00000475328;ENST00000469932;ENST00000493982;ENST00000348227;ENST00000465134;ENST00000480089;ENST00000482880;ENST00000468778;ENST00000469321;ENST00000482605	GO:0002091(negative regulation of receptor internalization);GO:0005515(protein binding);GO:0031982(vesicle);GO:0042058(regulation of epidermal growth factor receptor signaling pathway);GO:0042803(protein homodimerization activity);GO:0043408(regulation of MAPK cascade);GO:0043408(regulation of MAPK cascade)	NA	NA	NA	WD repeat domain 54 [Source:HGNC Symbol;Acc:HGNC:25770]	processed_transcript;protein_coding;retained_intron	2.45804	2.43473	2.22127	1.50938	2.07722	1.45145	524	555	456	337	460	278
ENSG00000005469	chr7	87345664	87399794	+	CROT	ENST00000331536;ENST00000419147;ENST00000412227;ENST00000442291;ENST00000488850;ENST00000469785;ENST00000479014	GO:0005777(peroxisome);GO:0005782(peroxisomal matrix);GO:0005829(cytosol);GO:0006091(generation of precursor metabolites and energy);GO:0006625(protein targeting to peroxisome);GO:0006629(lipid metabolic process);GO:0006631(fatty acid metabolic process);GO:0006635(fatty acid beta-oxidation);GO:0008458(carnitine O-octanoyltransferase activity);GO:0009437(carnitine metabolic process);GO:0015908(fat…	04146(Peroxisome);04146(Peroxisome)	K05940	EC:2.3.1.137	carnitine O-octanoyltransferase [Source:HGNC Symbol;Acc:HGNC:2366]	protein_coding;retained_intron	23.6783	22.7324	23.6154	48.1603	48.6046	47.2	8770	9032	8409	18547	18604	15687
ENSG00000005471	chr7	87401696	87475739	-	ABCB4	ENST00000649586;ENST00000467983;ENST00000467079	GO:0000166(nucleotide binding);GO:0005515(protein binding);GO:0005524(ATP binding);GO:0005548(phospholipid transporter activity);GO:0005654(nucleoplasm);GO:0005737(cytoplasm);GO:0005829(cytosol);GO:0005886(plasma membrane);GO:0005887(integral component of plasma membrane);GO:0005925(focal adhesion);GO:0006629(lipid metabolic process);GO:0006869(lipid transport);GO:0015629(actin cytoskeleton);GO:0…	02010(ABC transporters);04976(Bile secretion);04976(Bile secretion)	K05659	EC:7.6.2.2	ATP binding cassette subfamily B member 4 [Source:HGNC Symbol;Acc:HGNC:45]	protein_coding;retained_intron	0.0458978	0.0224971	0.0294872	0.0554964	0.0501788	0.0517634	28	14	17	34	31	28
ENSG00000005483	chr7	105014190	105114361	+	KMT2E	ENST00000334884;ENST00000311117;ENST00000480368;ENST00000495267;ENST00000476671;ENST00000474203;ENST00000482560;ENST00000485619;ENST00000468607;ENST00000622386;ENST00000496191;ENST00000479838;ENST00000478079	GO:0000785(chromatin);GO:0002446(neutrophil mediated immunity);GO:0005515(protein binding);GO:0005634(nucleus);GO:0005654(nucleoplasm);GO:0005694(chromosome);GO:0005737(cytoplasm);GO:0005815(microtubule organizing center);GO:0005856(cytoskeleton);GO:0005886(plasma membrane);GO:0006306(DNA methylation);GO:0006325(chromatin organization);GO:0007049(cell cycle);GO:0007050(cell cycle arrest);GO:00160…	00310(Lysine degradation);00310(Lysine degradation)	K09189	EC:2.1.1.43	lysine methyltransferase 2E (inactive) [Source:HGNC Symbol;Acc:HGNC:18541]	nonsense_mediated_decay;protein_coding;processed_transcript;retained_intron	3.66097	3.6741	3.81228	3.5285	3.76497	3.61043	2704	2913	2709	2711	2876	2395
ENSG00000005486	chr7	75842602	75888921	+	RHBDD2	ENST00000318622;ENST00000454791;ENST00000006777;ENST00000476218;ENST00000428119;ENST00000467406	GO:0000139(Golgi membrane);GO:0000839(Hrd1p ubiquitin ligase ERAD-L complex);GO:0004252(serine-type endopeptidase activity);GO:0005654(nucleoplasm);GO:0005794(Golgi apparatus);GO:0016020(membrane);GO:0016021(integral component of membrane);GO:0030176(integral component of endoplasmic reticulum membrane);GO:0030433(ubiquitin-dependent ERAD pathway);GO:0030968(endoplasmic reticulum unfolded protein…	NA	K09652	NA	rhomboid domain containing 2 [Source:HGNC Symbol;Acc:HGNC:23082]	protein_coding;nonsense_mediated_decay;processed_transcript	11.6115	11.7771	12.632	9.31802	10.5624	9.7837	2061	2241	2155	1718	1936	1559
ENSG00000005700	chr6	82169986	82247754	-	IBTK	ENST00000505222;ENST00000306270;ENST00000508381;ENST00000445419;ENST00000610980;ENST00000503631;ENST00000510291;ENST00000471036;ENST00000369751	GO:0001933(negative regulation of protein phosphorylation);GO:0005515(protein binding);GO:0005634(nucleus);GO:0005654(nucleoplasm);GO:0005737(cytoplasm);GO:0016020(membrane);GO:0019901(protein kinase binding);GO:0030292(protein tyrosine kinase inhibitor activity);GO:0051209(release of sequestered calcium ion into cytosol);GO:0061099(negative regulation of protein tyrosine kinase activity);GO:0061…	NA	NA	NA	inhibitor of Bruton tyrosine kinase [Source:HGNC Symbol;Acc:HGNC:17853]	retained_intron;protein_coding;nonsense_mediated_decay	6.26427	6.40592	6.06242	7.76315	7.77584	7.37055	4052	4445	3771	5220	5198	4278
ENSG00000005801	chr11	3339261	3379222	-	ZNF195	ENST00000354599;ENST00000399602;ENST00000343338;ENST00000620374;ENST00000649622;ENST00000429541;ENST00000005082;ENST00000526601;ENST00000438262;ENST00000528410;ENST00000528218;ENST00000529789;ENST00000525313;ENST00000533036;ENST00000529228;ENST00000526540;ENST00000529678;ENST00000526598;ENST00000427810;ENST00000524857;ENST00000530643;ENST00000618467;ENST00000532539;ENST00000529085;ENST00000527386	GO:0000978(RNA polymerase II cis-regulatory region sequence-specific DNA binding);GO:0003676(nucleic acid binding);GO:0003677(DNA binding);GO:0005634(nucleus);GO:0006355(regulation of transcription, DNA-templated);GO:0008270(zinc ion binding);GO:0046872(metal ion binding);GO:0046872(metal ion binding)	05168(Herpes simplex virus 1 infection);05168(Herpes simplex virus 1 infection)	K09228	NA	zinc finger protein 195 [Source:HGNC Symbol;Acc:HGNC:12986]	protein_coding;retained_intron;nonsense_mediated_decay;processed_transcript	1.21602	1.3445	1.28165	1.0633	1.01255	1.05775	1059	1262	1075	971	917	831
ENSG00000005810	chr13	77044657	77327094	-	MYCBP2	ENST00000544440;ENST00000612956;ENST00000429715;ENST00000485061;ENST00000482517;ENST00000462987;ENST00000498073;ENST00000466564;ENST00000486679;ENST00000474882;ENST00000491491	GO:0005085(guanyl-nucleotide exchange factor activity);GO:0005515(protein binding);GO:0005634(nucleus);GO:0005654(nucleoplasm);GO:0005737(cytoplasm);GO:0005856(cytoskeleton);GO:0008045(motor neuron axon guidance);GO:0008270(zinc ion binding);GO:0008536(Ran GTPase binding);GO:0015630(microtubule cytoskeleton);GO:0016020(membrane);GO:0016567(protein ubiquitination);GO:0016740(transferase activity);…	NA	K10693	EC:2.3.2.27	MYC binding protein 2 [Source:HGNC Symbol;Acc:HGNC:23386]	protein_coding;processed_transcript	6.91871	6.75276	6.78095	6.94109	7.03575	6.77855	8206	8591	7731	8560	8622	7216
ENSG00000005812	chr13	76992598	77027195	-	FBXL3	ENST00000485797;ENST00000477982;ENST00000355619;ENST00000417323;ENST00000470210	GO:0000086(G2/M transition of mitotic cell cycle);GO:0000151(ubiquitin ligase complex);GO:0000209(protein polyubiquitination);GO:0004842(ubiquitin-protein transferase activity);GO:0005515(protein binding);GO:0005634(nucleus);GO:0005737(cytoplasm);GO:0005829(cytosol);GO:0016567(protein ubiquitination);GO:0016604(nuclear body);GO:0019005(SCF ubiquitin ligase complex);GO:0031146(SCF-dependent protea…	04710(Circadian rhythm);04710(Circadian rhythm)	K10269	NA	F-box and leucine rich repeat protein 3 [Source:HGNC Symbol;Acc:HGNC:13599]	processed_transcript;protein_coding	7.75122	7.82063	8.32483	8.52785	8.43576	8.31532	4068	4403	4201	4655	4576	3915
ENSG00000005844	chr16	30472719	30523185	+	ITGAL	ENST00000356798;ENST00000562020;ENST00000564632	GO:0002291(T cell activation via T cell receptor contact with antigen bound to MHC molecule on antigen presenting cell);GO:0005515(protein binding);GO:0005886(plasma membrane);GO:0006909(phagocytosis);GO:0006954(inflammatory response);GO:0007155(cell adhesion);GO:0007157(heterophilic cell-cell adhesion via plasma membrane cell adhesion molecules);GO:0007159(leukocyte cell-cell adhesion);GO:000716…	04015(Rap1 signaling pathway);04514(Cell adhesion molecules (CAMs));04650(Natural killer cell mediated cytotoxicity);04670(Leukocyte transendothelial migration);04810(Regulation of actin cytoskeleton);05144(Malaria);05150(Staphylococcus aureus infection);05166(Human T-cell leukemia virus 1 infection);05169(Epstein-Barr virus infection);05323(Rheumatoid arthritis);05416(Viral myocarditis);05416(Vi…	K05718	NA	integrin subunit alpha L [Source:HGNC Symbol;Acc:HGNC:6148]	protein_coding;retained_intron	0.0492045	0.0348078	0.0661015	0.0379975	0.0308884	0	25	18	32	19	16	0
ENSG00000005882	chr17	50094737	50112152	+	PDK2	ENST00000007708;ENST00000503614;ENST00000503176;ENST00000508960;ENST00000505897;ENST00000511026;ENST00000515040;ENST00000510219;ENST00000506242;ENST00000503076;ENST00000512204;ENST00000506647	GO:0000166(nucleotide binding);GO:0004672(protein kinase activity);GO:0004674(protein serine/threonine kinase activity);GO:0004740(pyruvate dehydrogenase (acetyl-transferring) kinase activity);GO:0005524(ATP binding);GO:0005654(nucleoplasm);GO:0005739(mitochondrion);GO:0005759(mitochondrial matrix);GO:0005829(cytosol);GO:0005967(mitochondrial pyruvate dehydrogenase complex);GO:0005975(carbohydrat…	NA	NA	NA	pyruvate dehydrogenase kinase 2 [Source:HGNC Symbol;Acc:HGNC:8810]	protein_coding;retained_intron;processed_transcript	2.54628	2.21167	2.10161	2.24105	1.62508	1.56166	1038	967	823	949	687	574
ENSG00000005884	chr17	50055968	50090480	+	ITGA3	ENST00000506401;ENST00000505306;ENST00000320031;ENST00000508100;ENST00000570989;ENST00000512553;ENST00000505552;ENST00000510809;ENST00000505612;ENST00000507771;ENST00000515147;ENST00000504417;ENST00000506437;ENST00000514834	GO:0001764(neuron migration);GO:0001968(fibronectin binding);GO:0002020(protease binding);GO:0005178(integrin binding);GO:0005515(protein binding);GO:0005518(collagen binding);GO:0005886(plasma membrane);GO:0005925(focal adhesion);GO:0007155(cell adhesion);GO:0007160(cell-matrix adhesion);GO:0007229(integrin-mediated signaling pathway);GO:0007507(heart development);GO:0007613(memory);GO:0008305(i…	04151(PI3K-Akt signaling pathway);04510(Focal adhesion);04512(ECM-receptor interaction);04640(Hematopoietic cell lineage);04810(Regulation of actin cytoskeleton);05165(Human papillomavirus infection);05200(Pathways in cancer);05222(Small cell lung cancer);05410(Hypertrophic cardiomyopathy (HCM));05412(Arrhythmogenic right ventricular cardiomyopathy (ARVC));05414(Dilated cardiomyopathy (DCM));0541…	K06482	NA	integrin subunit alpha 3 [Source:HGNC Symbol;Acc:HGNC:6139]	nonsense_mediated_decay;retained_intron;protein_coding	43.5345	42.6901	45.01	29.6956	30.0328	28.5778	31640	33284	31449	22445	22558	18643
ENSG00000005889	X	24149173	24216255	+	ZFX	ENST00000497813;ENST00000428571;ENST00000379188;ENST00000419690;ENST00000379177;ENST00000304543;ENST00000459724;ENST00000480195;ENST00000474385	GO:0000981(DNA-binding transcription factor activity, RNA polymerase II-specific);GO:0003676(nucleic acid binding);GO:0003677(DNA binding);GO:0005634(nucleus);GO:0005654(nucleoplasm);GO:0005730(nucleolus);GO:0006355(regulation of transcription, DNA-templated);GO:0006357(regulation of transcription by RNA polymerase II);GO:0046872(metal ion binding);GO:0046872(metal ion binding)	NA	NA	NA	zinc finger protein X-linked [Source:HGNC Symbol;Acc:HGNC:12869]	processed_transcript;protein_coding	2.49715	2.9068	2.84278	2.22222	2.40264	2.37654	1676	2091	1836	1553	1668	1432
ENSG00000005893	X	120426148	120469365	-	LAMP2	ENST00000200639;ENST00000434600;ENST00000486593;ENST00000371335	GO:0000421(autophagosome membrane);GO:0002576(platelet degranulation);GO:0005515(protein binding);GO:0005615(extracellular space);GO:0005764(lysosome);GO:0005765(lysosomal membrane);GO:0005768(endosome);GO:0005770(late endosome);GO:0005886(plasma membrane);GO:0006605(protein targeting);GO:0006914(autophagy);GO:0009267(cellular response to starvation);GO:0010008(endosome membrane);GO:0016020(membr…	04140(Autophagy - animal);04142(Lysosome);04145(Phagosome);05152(Tuberculosis);05152(Tuberculosis)	K06528	NA	lysosomal associated membrane protein 2 [Source:HGNC Symbol;Acc:HGNC:6501]	protein_coding;nonsense_mediated_decay	20.6991	20.2899	20.5008	25.7558	25.3111	24.1521	14431	15176	13742	18673	18237	15112
ENSG00000005961	chr17	44372180	44385809	-	ITGA2B	ENST00000648408;ENST00000262407;ENST00000592462;ENST00000592226;ENST00000591990;ENST00000589645;ENST00000592075;ENST00000592253	GO:0002576(platelet degranulation);GO:0002687(positive regulation of leukocyte migration);GO:0005515(protein binding);GO:0005886(plasma membrane);GO:0005925(focal adhesion);GO:0007155(cell adhesion);GO:0007160(cell-matrix adhesion);GO:0007229(integrin-mediated signaling pathway);GO:0008305(integrin complex);GO:0009897(external side of plasma membrane);GO:0009986(cell surface);GO:0016020(membrane)…	04015(Rap1 signaling pathway);04151(PI3K-Akt signaling pathway);04510(Focal adhesion);04512(ECM-receptor interaction);04611(Platelet activation);04640(Hematopoietic cell lineage);04810(Regulation of actin cytoskeleton);05165(Human papillomavirus infection);05200(Pathways in cancer);05222(Small cell lung cancer);05410(Hypertrophic cardiomyopathy (HCM));05412(Arrhythmogenic right ventricular cardio…	K06476	NA	integrin subunit alpha 2b [Source:HGNC Symbol;Acc:HGNC:6138]	protein_coding;retained_intron	0.378338	0.417625	0.409513	0.2906	0.311151	0.283323	163	193	170	130	139	111
ENSG00000005981	chr7	95478444	95528801	+	ASB4	ENST00000325885	GO:0004842(ubiquitin-protein transferase activity);GO:0005515(protein binding);GO:0005829(cytosol);GO:0016567(protein ubiquitination);GO:0019899(enzyme binding);GO:0031462(Cul2-RING ubiquitin ligase complex);GO:0031466(Cul5-RING ubiquitin ligase complex);GO:0031625(ubiquitin protein ligase binding);GO:0035556(intracellular signal transduction);GO:0043687(post-translational protein modification);G…	NA	K10326	NA	ankyrin repeat and SOCS box containing 4 [Source:HGNC Symbol;Acc:HGNC:16009]	protein_coding	0	0	0	0.035262	0	0	0	0	0	13	0	0
ENSG00000006007	chr16	19501693	19522123	-	GDE1	ENST00000353258;ENST00000564172;ENST00000563645;ENST00000569899;ENST00000569773	GO:0004622(lysophospholipase activity);GO:0005515(protein binding);GO:0005886(plasma membrane);GO:0006580(ethanolamine metabolic process);GO:0006629(lipid metabolic process);GO:0006644(phospholipid metabolic process);GO:0008081(phosphoric diester hydrolase activity);GO:0008889(glycerophosphodiester phosphodiesterase activity);GO:0016020(membrane);GO:0016021(integral component of membrane);GO:0016…	NA	K19179	EC:3.1.4.44	glycerophosphodiester phosphodiesterase 1 [Source:HGNC Symbol;Acc:HGNC:29644]	protein_coding;nonsense_mediated_decay;retained_intron	24.3199	23.6618	25.0902	23.1387	22.8949	23.398	7917	8263	7853	7833	7702	6836
ENSG00000006015	chr19	18588685	18592336	+	REX1BD	ENST00000598375;ENST00000358607;ENST00000450195;ENST00000600997;ENST00000601736;ENST00000597371;ENST00000595490;ENST00000595077	GO:0005515(protein binding);GO:0005515(protein binding)	NA	NA	NA	required for excision 1-B domain containing [Source:HGNC Symbol;Acc:HGNC:26098]	retained_intron;protein_coding;nonsense_mediated_decay	6.42129	6.82959	6.65225	4.46445	4.42771	4.75137	1609	1834	1602	1163	1147	1068
ENSG00000006016	chr19	18572220	18598593	-	CRLF1	ENST00000594325;ENST00000596360;ENST00000392386;ENST00000597131;ENST00000593286	GO:0001657(ureteric bud development);GO:0004896(cytokine receptor activity);GO:0005125(cytokine activity);GO:0005127(ciliary neurotrophic factor receptor binding);GO:0005515(protein binding);GO:0005576(extracellular region);GO:0005615(extracellular space);GO:0005829(cytosol);GO:0008284(positive regulation of cell population proliferation);GO:0009897(external side of plasma membrane);GO:0019221(cy…	NA	NA	NA	cytokine receptor like factor 1 [Source:HGNC Symbol;Acc:HGNC:2364]	processed_transcript;retained_intron;protein_coding	5.07233	5.36719	5.14794	5.18367	5.21278	4.86375	1117	1269	1091	1188	1187	962
ENSG00000006025	chr17	47807372	47821794	-	OSBPL7	ENST00000007414;ENST00000583167;ENST00000579728;ENST00000613735;ENST00000580140;ENST00000580808;ENST00000584698;ENST00000580226;ENST00000585051	GO:0005515(protein binding);GO:0005737(cytoplasm);GO:0005776(autophagosome);GO:0005783(endoplasmic reticulum);GO:0005789(endoplasmic reticulum membrane);GO:0005829(cytosol);GO:0005886(plasma membrane);GO:0006699(bile acid biosynthetic process);GO:0006869(lipid transport);GO:0008289(lipid binding);GO:0010506(regulation of autophagy);GO:0015248(sterol transporter activity);GO:0015485(cholesterol bi…	NA	K20463	NA	oxysterol binding protein like 7 [Source:HGNC Symbol;Acc:HGNC:16387]	protein_coding;retained_intron;nonsense_mediated_decay	0.0531773	0.0898488	0.042616	0.0762464	0.0792918	0.0726701	27	49	21	40	42	33
ENSG00000006042	chr17	32927910	32945106	+	TMEM98	ENST00000394642;ENST00000395149;ENST00000579849;ENST00000582227;ENST00000439138;ENST00000583437;ENST00000583120	GO:0005515(protein binding);GO:0005576(extracellular region);GO:0005615(extracellular space);GO:0005783(endoplasmic reticulum);GO:0005789(endoplasmic reticulum membrane);GO:0005886(plasma membrane);GO:0010955(negative regulation of protein processing);GO:0016020(membrane);GO:0016021(integral component of membrane);GO:0031642(negative regulation of myelination);GO:0045063(T-helper 1 cell different…	NA	NA	NA	transmembrane protein 98 [Source:HGNC Symbol;Acc:HGNC:24529]	protein_coding;retained_intron	2.50597	2.34065	2.95	2.14975	2.23856	1.74138	966	968	1093	863	892	603
ENSG00000006047	chr17	7288263	7294639	-	YBX2	ENST00000571834;ENST00000571485;ENST00000007699;ENST00000570720;ENST00000571127	GO:0003676(nucleic acid binding);GO:0003677(DNA binding);GO:0003723(RNA binding);GO:0005634(nucleus);GO:0005737(cytoplasm);GO:0006366(transcription by RNA polymerase II);GO:0007283(spermatogenesis);GO:0009386(translational attenuation);GO:0010468(regulation of gene expression);GO:0048599(oocyte development);GO:0120162(positive regulation of cold-induced thermogenesis);GO:0120162(positive regulati…	NA	K09277	NA	Y-box binding protein 2 [Source:HGNC Symbol;Acc:HGNC:17948]	retained_intron;protein_coding	0.165652	0.246905	0.21026	0.0881836	0.0843375	0.153155	57	93	71	32	33	48
ENSG00000006062	chr17	45263119	45317020	-	MAP3K14	ENST00000344686;ENST00000376926;ENST00000592267;ENST00000586644;ENST00000617331	GO:0000165(MAPK cascade);GO:0000166(nucleotide binding);GO:0000186(activation of MAPKK activity);GO:0001650(fibrillar center);GO:0004672(protein kinase activity);GO:0004674(protein serine/threonine kinase activity);GO:0004704(NF-kappaB-inducing kinase activity);GO:0004709(MAP kinase kinase kinase activity);GO:0005515(protein binding);GO:0005524(ATP binding);GO:0005654(nucleoplasm);GO:0005737(cyto…	04010(MAPK signaling pathway);04064(NF-kappa B signaling pathway);04210(Apoptosis);04380(Osteoclast differentiation);04625(C-type lectin receptor signaling pathway);04660(T cell receptor signaling pathway);04668(TNF signaling pathway);04672(Intestinal immune network for IgA production);05120(Epithelial cell signaling in Helicobacter pylori infection);05166(Human T-cell leukemia virus 1 infection)…	NA	NA	mitogen-activated protein kinase kinase kinase 14 [Source:HGNC Symbol;Acc:HGNC:6853]	protein_coding;retained_intron	0.53399	0.573087	0.575919	0.794278	0.607725	0.584165	225	260	234	349	265	222
ENSG00000006118	chr11	60924460	60937159	+	TMEM132A	ENST00000453848;ENST00000537065;ENST00000544065;ENST00000005286;ENST00000543732;ENST00000537110;ENST00000534983;ENST00000544098;ENST00000536409;ENST00000536928;ENST00000538090;ENST00000540112;ENST00000535480	GO:0000139(Golgi membrane);GO:0003674(molecular_function);GO:0005783(endoplasmic reticulum);GO:0005788(endoplasmic reticulum lumen);GO:0005789(endoplasmic reticulum membrane);GO:0005794(Golgi apparatus);GO:0008150(biological_process);GO:0016020(membrane);GO:0016021(integral component of membrane);GO:0043687(post-translational protein modification);GO:0044267(cellular protein metabolic process);GO…	NA	K17599	NA	transmembrane protein 132A [Source:HGNC Symbol;Acc:HGNC:31092]	protein_coding;processed_transcript;retained_intron	10.3457	9.54247	9.74628	7.65989	8.10269	7.38592	5583	5525	5056	4299	4519	3581
ENSG00000006125	chr17	35578046	35726413	+	AP2B1	ENST00000616784;ENST00000621914;ENST00000620039;ENST00000590538;ENST00000612035;ENST00000610402;ENST00000614600;ENST00000590432;ENST00000612116;ENST00000618940;ENST00000593014;ENST00000591561;ENST00000587805	GO:0001822(kidney development);GO:0003279(cardiac septum development);GO:0003281(ventricular septum development);GO:0005048(signal sequence binding);GO:0005515(protein binding);GO:0005829(cytosol);GO:0005886(plasma membrane);GO:0005905(clathrin-coated pit);GO:0006886(intracellular protein transport);GO:0006897(endocytosis);GO:0007507(heart development);GO:0015031(protein transport);GO:0016020(mem…	04144(Endocytosis);04721(Synaptic vesicle cycle);04961(Endocrine and other factor-regulated calcium reabsorption);05016(Huntington disease);05016(Huntington disease)	NA	NA	adaptor related protein complex 2 subunit beta 1 [Source:HGNC Symbol;Acc:HGNC:563]	protein_coding;nonsense_mediated_decay;processed_transcript	27.9477	28.0017	28.4425	32.153	34.1017	32.3496	15730	16908	15392	18818	19836	16340
ENSG00000006128	chr7	97732084	97740465	+	TAC1	ENST00000319273;ENST00000495916	GO:0002675(positive regulation of acute inflammatory response);GO:0005576(extracellular region);GO:0005615(extracellular space);GO:0005886(plasma membrane);GO:0006954(inflammatory response);GO:0007186(G protein-coupled receptor signaling pathway);GO:0007204(positive regulation of cytosolic calcium ion concentration);GO:0007217(tachykinin receptor signaling pathway);GO:0007218(neuropeptide signali…	04080(Neuroactive ligand-receptor interaction);04080(Neuroactive ligand-receptor interaction)	K05239	NA	tachykinin precursor 1 [Source:HGNC Symbol;Acc:HGNC:11517]	protein_coding;retained_intron	0	0	0	0.0260666	0	0	0	0	0	5	0	0
ENSG00000006194	chr16	3263800	3301401	+	ZNF263	ENST00000572748;ENST00000219069;ENST00000573578;ENST00000574253;ENST00000575823;ENST00000575332;ENST00000574674	GO:0000122(negative regulation of transcription by RNA polymerase II);GO:0001227(DNA-binding transcription repressor activity, RNA polymerase II-specific);GO:0003676(nucleic acid binding);GO:0003677(DNA binding);GO:0003700(DNA-binding transcription factor activity);GO:0005515(protein binding);GO:0005634(nucleus);GO:0006355(regulation of transcription, DNA-templated);GO:0043565(sequence-specific D…	NA	K09229	NA	zinc finger protein 263 [Source:HGNC Symbol;Acc:HGNC:13056]	protein_coding	2.99923	3.06738	3.09643	3.80117	3.82073	3.55498	1426	1565	1415	1879	1878	1518
ENSG00000006210	chr16	57372477	57385044	+	CX3CL1	ENST00000563383;ENST00000006053;ENST00000565912	GO:0001774(microglial cell activation);GO:0001954(positive regulation of cell-matrix adhesion);GO:0002052(positive regulation of neuroblast proliferation);GO:0002523(leukocyte migration involved in inflammatory response);GO:0002548(monocyte chemotaxis);GO:0002931(response to ischemia);GO:0005102(signaling receptor binding);GO:0005125(cytokine activity);GO:0005178(integrin binding);GO:0005515(prot…	04060(Cytokine-cytokine receptor interaction);04062(Chemokine signaling pathway);04668(TNF signaling pathway);05163(Human cytomegalovirus infection);05163(Human cytomegalovirus infection)	K05508	NA	C-X3-C motif chemokine ligand 1 [Source:HGNC Symbol;Acc:HGNC:10647]	protein_coding	0.0184995	0.00793741	0.0153506	0.173229	0.106445	0.082418	9	4	7	80	50	33
ENSG00000006282	chr17	50543058	50555852	+	SPATA20	ENST00000619622;ENST00000356488;ENST00000503127;ENST00000502911;ENST00000006658;ENST00000511605;ENST00000505456;ENST00000505559;ENST00000515526;ENST00000503063;ENST00000512181;ENST00000505336;ENST00000505656;ENST00000504265;ENST00000515619;ENST00000508528;ENST00000513618;ENST00000504271	GO:0003824(catalytic activity);GO:0005576(extracellular region);GO:0007275(multicellular organism development);GO:0007283(spermatogenesis);GO:0030154(cell differentiation);GO:0030154(cell differentiation)	NA	NA	NA	spermatogenesis associated 20 [Source:HGNC Symbol;Acc:HGNC:26125]	protein_coding;nonsense_mediated_decay;retained_intron	1.36739	1.62623	1.58366	1.03502	1.02894	0.958545	547	696	607	433	425	347
ENSG00000006283	chr17	50560715	50627474	+	CACNA1G	ENST00000359106;ENST00000416767	GO:0001508(action potential);GO:0001518(voltage-gated sodium channel complex);GO:0002027(regulation of heart rate);GO:0005216(ion channel activity);GO:0005244(voltage-gated ion channel activity);GO:0005245(voltage-gated calcium channel activity);GO:0005248(voltage-gated sodium channel activity);GO:0005261(cation channel activity);GO:0005262(calcium channel activity);GO:0005737(cytoplasm);GO:00058…	04010(MAPK signaling pathway);04020(Calcium signaling pathway);04713(Circadian entrainment);04925(Aldosterone synthesis and secretion);04927(Cortisol synthesis and secretion);04930(Type II diabetes mellitus);04934(Cushing syndrome);04934(Cushing syndrome)	K04854	NA	calcium voltage-gated channel subunit alpha1 G [Source:HGNC Symbol;Acc:HGNC:1394]	protein_coding	0	0.0200944	0.0201182	0.00364444	0	0	0	17	16	3	0	0
ENSG00000006327	chr16	3018445	3022383	+	TNFRSF12A	ENST00000573001;ENST00000341627;ENST00000574699;ENST00000326577;ENST00000575124;ENST00000575836;ENST00000571351	GO:0001525(angiogenesis);GO:0001726(ruffle);GO:0005515(protein binding);GO:0005886(plasma membrane);GO:0006915(apoptotic process);GO:0006931(substrate-dependent cell migration, cell attachment to substrate);GO:0007155(cell adhesion);GO:0007275(multicellular organism development);GO:0009986(cell surface);GO:0016020(membrane);GO:0016021(integral component of membrane);GO:0030154(cell differentiatio…	04060(Cytokine-cytokine receptor interaction);04060(Cytokine-cytokine receptor interaction)	K05149	NA	TNF receptor superfamily member 12A [Source:HGNC Symbol;Acc:HGNC:18152]	protein_coding;nonsense_mediated_decay;retained_intron	47.2838	48.3761	49.2959	47.0969	48.955	48.9662	6315	6932	6332	6541	6757	5870
ENSG00000006377	chr7	97005553	97011040	+	DLX6	ENST00000518156;ENST00000493273;ENST00000555308	GO:0000790(nuclear chromatin);GO:0000978(RNA polymerase II cis-regulatory region sequence-specific DNA binding);GO:0000981(DNA-binding transcription factor activity, RNA polymerase II-specific);GO:0001501(skeletal system development);GO:0003677(DNA binding);GO:0003700(DNA-binding transcription factor activity);GO:0005634(nucleus);GO:0006355(regulation of transcription, DNA-templated);GO:0006357(r…	NA	K09314	NA	distal-less homeobox 6 [Source:HGNC Symbol;Acc:HGNC:2919]	protein_coding;processed_transcript	0.350859	0.317015	0.446736	0.2286	0.310814	0.386167	90	87	112	62	83	89
ENSG00000006432	chr14	70722526	70809171	-	MAP3K9	ENST00000611979;ENST00000554752;ENST00000555993;ENST00000381250;ENST00000554146	GO:0000165(MAPK cascade);GO:0000166(nucleotide binding);GO:0000186(activation of MAPKK activity);GO:0004672(protein kinase activity);GO:0004674(protein serine/threonine kinase activity);GO:0004706(JUN kinase kinase kinase activity);GO:0004708(MAP kinase kinase activity);GO:0004709(MAP kinase kinase kinase activity);GO:0004713(protein tyrosine kinase activity);GO:0005515(protein binding);GO:000552…	NA	K04417	EC:2.7.11.25	mitogen-activated protein kinase kinase kinase 9 [Source:HGNC Symbol;Acc:HGNC:6861]	protein_coding	1.90683	1.80358	2.00164	1.79263	2.0627	1.85446	1752	1778	1770	1713	1959	1530
ENSG00000006451	chr7	39623565	39708120	+	RALA	ENST00000468201;ENST00000005257;ENST00000436179;ENST00000434466;ENST00000466491	GO:0000166(nucleotide binding);GO:0001843(neural tube closure);GO:0003924(GTPase activity);GO:0005515(protein binding);GO:0005525(GTP binding);GO:0005886(plasma membrane);GO:0005925(focal adhesion);GO:0006887(exocytosis);GO:0006935(chemotaxis);GO:0007049(cell cycle);GO:0007165(signal transduction);GO:0007265(Ras protein signal transduction);GO:0009986(cell surface);GO:0016020(membrane);GO:0016787…	04014(Ras signaling pathway);04015(Rap1 signaling pathway);04072(Phospholipase D signaling pathway);05200(Pathways in cancer);05210(Colorectal cancer);05212(Pancreatic cancer);05212(Pancreatic cancer)	NA	NA	RAS like proto-oncogene A [Source:HGNC Symbol;Acc:HGNC:9839]	processed_transcript;protein_coding;nonsense_mediated_decay	12.6262	12.2744	12.978	20.8595	18.8856	18.3418	3351	3495	3313	5759	5180	4369
ENSG00000006453	chr7	98291650	98401090	-	BAIAP2L1	ENST00000005260;ENST00000480580;ENST00000462558;ENST00000473569;ENST00000479789	GO:0003779(actin binding);GO:0005515(protein binding);GO:0005654(nucleoplasm);GO:0005737(cytoplasm);GO:0005829(cytosol);GO:0005856(cytoskeleton);GO:0005886(plasma membrane);GO:0005912(adherens junction);GO:0007009(plasma membrane organization);GO:0009617(response to bacterium);GO:0015629(actin cytoskeleton);GO:0030833(regulation of actin filament polymerization);GO:0030838(positive regulation of …	NA	K20127	NA	BAR/IMD domain containing adaptor protein 2 like 1 [Source:HGNC Symbol;Acc:HGNC:21649]	protein_coding;retained_intron;processed_transcript	11.1532	11.704	10.8291	14.1956	14.1866	13.8125	3987	4489	3724	5277	5241	4431
ENSG00000006459	chr7	140084746	140176983	-	KDM7A	ENST00000397560;ENST00000472616;ENST00000478996	GO:0005506(iron ion binding);GO:0005634(nucleus);GO:0005654(nucleoplasm);GO:0005730(nucleolus);GO:0006325(chromatin organization);GO:0007399(nervous system development);GO:0008270(zinc ion binding);GO:0016491(oxidoreductase activity);GO:0016706(2-oxoglutarate-dependent dioxygenase activity);GO:0030901(midbrain development);GO:0032454(histone demethylase activity (H3-K9 specific));GO:0033169(histo…	NA	K11445	EC:1.14.11.-	lysine demethylase 7A [Source:HGNC Symbol;Acc:HGNC:22224]	protein_coding;nonsense_mediated_decay;retained_intron	0.621826	0.661993	0.677798	0.772475	0.7869	0.834628	433	495	455	559	566	522
ENSG00000006468	chr7	13891229	13991425	-	ETV1	ENST00000430479;ENST00000405192;ENST00000405218;ENST00000443137;ENST00000493831;ENST00000472931;ENST00000476355;ENST00000460438;ENST00000433547	GO:0000790(nuclear chromatin);GO:0000978(RNA polymerase II cis-regulatory region sequence-specific DNA binding);GO:0000981(DNA-binding transcription factor activity, RNA polymerase II-specific);GO:0001228(DNA-binding transcription activator activity, RNA polymerase II-specific);GO:0003677(DNA binding);GO:0003700(DNA-binding transcription factor activity);GO:0005515(protein binding);GO:0005634(nuc…	05202(Transcriptional misregulation in cancer);05202(Transcriptional misregulation in cancer)	K09431	NA	ETS variant transcription factor 1 [Source:HGNC Symbol;Acc:HGNC:3490]	protein_coding;nonsense_mediated_decay;retained_intron	0.147804	0.214318	0.1379	0.142692	0.149214	0.119081	107	167	96	108	111	79
ENSG00000006530	chr7	141551278	141654409	+	AGK	ENST00000649365;ENST00000649014;ENST00000648489;ENST00000650365;ENST00000495028;ENST00000649286;ENST00000649790;ENST00000473884;ENST00000647568;ENST00000648395;ENST00000648068;ENST00000650547;ENST00000650006;ENST00000492693;ENST00000465241;ENST00000496784;ENST00000647898;ENST00000496273;ENST00000494053	GO:0000166(nucleotide binding);GO:0001727(lipid kinase activity);GO:0001729(ceramide kinase activity);GO:0003951(NAD+ kinase activity);GO:0004143(diacylglycerol kinase activity);GO:0005524(ATP binding);GO:0005737(cytoplasm);GO:0005739(mitochondrion);GO:0005741(mitochondrial outer membrane);GO:0005743(mitochondrial inner membrane);GO:0005758(mitochondrial intermembrane space);GO:0005829(cytosol);G…	00561(Glycerolipid metabolism);00561(Glycerolipid metabolism)	K09881	EC:2.7.1.94	acylglycerol kinase [Source:HGNC Symbol;Acc:HGNC:21869]	nonsense_mediated_decay;processed_transcript;protein_coding;retained_intron	1.81314	2.06747	1.8793	1.86083	1.66886	1.78828	1447	1765	1438	1540	1376	1278
ENSG00000006534	chr11	68008578	68029276	+	ALDH3B1	ENST00000615463;ENST00000342456;ENST00000615368;ENST00000619675;ENST00000617288;ENST00000617449;ENST00000612297;ENST00000527514	GO:0004028(3-chloroallyl aldehyde dehydrogenase activity);GO:0004029(aldehyde dehydrogenase (NAD+) activity);GO:0004030(aldehyde dehydrogenase [NAD(P)+] activity);GO:0005515(protein binding);GO:0005737(cytoplasm);GO:0005829(cytosol);GO:0005886(plasma membrane);GO:0006066(alcohol metabolic process);GO:0006068(ethanol catabolic process);GO:0006081(cellular aldehyde metabolic process);GO:0006629(lip…	00010(Glycolysis / Gluconeogenesis);00340(Histidine metabolism);00350(Tyrosine metabolism);00360(Phenylalanine metabolism);00410(beta-Alanine metabolism);00980(Metabolism of xenobiotics by cytochrome P450);00982(Drug metabolism - cytochrome P450);05204(Chemical carcinogenesis);05204(Chemical carcinogenesis)	NA	NA	aldehyde dehydrogenase 3 family member B1 [Source:HGNC Symbol;Acc:HGNC:410]	protein_coding;retained_intron;nonsense_mediated_decay	0.348877	0.377241	0.467104	0.234732	0.239509	0.253692	172	199	222	121	124	113
ENSG00000006555	chr1	54779712	54801323	-	TTC22	ENST00000371276;ENST00000488771;ENST00000371274;ENST00000474654	GO:0005515(protein binding);GO:0005515(protein binding)	NA	NA	NA	tetratricopeptide repeat domain 22 [Source:HGNC Symbol;Acc:HGNC:26067]	protein_coding;retained_intron	0.114967	0.109302	0.0990095	0.084942	0.0210761	0.0768728	53	54	45	41	10	32
ENSG00000006576	chr7	77798792	77957503	+	PHTF2	ENST00000416283;ENST00000307305;ENST00000424760;ENST00000415251;ENST00000275575;ENST00000450574;ENST00000454592;ENST00000479515;ENST00000468351;ENST00000470215	GO:0003677(DNA binding);GO:0005634(nucleus);GO:0005783(endoplasmic reticulum);GO:0005783(endoplasmic reticulum)	NA	NA	NA	putative homeodomain transcription factor 2 [Source:HGNC Symbol;Acc:HGNC:13411]	protein_coding;processed_transcript;retained_intron	6.61357	6.91849	6.69644	8.9768	9.15407	8.7647	4244	4761	4131	5988	6068	5046
ENSG00000006607	chr2	241356285	241494841	+	FARP2	ENST00000264042;ENST00000627550;ENST00000478489;ENST00000373287;ENST00000479427;ENST00000445489;ENST00000473082;ENST00000471447;ENST00000485051;ENST00000413432;ENST00000476799;ENST00000473510;ENST00000422951;ENST00000496470;ENST00000491425;ENST00000486736;ENST00000470617	GO:0005085(guanyl-nucleotide exchange factor activity);GO:0005089(Rho guanyl-nucleotide exchange factor activity);GO:0005737(cytoplasm);GO:0005829(cytosol);GO:0005856(cytoskeleton);GO:0007155(cell adhesion);GO:0008092(cytoskeletal protein binding);GO:0016322(neuron remodeling);GO:0016601(Rac protein signal transduction);GO:0022405(hair cycle process);GO:0030316(osteoclast differentiation);GO:0030…	04015(Rap1 signaling pathway);04520(Adherens junction);04520(Adherens junction)	K06082	NA	FERM, ARH/RhoGEF and pleckstrin domain protein 2 [Source:HGNC Symbol;Acc:HGNC:16460]	protein_coding;processed_transcript;retained_intron	2.64773	2.669	2.7316	2.07615	2.24112	2.18066	2826	3058	2805	2305	2472	2089
ENSG00000006611	chr11	17493895	17544416	-	USH1C	ENST00000527720;ENST00000624811;ENST00000005226;ENST00000527551;ENST00000534556	GO:0000086(G2/M transition of mitotic cell cycle);GO:0001750(photoreceptor outer segment);GO:0001917(photoreceptor inner segment);GO:0002141(stereocilia ankle link);GO:0002142(stereocilia ankle link complex);GO:0005515(protein binding);GO:0005737(cytoplasm);GO:0005829(cytosol);GO:0005856(cytoskeleton);GO:0005886(plasma membrane);GO:0005902(microvillus);GO:0005903(brush border);GO:0007605(sensory …	NA	K21877	NA	USH1 protein network component harmonin [Source:HGNC Symbol;Acc:HGNC:12597]	protein_coding;TEC;retained_intron	0	0.0304957	0.0447506	0.0386216	0.0345334	0.0202704	0	14	17	17	13	8
ENSG00000006625	chr7	30496621	30504829	-	GGCT	ENST00000275428;ENST00000440082;ENST00000005374;ENST00000409144;ENST00000426081;ENST00000447901;ENST00000409390;ENST00000409436	GO:0001836(release of cytochrome c from mitochondria);GO:0003839(gamma-glutamylcyclotransferase activity);GO:0005829(cytosol);GO:0006750(glutathione biosynthetic process);GO:0016829(lyase activity);GO:0042803(protein homodimerization activity);GO:0070062(extracellular exosome);GO:0070062(extracellular exosome)	00480(Glutathione metabolism);00480(Glutathione metabolism)	K00682	EC:4.3.2.9	gamma-glutamylcyclotransferase [Source:HGNC Symbol;Acc:HGNC:21705]	protein_coding;nonsense_mediated_decay	26.0038	25.9326	25.0917	22.757	22.7979	21.4202	3076	3291	2854	2799	2787	2275
ENSG00000006634	chr7	87876216	87908376	+	DBF4	ENST00000413643;ENST00000495067;ENST00000265728;ENST00000431138;ENST00000486925;ENST00000498144;ENST00000498726	GO:0000082(G1/S transition of mitotic cell cycle);GO:0003676(nucleic acid binding);GO:0005515(protein binding);GO:0005634(nucleus);GO:0005654(nucleoplasm);GO:0006260(DNA replication);GO:0007049(cell cycle);GO:0008047(enzyme activator activity);GO:0008270(zinc ion binding);GO:0010571(positive regulation of nuclear cell cycle DNA replication);GO:0016604(nuclear body);GO:0031431(Dbf4-dependent prote…	04110(Cell cycle);04110(Cell cycle)	K06629	NA	DBF4 zinc finger [Source:HGNC Symbol;Acc:HGNC:17364]	nonsense_mediated_decay;retained_intron;protein_coding	5.21859	5.95136	5.4905	5.44713	5.9769	5.55229	1782	2179	1802	1932	2107	1701
ENSG00000006638	chr19	3594507	3606875	-	TBXA2R	ENST00000375190;ENST00000411851	GO:0001669(acrosomal vesicle);GO:0004930(G protein-coupled receptor activity);GO:0004960(thromboxane receptor activity);GO:0004961(thromboxane A2 receptor activity);GO:0005085(guanyl-nucleotide exchange factor activity);GO:0005515(protein binding);GO:0005886(plasma membrane);GO:0005887(integral component of plasma membrane);GO:0006954(inflammatory response);GO:0007165(signal transduction);GO:0007…	04020(Calcium signaling pathway);04080(Neuroactive ligand-receptor interaction);04611(Platelet activation);04611(Platelet activation)	K04264	NA	thromboxane A2 receptor [Source:HGNC Symbol;Acc:HGNC:11608]	protein_coding	1.01259	0.483518	0.651341	0.525086	0.261537	0.354392	213	109	132	115	57	67
ENSG00000006652	chr7	112422887	112481017	+	IFRD1	ENST00000675578;ENST00000432734;ENST00000005558;ENST00000621379;ENST00000443101;ENST00000445335;ENST00000429071;ENST00000674887;ENST00000675041;ENST00000675717;ENST00000674915;ENST00000403825;ENST00000476927;ENST00000535603;ENST00000466459;ENST00000421296;ENST00000489994;ENST00000470441;ENST00000462155	GO:0005634(nucleus);GO:0006357(regulation of transcription by RNA polymerase II);GO:0007275(multicellular organism development);GO:0007518(myoblast fate determination);GO:0030154(cell differentiation);GO:0030154(cell differentiation)	NA	NA	NA	interferon related developmental regulator 1 [Source:HGNC Symbol;Acc:HGNC:5456]	protein_coding;nonsense_mediated_decay;processed_transcript;retained_intron	4.00745	3.85104	4.17624	13.2195	12.8686	13.4515	2353	2426	2356	8057	7796	7076
ENSG00000006659	chr19	39704481	39709444	+	LGALS14	ENST00000360675	GO:0005515(protein binding);GO:0005634(nucleus);GO:0005654(nucleoplasm);GO:0006915(apoptotic process);GO:0030246(carbohydrate binding);GO:0070234(positive regulation of T cell apoptotic process)	NA	K10097	NA	galectin 14 [Source:HGNC Symbol;Acc:HGNC:30054]	protein_coding	0	0.0461799	0	0	0	0	0	4	0	0	0	0
ENSG00000006695	chr17	14069490	14231736	+	COX10	ENST00000670279;ENST00000664217;ENST00000429152;ENST00000261643;ENST00000581931	GO:0000266(mitochondrial fission);GO:0004129(cytochrome-c oxidase activity);GO:0004311(farnesyltranstransferase activity);GO:0005730(nucleolus);GO:0005739(mitochondrion);GO:0005743(mitochondrial inner membrane);GO:0005829(cytosol);GO:0006123(mitochondrial electron transport, cytochrome c to oxygen);GO:0006783(heme biosynthetic process);GO:0006784(heme A biosynthetic process);GO:0007005(mitochondr…	00190(Oxidative phosphorylation);00860(Porphyrin and chlorophyll metabolism);04714(Thermogenesis);04714(Thermogenesis)	NA	NA	cytochrome c oxidase assembly factor heme A:farnesyltransferase COX10 [Source:HGNC Symbol;Acc:HGNC:2260]	nonsense_mediated_decay;protein_coding	2.1947	2.25046	2.27554	2.39682	2.43299	2.38677	1101	1211	1098	1250	1261	1075
ENSG00000006704	chr7	74453790	74602604	+	GTF2IRD1	ENST00000265755;ENST00000455841;ENST00000424337;ENST00000476977;ENST00000489094;ENST00000486086	GO:0000122(negative regulation of transcription by RNA polymerase II);GO:0000978(RNA polymerase II cis-regulatory region sequence-specific DNA binding);GO:0000981(DNA-binding transcription factor activity, RNA polymerase II-specific);GO:0001227(DNA-binding transcription repressor activity, RNA polymerase II-specific);GO:0003677(DNA binding);GO:0003700(DNA-binding transcription factor activity);GO…	03022(Basal transcription factors);04022(cGMP-PKG signaling pathway);04022(cGMP-PKG signaling pathway)	K03121	NA	GTF2I repeat domain containing 1 [Source:HGNC Symbol;Acc:HGNC:4661]	protein_coding;processed_transcript;retained_intron	2.56138	2.36943	2.4866	5.45808	5.51905	5.53533	1235	1226	1154	2738	2749	2396
ENSG00000006712	chr19	39385629	39391154	-	PAF1	ENST00000221265;ENST00000595564;ENST00000595379;ENST00000416728;ENST00000598594;ENST00000595797;ENST00000597365;ENST00000598127	GO:0000122(negative regulation of transcription by RNA polymerase II);GO:0000993(RNA polymerase II complex binding);GO:0001711(endodermal cell fate commitment);GO:0003682(chromatin binding);GO:0005515(protein binding);GO:0005634(nucleus);GO:0005654(nucleoplasm);GO:0005737(cytoplasm);GO:0006366(transcription by RNA polymerase II);GO:0006368(transcription elongation from RNA polymerase II promoter)…	NA	K15174	NA	PAF1 homolog, Paf1/RNA polymerase II complex component [Source:HGNC Symbol;Acc:HGNC:25459]	protein_coding;nonsense_mediated_decay;retained_intron	15.3028	15.4592	16.1528	17.351	18.6031	17.7621	3235	3508	3283	3815	4066	3371
ENSG00000006715	chr7	38722974	38932394	-	VPS41	ENST00000310301;ENST00000395969;ENST00000490924;ENST00000448833;ENST00000482217;ENST00000439468;ENST00000462429;ENST00000265745;ENST00000414632;ENST00000418457	GO:0005515(protein binding);GO:0005764(lysosome);GO:0005765(lysosomal membrane);GO:0005768(endosome);GO:0005769(early endosome);GO:0005770(late endosome);GO:0005794(Golgi apparatus);GO:0005798(Golgi-associated vesicle);GO:0006623(protein targeting to vacuole);GO:0006886(intracellular protein transport);GO:0006914(autophagy);GO:0008017(microtubule binding);GO:0008333(endosome to lysosome transport…	NA	K20184	NA	VPS41 subunit of HOPS complex [Source:HGNC Symbol;Acc:HGNC:12713]	protein_coding;retained_intron;nonsense_mediated_decay	7.66315	7.57957	7.05073	9.48086	9.54443	9.30154	4409	4676	3898	5670	5671	4800
ENSG00000006740	chr17	12789498	12991643	+	ARHGAP44	ENST00000379672;ENST00000340825;ENST00000580768;ENST00000578442;ENST00000616670;ENST00000538915;ENST00000578087;ENST00000581437;ENST00000584974	GO:0005096(GTPase activator activity);GO:0005515(protein binding);GO:0005543(phospholipid binding);GO:0005737(cytoplasm);GO:0005768(endosome);GO:0005829(cytosol);GO:0006887(exocytosis);GO:0007165(signal transduction);GO:0014069(postsynaptic density);GO:0030054(cell junction);GO:0030425(dendrite);GO:0031256(leading edge membrane);GO:0032956(regulation of actin cytoskeleton organization);GO:0035020…	NA	K21067	NA	Rho GTPase activating protein 44 [Source:HGNC Symbol;Acc:HGNC:29096]	protein_coding;nonsense_mediated_decay;retained_intron;processed_transcript	2.39565	2.61908	2.32576	2.64096	3.09027	2.86709	1658	1947	1549	1902	2211	1783
ENSG00000006744	chr17	12991612	13018065	-	ELAC2	ENST00000338034;ENST00000480891;ENST00000484122;ENST00000465825;ENST00000487229;ENST00000426905;ENST00000491478;ENST00000492559;ENST00000446899;ENST00000578991;ENST00000476042;ENST00000578104;ENST00000609101;ENST00000580504;ENST00000581499;ENST00000583371;ENST00000578071	GO:0003723(RNA binding);GO:0004518(nuclease activity);GO:0004519(endonuclease activity);GO:0004549(tRNA-specific ribonuclease activity);GO:0005634(nucleus);GO:0005654(nucleoplasm);GO:0005739(mitochondrion);GO:0005759(mitochondrial matrix);GO:0008033(tRNA processing);GO:0016787(hydrolase activity);GO:0042645(mitochondrial nucleoid);GO:0042780(tRNA 3'-end processing);GO:0042781(3'-tRNA processing e…	03013(RNA transport);03013(RNA transport)	K00784	EC:3.1.26.11	elaC ribonuclease Z 2 [Source:HGNC Symbol;Acc:HGNC:14198]	protein_coding;retained_intron;nonsense_mediated_decay	10.863	11.0405	11.5024	9.89001	10.159	8.93662	5644	6154	5746	5346	5456	4170
ENSG00000006747	chr7	12570577	12653104	+	SCIN	ENST00000341757;ENST00000417018;ENST00000297029;ENST00000436854;ENST00000523729;ENST00000518849;ENST00000519209	GO:0001786(phosphatidylserine binding);GO:0002102(podosome);GO:0003779(actin binding);GO:0005509(calcium ion binding);GO:0005545(1-phosphatidylinositol binding);GO:0005546(phosphatidylinositol-4,5-bisphosphate binding);GO:0005737(cytoplasm);GO:0005856(cytoskeleton);GO:0005886(plasma membrane);GO:0005903(brush border);GO:0005938(cell cortex);GO:0007417(central nervous system development);GO:000815…	04666(Fc gamma R-mediated phagocytosis);04810(Regulation of actin cytoskeleton);05203(Viral carcinogenesis);05203(Viral carcinogenesis)	K05768	NA	scinderin [Source:HGNC Symbol;Acc:HGNC:21695]	nonsense_mediated_decay;protein_coding	0.0550073	0.0575823	0.112603	0.0692248	0.0598845	0.0587516	48	54	95	64	55	49
ENSG00000006756	X	2903972	2929339	-	ARSD	ENST00000381154;ENST00000495294;ENST00000217890;ENST00000481340;ENST00000494870	GO:0003824(catalytic activity);GO:0004065(arylsulfatase activity);GO:0005764(lysosome);GO:0005788(endoplasmic reticulum lumen);GO:0008484(sulfuric ester hydrolase activity);GO:0016020(membrane);GO:0016021(integral component of membrane);GO:0016787(hydrolase activity);GO:0046872(metal ion binding);GO:0046872(metal ion binding)	NA	NA	NA	arylsulfatase D [Source:HGNC Symbol;Acc:HGNC:717]	protein_coding;processed_transcript;retained_intron	1.44442	1.29916	1.42636	1.32357	1.52916	1.74753	755	730	717	719	826	818
ENSG00000006757	X	7898247	7927739	-	PNPLA4	ENST00000381042;ENST00000444736;ENST00000442940	GO:0004806(triglyceride lipase activity);GO:0005737(cytoplasm);GO:0005739(mitochondrion);GO:0005811(lipid droplet);GO:0005829(cytosol);GO:0006629(lipid metabolic process);GO:0008150(biological_process);GO:0016020(membrane);GO:0016042(lipid catabolic process);GO:0016787(hydrolase activity);GO:0019433(triglyceride catabolic process);GO:0042572(retinol metabolic process);GO:0050253(retinyl-palmitate…	00830(Retinol metabolism);00830(Retinol metabolism)	K11157	EC:3.1.1.-	patatin like phospholipase domain containing 4 [Source:HGNC Symbol;Acc:HGNC:24887]	protein_coding	1.5887	1.31614	1.70819	1.26103	1.33806	1.04449	403	359	416	332	351	239
ENSG00000006788	chr17	10300865	10373130	-	MYH13	ENST00000418404	GO:0000146(microfilament motor activity);GO:0000166(nucleotide binding);GO:0003774(motor activity);GO:0003779(actin binding);GO:0005515(protein binding);GO:0005516(calmodulin binding);GO:0005524(ATP binding);GO:0005737(cytoplasm);GO:0005859(muscle myosin complex);GO:0006936(muscle contraction);GO:0009267(cellular response to starvation);GO:0016459(myosin complex);GO:0030016(myofibril);GO:0032982(…	04530(Tight junction)	K10352	NA	myosin heavy chain 13 [Source:HGNC Symbol;Acc:HGNC:7571]	protein_coding	0	0	0	0	0	0.00910347	0	0	0	0	0	4
ENSG00000006831	chr12	1688574	1788674	+	ADIPOR2	ENST00000357103;ENST00000540974;ENST00000543456;ENST00000535774;ENST00000544470;ENST00000537190	GO:0001934(positive regulation of protein phosphorylation);GO:0005515(protein binding);GO:0005886(plasma membrane);GO:0006629(lipid metabolic process);GO:0006631(fatty acid metabolic process);GO:0007507(heart development);GO:0007565(female pregnancy);GO:0007584(response to nutrient);GO:0009617(response to bacterium);GO:0009750(response to fructose);GO:0009755(hormone-mediated signaling pathway);G…	04152(AMPK signaling pathway);04211(Longevity regulating pathway);04920(Adipocytokine signaling pathway);04932(Non-alcoholic fatty liver disease (NAFLD));04932(Non-alcoholic fatty liver disease (NAFLD))	K07297	NA	adiponectin receptor 2 [Source:HGNC Symbol;Acc:HGNC:24041]	protein_coding;processed_transcript	16.5187	16.938	16.843	17.3146	17.4973	17.0788	7143	7857	7002	7786	7818	6629
ENSG00000006837	chr5	134286350	134371047	-	CDKL3	ENST00000520693;ENST00000265334;ENST00000523054;ENST00000523832;ENST00000522501	GO:0000166(nucleotide binding);GO:0004672(protein kinase activity);GO:0004674(protein serine/threonine kinase activity);GO:0004693(cyclin-dependent protein serine/threonine kinase activity);GO:0005515(protein binding);GO:0005524(ATP binding);GO:0005634(nucleus);GO:0005737(cytoplasm);GO:0006464(cellular protein modification process);GO:0006468(protein phosphorylation);GO:0016301(kinase activity);G…	NA	K08824	EC:2.7.11.22	cyclin dependent kinase like 3 [Source:HGNC Symbol;Acc:HGNC:15483]	nonsense_mediated_decay;protein_coding;processed_transcript	0.0711336	0.131519	0.0808324	0.0895066	0.161142	0.0489311	17	35	19	22	40	11
ENSG00000007001	chr2	157876702	158136154	+	UPP2	ENST00000605860	GO:0003824(catalytic activity);GO:0004850(uridine phosphorylase activity);GO:0005515(protein binding);GO:0005737(cytoplasm);GO:0005829(cytosol);GO:0006218(uridine catabolic process);GO:0009116(nucleoside metabolic process);GO:0009166(nucleotide catabolic process);GO:0016740(transferase activity);GO:0016757(transferase activity, transferring glycosyl groups);GO:0016763(transferase activity, transf…	00240(Pyrimidine metabolism);00983(Drug metabolism - other enzymes)	K00757	EC:2.4.2.3	uridine phosphorylase 2 [Source:HGNC Symbol;Acc:HGNC:23061]	protein_coding	0	0	0	0.00157941	0	0	0	0	0	1	0	0
ENSG00000007038	chr16	2817180	2826304	+	PRSS21	ENST00000450020;ENST00000005995;ENST00000570594;ENST00000574813;ENST00000571141;ENST00000577043;ENST00000575199;ENST00000574265	GO:0004252(serine-type endopeptidase activity);GO:0005515(protein binding);GO:0005576(extracellular region);GO:0005615(extracellular space);GO:0005737(cytoplasm);GO:0005886(plasma membrane);GO:0006508(proteolysis);GO:0007283(spermatogenesis);GO:0008233(peptidase activity);GO:0008236(serine-type peptidase activity);GO:0016020(membrane);GO:0016787(hydrolase activity);GO:0031225(anchored component o…	NA	K09625	EC:3.4.21.-	serine protease 21 [Source:HGNC Symbol;Acc:HGNC:9485]	protein_coding;nonsense_mediated_decay;retained_intron	0.129117	0.348951	0.280778	0.217816	0.268729	0.372196	22	56	43	36	42	50
ENSG00000007047	chr19	45079288	45305284	+	MARK4	ENST00000262891;ENST00000300843;ENST00000620044;ENST00000590909;ENST00000588533;ENST00000588621;ENST00000592207;ENST00000590897	GO:0000082(G1/S transition of mitotic cell cycle);GO:0000086(G2/M transition of mitotic cell cycle);GO:0000166(nucleotide binding);GO:0000226(microtubule cytoskeleton organization);GO:0000930(gamma-tubulin complex);GO:0001578(microtubule bundle formation);GO:0004672(protein kinase activity);GO:0004674(protein serine/threonine kinase activity);GO:0005515(protein binding);GO:0005524(ATP binding);GO…	NA	K08798	EC:2.7.11.1	microtubule affinity regulating kinase 4 [Source:HGNC Symbol;Acc:HGNC:13538]	protein_coding;retained_intron;nonsense_mediated_decay	4.41177	4.29926	4.3378	4.97028	5.12714	4.71937	2181	2279	2060	2555	2618	2092
ENSG00000007062	chr4	15963076	16084023	-	PROM1	ENST00000447510;ENST00000505450;ENST00000513448;ENST00000508167;ENST00000513946;ENST00000539194;ENST00000675613;ENST00000514967;ENST00000504842;ENST00000502501;ENST00000514693;ENST00000512304	GO:0001750(photoreceptor outer segment);GO:0005515(protein binding);GO:0005615(extracellular space);GO:0005783(endoplasmic reticulum);GO:0005793(endoplasmic reticulum-Golgi intermediate compartment);GO:0005886(plasma membrane);GO:0005887(integral component of plasma membrane);GO:0005902(microvillus);GO:0005929(cilium);GO:0009986(cell surface);GO:0010842(retina layer formation);GO:0015485(choleste…	05202(Transcriptional misregulation in cancer);05202(Transcriptional misregulation in cancer)	K06532	NA	prominin 1 [Source:HGNC Symbol;Acc:HGNC:9454]	protein_coding;retained_intron;nonsense_mediated_decay;processed_transcript	2.7676	2.84506	2.8658	2.32321	2.29433	2.15949	1534	1690	1526	1337	1315	1073
ENSG00000007080	chr19	17933015	17943985	+	CCDC124	ENST00000445755;ENST00000602080;ENST00000597436;ENST00000596123	GO:0003723(RNA binding);GO:0005737(cytoplasm);GO:0005815(microtubule organizing center);GO:0005829(cytosol);GO:0005856(cytoskeleton);GO:0005886(plasma membrane);GO:0007049(cell cycle);GO:0030496(midbody);GO:0051301(cell division);GO:0051301(cell division)	NA	NA	NA	coiled-coil domain containing 124 [Source:HGNC Symbol;Acc:HGNC:25171]	protein_coding;retained_intron	36.5551	38.9831	38.9159	32.4193	30.0518	32.2158	4502	5152	4610	4153	3826	3561
ENSG00000007129	chr19	41549518	41586844	+	CEACAM21	ENST00000482870	GO:0016020(membrane);GO:0016021(integral component of membrane)	NA	K06499	NA	CEA cell adhesion molecule 21 [Source:HGNC Symbol;Acc:HGNC:28834]	processed_transcript	0	0	0	0.020735	0	0	0	0	0	4	0	0
ENSG00000007168	chr17	2593210	2685608	+	PAFAH1B1	ENST00000676201;ENST00000397195;ENST00000675621;ENST00000674717;ENST00000676353;ENST00000675202;ENST00000674608;ENST00000570400;ENST00000571289;ENST00000675430;ENST00000675331;ENST00000676456;ENST00000609078;ENST00000397193;ENST00000574468;ENST00000571495;ENST00000675574;ENST00000675084;ENST00000610190;ENST00000574213	GO:0000086(G2/M transition of mitotic cell cycle);GO:0000132(establishment of mitotic spindle orientation);GO:0000226(microtubule cytoskeleton organization);GO:0000235(astral microtubule);GO:0000776(kinetochore);GO:0001667(ameboidal-type cell migration);GO:0001675(acrosome assembly);GO:0001764(neuron migration);GO:0001961(positive regulation of cytokine-mediated signaling pathway);GO:0005515(prot…	00565(Ether lipid metabolism);00565(Ether lipid metabolism)	NA	NA	platelet activating factor acetylhydrolase 1b regulatory subunit 1 [Source:HGNC Symbol;Acc:HGNC:8574]	retained_intron;protein_coding;nonsense_mediated_decay;processed_transcript	10.5558	10.5691	10.5537	10.4317	10.8235	10.3286	10782	11585	10364	11082	11426	9470
ENSG00000007171	chr17	27756766	27800529	-	NOS2	ENST00000313735;ENST00000646938	GO:0001666(response to hypoxia);GO:0001912(positive regulation of leukocyte mediated cytotoxicity);GO:0002227(innate immune response in mucosa);GO:0003958(NADPH-hemoprotein reductase activity);GO:0004517(nitric-oxide synthase activity);GO:0005515(protein binding);GO:0005516(calmodulin binding);GO:0005634(nucleus);GO:0005737(cytoplasm);GO:0005777(peroxisome);GO:0005782(peroxisomal matrix);GO:00058…	00220(Arginine biosynthesis);00330(Arginine and proline metabolism);04020(Calcium signaling pathway);04066(HIF-1 signaling pathway);04146(Peroxisome);04371(Apelin signaling pathway);04926(Relaxin signaling pathway);05132(Salmonella infection);05133(Pertussis);05140(Leishmaniasis);05142(Chagas disease (American trypanosomiasis));05145(Toxoplasmosis);05146(Amoebiasis);05152(Tuberculosis);05200(Path…	K13241	EC:1.14.13.39	nitric oxide synthase 2 [Source:HGNC Symbol;Acc:HGNC:7873]	protein_coding	0.376172	0.307073	0.247483	0.324311	0.248513	0.241553	123	109	78	110	85	72
ENSG00000007174	chr17	11598470	11969748	+	DNAH9	ENST00000262442	GO:0000166(nucleotide binding);GO:0003341(cilium movement);GO:0003774(motor activity);GO:0003777(microtubule motor activity);GO:0005515(protein binding);GO:0005524(ATP binding);GO:0005737(cytoplasm);GO:0005856(cytoskeleton);GO:0005874(microtubule);GO:0005929(cilium);GO:0005930(axoneme);GO:0007018(microtubule-based movement);GO:0008569(ATP-dependent microtubule motor activity, minus-end-directed);…	05016(Huntington disease)	K10408	NA	dynein axonemal heavy chain 9 [Source:HGNC Symbol;Acc:HGNC:2953]	protein_coding	0	0	0	0	0.00289743	0	0	0	0	0	4	0
ENSG00000007202	chr17	28614446	28645454	-	KIAA0100	ENST00000528896;ENST00000389003;ENST00000583860;ENST00000579924;ENST00000580395;ENST00000577261;ENST00000582417;ENST00000581064;ENST00000580882;ENST00000581267;ENST00000577417;ENST00000577580;ENST00000579253;ENST00000582901	GO:0005515(protein binding);GO:0005576(extracellular region);GO:0005576(extracellular region)	NA	NA	NA	KIAA0100 [Source:HGNC Symbol;Acc:HGNC:28960]	protein_coding;retained_intron;processed_transcript;nonsense_mediated_decay	18.3432	18.0444	18.2425	18.4439	18.6924	17.4571	12559	13253	12007	13132	13226	10728
ENSG00000007237	chr17	9910609	10114553	-	GAS7	ENST00000323816;ENST00000432992;ENST00000580865;ENST00000579158;ENST00000578456;ENST00000581871;ENST00000578655	GO:0005515(protein binding);GO:0005737(cytoplasm);GO:0005856(cytoskeleton);GO:0005884(actin filament);GO:0005886(plasma membrane);GO:0007275(multicellular organism development);GO:0007399(nervous system development);GO:0008092(cytoskeletal protein binding);GO:0030041(actin filament polymerization);GO:0030154(cell differentiation);GO:0030182(neuron differentiation);GO:0048812(neuron projection mor…	NA	K18618	NA	growth arrest specific 7 [Source:HGNC Symbol;Acc:HGNC:4169]	protein_coding;retained_intron;processed_transcript	3.40957	3.65914	3.45606	4.29564	4.23859	4.1529	2556	2942	2491	3346	3283	2794
ENSG00000007255	chr19	45162928	45178237	-	TRAPPC6A	ENST00000006275;ENST00000588062;ENST00000585934;ENST00000592647;ENST00000587818	GO:0000139(Golgi membrane);GO:0005515(protein binding);GO:0005783(endoplasmic reticulum);GO:0005794(Golgi apparatus);GO:0005801(cis-Golgi network);GO:0005802(trans-Golgi network);GO:0005829(cytosol);GO:0006888(endoplasmic reticulum to Golgi vesicle-mediated transport);GO:0016192(vesicle-mediated transport);GO:0030008(TRAPP complex);GO:0043087(regulation of GTPase activity);GO:0043473(pigmentation…	NA	K20304	NA	trafficking protein particle complex 6A [Source:HGNC Symbol;Acc:HGNC:23069]	protein_coding;retained_intron	4.16809	2.74657	2.95474	2.46531	2.15744	2.82877	291	206	199	179	157	179
ENSG00000007264	chr19	3777970	3802129	-	MATK	ENST00000310132	GO:0000166(nucleotide binding);GO:0004672(protein kinase activity);GO:0004713(protein tyrosine kinase activity);GO:0004715(non-membrane spanning protein tyrosine kinase activity);GO:0005515(protein binding);GO:0005524(ATP binding);GO:0005737(cytoplasm);GO:0005829(cytosol);GO:0006468(protein phosphorylation);GO:0008284(positive regulation of cell population proliferation);GO:0016020(membrane);GO:0…	04722(Neurotrophin signaling pathway)	K08888	EC:2.7.10.2	megakaryocyte-associated tyrosine kinase [Source:HGNC Symbol;Acc:HGNC:6906]	protein_coding	0.0207772	0	0	0	0	0	7	0	0	0	0	0
ENSG00000007312	chr17	63928740	63932336	-	CD79B	ENST00000392795;ENST00000583260	GO:0002250(adaptive immune response);GO:0002376(immune system process);GO:0004888(transmembrane signaling receptor activity);GO:0005515(protein binding);GO:0005886(plasma membrane);GO:0005887(integral component of plasma membrane);GO:0006955(immune response);GO:0007165(signal transduction);GO:0007166(cell surface receptor signaling pathway);GO:0009617(response to bacterium);GO:0009897(external si…	04662(B cell receptor signaling pathway);04662(B cell receptor signaling pathway)	NA	NA	CD79b molecule [Source:HGNC Symbol;Acc:HGNC:1699]	protein_coding;retained_intron	0	0	0	0.0581316	0.0146871	0	0	0	0	10	3	0
ENSG00000007314	chr17	63938554	63972918	-	SCN4A	ENST00000435607	GO:0001518(voltage-gated sodium channel complex);GO:0005216(ion channel activity);GO:0005244(voltage-gated ion channel activity);GO:0005248(voltage-gated sodium channel activity);GO:0005261(cation channel activity);GO:0005272(sodium channel activity);GO:0005515(protein binding);GO:0005886(plasma membrane);GO:0005887(integral component of plasma membrane);GO:0006811(ion transport);GO:0006814(sodiu…	NA	K04837	NA	sodium voltage-gated channel alpha subunit 4 [Source:HGNC Symbol;Acc:HGNC:10591]	protein_coding	0.00497482	0.0028065	0.00501554	0	0	0.0150258	4	2	3	0	0	9
ENSG00000007341	chr1	112523514	112620825	-	ST7L	ENST00000358039;ENST00000361846;ENST00000360743;ENST00000490715;ENST00000480988;ENST00000495109;ENST00000498197;ENST00000477682;ENST00000369669;ENST00000490067;ENST00000497457;ENST00000343210;ENST00000369666;ENST00000463235;ENST00000369664;ENST00000479436;ENST00000470519;ENST00000459630;ENST00000477332;ENST00000473206;ENST00000485753;ENST00000470683;ENST00000467335;ENST00000492274	GO:0005515(protein binding);GO:0016020(membrane);GO:0016021(integral component of membrane);GO:0030308(negative regulation of cell growth);GO:0030308(negative regulation of cell growth)	NA	NA	NA	suppression of tumorigenicity 7 like [Source:HGNC Symbol;Acc:HGNC:18441]	protein_coding;nonsense_mediated_decay;processed_transcript	0.775902	0.800166	0.737723	0.887347	0.899738	0.987594	473	522	433	563	567	540
ENSG00000007376	chr16	784974	788397	-	RPUSD1	ENST00000561734;ENST00000007264;ENST00000565809;ENST00000567114;ENST00000569601;ENST00000565377;ENST00000567283;ENST00000562070;ENST00000565503;ENST00000563560	GO:0000455(enzyme-directed rRNA pseudouridine synthesis);GO:0001522(pseudouridine synthesis);GO:0003674(molecular_function);GO:0003723(RNA binding);GO:0005575(cellular_component);GO:0008150(biological_process);GO:0009451(RNA modification);GO:0009982(pseudouridine synthase activity);GO:0009982(pseudouridine synthase activity)	NA	NA	NA	RNA pseudouridine synthase domain containing 1 [Source:HGNC Symbol;Acc:HGNC:14173]	protein_coding;nonsense_mediated_decay	9.58022	9.64746	9.7084	9.9637	11.1359	9.9599	1970	2129	1920	2131	2366	1839
ENSG00000007384	chr16	58059	72631	-	RHBDF1	ENST00000262316;ENST00000486045;ENST00000493647;ENST00000482904;ENST00000417043;ENST00000487201	GO:0000139(Golgi membrane);GO:0004252(serine-type endopeptidase activity);GO:0005515(protein binding);GO:0005783(endoplasmic reticulum);GO:0005789(endoplasmic reticulum membrane);GO:0005794(Golgi apparatus);GO:0006508(proteolysis);GO:0008283(cell population proliferation);GO:0015031(protein transport);GO:0016020(membrane);GO:0016021(integral component of membrane);GO:0016477(cell migration);GO:00…	NA	NA	NA	rhomboid 5 homolog 1 [Source:HGNC Symbol;Acc:HGNC:20561]	protein_coding;retained_intron;nonsense_mediated_decay	8.73001	8.14044	8.07957	9.02465	8.63454	9.17883	3183	3184	2833	3421	3252	3005
ENSG00000007392	chr16	188969	229463	-	LUC7L	ENST00000426094;ENST00000337351;ENST00000397783;ENST00000629543;ENST00000468732;ENST00000429378;ENST00000293872;ENST00000490762;ENST00000464711;ENST00000397780;ENST00000419516;ENST00000495349;ENST00000418978;ENST00000443357;ENST00000469109;ENST00000467552	GO:0003729(mRNA binding);GO:0005515(protein binding);GO:0005685(U1 snRNP);GO:0006376(mRNA splice site selection);GO:0042802(identical protein binding);GO:0045843(negative regulation of striated muscle tissue development);GO:0050733(RS domain binding);GO:0071004(U2-type prespliceosome);GO:0071004(U2-type prespliceosome)	NA	NA	NA	LUC7 like [Source:HGNC Symbol;Acc:HGNC:6723]	nonsense_mediated_decay;protein_coding;retained_intron	2.77743	3.08903	2.80463	2.6804	2.88375	2.90575	1280	1525	1241	1282	1370	1200
ENSG00000007402	chr3	50362799	50504244	-	CACNA2D2	ENST00000423994;ENST00000266039;ENST00000487413	GO:0005244(voltage-gated ion channel activity);GO:0005245(voltage-gated calcium channel activity);GO:0005262(calcium channel activity);GO:0005886(plasma membrane);GO:0005891(voltage-gated calcium channel complex);GO:0006811(ion transport);GO:0006816(calcium ion transport);GO:0007528(neuromuscular junction development);GO:0016020(membrane);GO:0016021(integral component of membrane);GO:0034765(regu…	04010(MAPK signaling pathway);04260(Cardiac muscle contraction);04261(Adrenergic signaling in cardiomyocytes);04921(Oxytocin signaling pathway);05410(Hypertrophic cardiomyopathy (HCM));05412(Arrhythmogenic right ventricular cardiomyopathy (ARVC));05414(Dilated cardiomyopathy (DCM));05414(Dilated cardiomyopathy (DCM))	K04859	NA	calcium voltage-gated channel auxiliary subunit alpha2delta 2 [Source:HGNC Symbol;Acc:HGNC:1400]	protein_coding;processed_transcript	0.0671412	0.0741885	0.0797823	0.0801032	0.121384	0.0560557	32	38	36	40	59	24
ENSG00000007516	chr16	1333638	1349441	+	BAIAP3	ENST00000565665;ENST00000397488;ENST00000562208;ENST00000426824;ENST00000324385;ENST00000628027;ENST00000421665;ENST00000568198;ENST00000561602;ENST00000561793;ENST00000564213;ENST00000567203;ENST00000566389	GO:0000149(SNARE binding);GO:0001956(positive regulation of neurotransmitter secretion);GO:0005509(calcium ion binding);GO:0005515(protein binding);GO:0005543(phospholipid binding);GO:0005737(cytoplasm);GO:0005768(endosome);GO:0005794(Golgi apparatus);GO:0005829(cytosol);GO:0005886(plasma membrane);GO:0006887(exocytosis);GO:0007186(G protein-coupled receptor signaling pathway);GO:0016020(membrane…	05202(Transcriptional misregulation in cancer);05202(Transcriptional misregulation in cancer)	K15621	NA	BAI1 associated protein 3 [Source:HGNC Symbol;Acc:HGNC:948]	retained_intron;protein_coding;processed_transcript	0.439662	0.481019	0.534359	0.878916	0.795656	0.817329	202	238	236	418	377	336
ENSG00000007520	chr16	1349240	1351878	-	TSR3	ENST00000007390;ENST00000566296	GO:0000154(rRNA modification);GO:0000455(enzyme-directed rRNA pseudouridine synthesis);GO:0005737(cytoplasm);GO:0005829(cytosol);GO:0006364(rRNA processing);GO:0016740(transferase activity);GO:0030490(maturation of SSU-rRNA);GO:0042254(ribosome biogenesis);GO:1904047(S-adenosyl-L-methionine binding);GO:1904047(S-adenosyl-L-methionine binding)	NA	K09140	NA	TSR3 ribosome maturation factor [Source:HGNC Symbol;Acc:HGNC:14175]	protein_coding;nonsense_mediated_decay	27.9491	27.6515	26.9522	25.3281	24.2491	24.2311	2508	2662	2325	2363	2248	1952
ENSG00000007541	chr16	566995	584108	+	PIGQ	ENST00000439574;ENST00000321878;ENST00000422307;ENST00000026218;ENST00000470411;ENST00000637701;ENST00000443147;ENST00000635909;ENST00000636005;ENST00000638143;ENST00000544860;ENST00000537901;ENST00000635935;ENST00000420990;ENST00000480424;ENST00000540241;ENST00000476438;ENST00000540548;ENST00000634341	GO:0000506(glycosylphosphatidylinositol-N-acetylglucosaminyltransferase (GPI-GnT) complex);GO:0005789(endoplasmic reticulum membrane);GO:0005975(carbohydrate metabolic process);GO:0006506(GPI anchor biosynthetic process);GO:0016020(membrane);GO:0016021(integral component of membrane);GO:0016254(preassembly of GPI anchor in ER membrane);GO:0016740(transferase activity);GO:0016757(transferase activ…	00563(Glycosylphosphatidylinositol (GPI)-anchor biosynthesis);00563(Glycosylphosphatidylinositol (GPI)-anchor biosynthesis)	K03860	NA	phosphatidylinositol glycan anchor biosynthesis class Q [Source:HGNC Symbol;Acc:HGNC:14135]	protein_coding;processed_transcript;nonsense_mediated_decay;retained_intron	2.74867	2.55027	2.97539	3.22281	3.70141	3.26848	1607	1597	1671	1959	2235	1716
ENSG00000007545	chr16	1612337	1677908	+	CRAMP1	ENST00000674071;ENST00000397412;ENST00000293925;ENST00000492778;ENST00000498594;ENST00000415022;ENST00000466562;ENST00000467286;ENST00000468839	GO:0003677(DNA binding);GO:0003682(chromatin binding);GO:0005634(nucleus);GO:0005634(nucleus)	NA	NA	NA	cramped chromatin regulator homolog 1 [Source:HGNC Symbol;Acc:HGNC:14122]	protein_coding;retained_intron	4.19812	3.83601	3.20716	3.96273	4.2664	4.01624	2680	2627	1969	2630	2816	2302
ENSG00000007866	chr6	35473597	35497079	-	TEAD3	ENST00000338863;ENST00000639578	GO:0000790(nuclear chromatin);GO:0000978(RNA polymerase II cis-regulatory region sequence-specific DNA binding);GO:0000981(DNA-binding transcription factor activity, RNA polymerase II-specific);GO:0001085(RNA polymerase II transcription factor binding);GO:0001228(DNA-binding transcription activator activity, RNA polymerase II-specific);GO:0003677(DNA binding);GO:0003700(DNA-binding transcription …	04390(Hippo signaling pathway);04392(Hippo signaling pathway - multiple species);04392(Hippo signaling pathway - multiple species)	K09448	NA	TEA domain transcription factor 3 [Source:HGNC Symbol;Acc:HGNC:11716]	protein_coding	34.3432	37.8442	34.7841	31.613	32.1497	30.3481	7763	9177	7559	7432	7511	6157
ENSG00000007923	chr1	6634168	6701924	-	DNAJC11	ENST00000465508;ENST00000377577;ENST00000294401;ENST00000472414;ENST00000426784;ENST00000473993;ENST00000485073;ENST00000460594;ENST00000465911	GO:0001401(SAM complex);GO:0005515(protein binding);GO:0005739(mitochondrion);GO:0005741(mitochondrial outer membrane);GO:0007007(inner mitochondrial membrane organization);GO:0016020(membrane);GO:0042407(cristae formation);GO:0061617(MICOS complex);GO:0140275(MIB complex);GO:0140275(MIB complex)	NA	K09531	NA	DnaJ heat shock protein family (Hsp40) member C11 [Source:HGNC Symbol;Acc:HGNC:25570]	processed_transcript;protein_coding	13.2037	13.4142	13.6797	11.7661	12.0816	11.4516	4979	5427	4959	4612	4708	3876
ENSG00000007933	chr1	171090901	171117819	+	FMO3	ENST00000367755;ENST00000478457	GO:0004497(monooxygenase activity);GO:0004499(N,N-dimethylaniline monooxygenase activity);GO:0005515(protein binding);GO:0005783(endoplasmic reticulum);GO:0005789(endoplasmic reticulum membrane);GO:0006805(xenobiotic metabolic process);GO:0016020(membrane);GO:0016021(integral component of membrane);GO:0016491(oxidoreductase activity);GO:0031090(organelle membrane);GO:0034899(trimethylamine monoox…	00982(Drug metabolism - cytochrome P450);00982(Drug metabolism - cytochrome P450)	NA	NA	flavin containing dimethylaniline monoxygenase 3 [Source:HGNC Symbol;Acc:HGNC:3771]	protein_coding;processed_transcript	0	0.0109692	0	0.0104614	0.0119441	0.0090329	0	3	0	3	4	3
ENSG00000007944	chr6	16129086	16148248	+	MYLIP	ENST00000356840;ENST00000349606	GO:0000209(protein polyubiquitination);GO:0004842(ubiquitin-protein transferase activity);GO:0005515(protein binding);GO:0005737(cytoplasm);GO:0005829(cytosol);GO:0005856(cytoskeleton);GO:0005886(plasma membrane);GO:0006511(ubiquitin-dependent protein catabolic process);GO:0007399(nervous system development);GO:0008092(cytoskeletal protein binding);GO:0010977(negative regulation of neuron project…	04979(Cholesterol metabolism);04979(Cholesterol metabolism)	K10637	EC:2.3.2.27	myosin regulatory light chain interacting protein [Source:HGNC Symbol;Acc:HGNC:21155]	protein_coding	10.7324	10.6708	10.7077	34.9818	34.6362	34.4401	2445	2608	2345	8285	8152	7040
ENSG00000007952	X	100843324	100874359	-	NOX1	ENST00000372966	GO:0001525(angiogenesis);GO:0003081(regulation of systemic arterial blood pressure by renin-angiotensin);GO:0005244(voltage-gated ion channel activity);GO:0005515(protein binding);GO:0005737(cytoplasm);GO:0005768(endosome);GO:0005769(early endosome);GO:0005886(plasma membrane);GO:0006739(NADP metabolic process);GO:0006811(ion transport);GO:0006952(defense response);GO:0006954(inflammatory respons…	04380(Osteoclast differentiation);04933(AGE-RAGE signaling pathway in diabetic complications);05418(Fluid shear stress and atherosclerosis)	K08008	NA	NADPH oxidase 1 [Source:HGNC Symbol;Acc:HGNC:7889]	protein_coding	0.028009	0	0	0	0	0.050044	6	0	0	0	0	9
ENSG00000007968	chr1	23506438	23531233	-	E2F2	ENST00000361729;ENST00000487237	GO:0000122(negative regulation of transcription by RNA polymerase II);GO:0000790(nuclear chromatin);GO:0000977(RNA polymerase II regulatory region sequence-specific DNA binding);GO:0000981(DNA-binding transcription factor activity, RNA polymerase II-specific);GO:0000987(cis-regulatory region sequence-specific DNA binding);GO:0001228(DNA-binding transcription activator activity, RNA polymerase II-…	01522(Endocrine resistance);04110(Cell cycle);04218(Cellular senescence);04934(Cushing syndrome);05160(Hepatitis C);05161(Hepatitis B);05163(Human cytomegalovirus infection);05166(Human T-cell leukemia virus 1 infection);05167(Kaposi sarcoma-associated herpesvirus infection);05169(Epstein-Barr virus infection);05200(Pathways in cancer);05206(MicroRNAs in cancer);05212(Pancreatic cancer);05214(Gli…	K09389	NA	E2F transcription factor 2 [Source:HGNC Symbol;Acc:HGNC:3114]	protein_coding;processed_transcript	3.56814	3.30436	3.64554	2.77906	2.93514	3.38525	1446	1437	1421	1172	1230	1232
ENSG00000008018	chr6	170535120	170553307	-	PSMB1	ENST00000262193;ENST00000462957	GO:0000165(MAPK cascade);GO:0000209(protein polyubiquitination);GO:0000502(proteasome complex);GO:0002223(stimulatory C-type lectin receptor signaling pathway);GO:0002479(antigen processing and presentation of exogenous peptide antigen via MHC class I, TAP-dependent);GO:0004175(endopeptidase activity);GO:0004298(threonine-type endopeptidase activity);GO:0005515(protein binding);GO:0005576(extrace…	03050(Proteasome);03050(Proteasome)	NA	NA	proteasome 20S subunit beta 1 [Source:HGNC Symbol;Acc:HGNC:9537]	protein_coding;processed_transcript	50.2475	54.9298	54.4582	47.2234	49.9497	46.756	8266	9694	8613	8078	8492	6904
ENSG00000008056	X	47571901	47619857	-	SYN1	ENST00000295987;ENST00000638337	GO:0000795(synaptonemal complex);GO:0003779(actin binding);GO:0005215(transporter activity);GO:0005515(protein binding);GO:0005524(ATP binding);GO:0005794(Golgi apparatus);GO:0005829(cytosol);GO:0005856(cytoskeleton);GO:0007268(chemical synaptic transmission);GO:0007269(neurotransmitter secretion);GO:0008021(synaptic vesicle);GO:0014069(postsynaptic density);GO:0019901(protein kinase binding);GO:…	NA	K19941	NA	synapsin I [Source:HGNC Symbol;Acc:HGNC:11494]	protein_coding;retained_intron	0.0611439	0.0242801	0.0343916	0.207311	0.0670007	0.0867938	17	8	10	61	20	22
ENSG00000008083	chr6	15246069	15522042	+	JARID2	ENST00000341776;ENST00000397311;ENST00000474854	GO:0000122(negative regulation of transcription by RNA polymerase II);GO:0000977(RNA polymerase II regulatory region sequence-specific DNA binding);GO:0001227(DNA-binding transcription repressor activity, RNA polymerase II-specific);GO:0001889(liver development);GO:0003677(DNA binding);GO:0003682(chromatin binding);GO:0005634(nucleus);GO:0005654(nucleoplasm);GO:0005739(mitochondrion);GO:0006325(c…	04550(Signaling pathways regulating pluripotency of stem cells);04550(Signaling pathways regulating pluripotency of stem cells)	K11478	NA	jumonji and AT-rich interaction domain containing 2 [Source:HGNC Symbol;Acc:HGNC:6196]	protein_coding;processed_transcript	7.28057	7.33155	7.60599	7.73838	7.29771	6.9159	3371	3642	3385	3725	3492	2873
ENSG00000008086	X	18425583	18653629	+	CDKL5	ENST00000623535;ENST00000674046;ENST00000635828;ENST00000624953;ENST00000636046;ENST00000623610	GO:0000166(nucleotide binding);GO:0001764(neuron migration);GO:0004672(protein kinase activity);GO:0004674(protein serine/threonine kinase activity);GO:0004693(cyclin-dependent protein serine/threonine kinase activity);GO:0005515(protein binding);GO:0005524(ATP binding);GO:0005634(nucleus);GO:0005737(cytoplasm);GO:0005813(centrosome);GO:0005815(microtubule organizing center);GO:0005856(cytoskelet…	NA	K08824	EC:2.7.11.22	cyclin dependent kinase like 5 [Source:HGNC Symbol;Acc:HGNC:11411]	protein_coding;processed_transcript;retained_intron	0.995519	0.912338	0.837547	0.936719	0.909927	0.897717	1408	1386	1139	1379	1331	1140
ENSG00000008118	chr1	209583714	209613939	+	CAMK1G	ENST00000651530	GO:0000139(Golgi membrane);GO:0000166(nucleotide binding);GO:0003824(catalytic activity);GO:0004672(protein kinase activity);GO:0004674(protein serine/threonine kinase activity);GO:0004683(calmodulin-dependent protein kinase activity);GO:0005515(protein binding);GO:0005516(calmodulin binding);GO:0005524(ATP binding);GO:0005737(cytoplasm);GO:0005794(Golgi apparatus);GO:0005886(plasma membrane);GO:…	04020(Calcium signaling pathway);04921(Oxytocin signaling pathway);04925(Aldosterone synthesis and secretion);05214(Glioma)	K08794	EC:2.7.11.17	calcium/calmodulin dependent protein kinase IG [Source:HGNC Symbol;Acc:HGNC:14585]	protein_coding	0	0.0316372	0.0369343	0	0.0131273	0	0	9	9	0	4	0
ENSG00000008128	chr1	1702379	1724357	-	CDK11A	ENST00000404249;ENST00000356200;ENST00000463652;ENST00000356937;ENST00000378638;ENST00000509982;ENST00000357760;ENST00000358779;ENST00000378633;ENST00000460465;ENST00000478901;ENST00000468397;ENST00000491311;ENST00000495016;ENST00000468800;ENST00000464748;ENST00000489300;ENST00000492390;ENST00000474916;ENST00000479362;ENST00000498810;ENST00000487462;ENST00000401096	GO:0000166(nucleotide binding);GO:0000278(mitotic cell cycle);GO:0001558(regulation of cell growth);GO:0004672(protein kinase activity);GO:0004674(protein serine/threonine kinase activity);GO:0004693(cyclin-dependent protein serine/threonine kinase activity);GO:0005524(ATP binding);GO:0005634(nucleus);GO:0005737(cytoplasm);GO:0006355(regulation of transcription, DNA-templated);GO:0006468(protein …	NA	K08818	EC:2.7.11.22	cyclin dependent kinase 11A [Source:HGNC Symbol;Acc:HGNC:1730]	protein_coding;retained_intron;nonsense_mediated_decay;processed_transcript	5.13971	4.53542	4.81488	6.96785	6.61692	7.19001	1949	1845	1755	2742	2588	2442
ENSG00000008130	chr1	1751232	1778790	-	NADK	ENST00000341426;ENST00000341991;ENST00000378625;ENST00000342348;ENST00000498806;ENST00000469045;ENST00000480499;ENST00000497747;ENST00000477235;ENST00000489538;ENST00000497615;ENST00000497186;ENST00000492845;ENST00000492768;ENST00000460602;ENST00000464373	GO:0000166(nucleotide binding);GO:0003951(NAD+ kinase activity);GO:0005515(protein binding);GO:0005524(ATP binding);GO:0005829(cytosol);GO:0006741(NADP biosynthetic process);GO:0016301(kinase activity);GO:0016310(phosphorylation);GO:0016740(transferase activity);GO:0019674(NAD metabolic process);GO:0035774(positive regulation of insulin secretion involved in cellular response to glucose stimulus)…	00760(Nicotinate and nicotinamide metabolism);00760(Nicotinate and nicotinamide metabolism)	K00858	EC:2.7.1.23	NAD kinase [Source:HGNC Symbol;Acc:HGNC:29831]	protein_coding;nonsense_mediated_decay;retained_intron;processed_transcript	14.7985	14.4747	14.7181	20.205	19.8317	18.2013	6118	6421	5850	8681	8471	6752
ENSG00000008226	chr3	38039205	38122737	+	DLEC1	ENST00000440294;ENST00000346219;ENST00000308059;ENST00000478428	GO:0003674(molecular_function);GO:0005737(cytoplasm);GO:0005829(cytosol);GO:0008285(negative regulation of cell population proliferation);GO:0008285(negative regulation of cell population proliferation)	NA	NA	NA	DLEC1 cilia and flagella associated protein [Source:HGNC Symbol;Acc:HGNC:2899]	retained_intron;protein_coding	0.0297349	0.045841	0.0192267	0.00666345	0.0127605	0.0261393	19	31	12	6	9	15
ENSG00000008256	chr7	6161776	6272644	-	CYTH3	ENST00000396741;ENST00000350796;ENST00000465320;ENST00000495176;ENST00000461891;ENST00000466543;ENST00000491641;ENST00000478541;ENST00000481329;ENST00000482460	GO:0000139(Golgi membrane);GO:0001726(ruffle);GO:0005085(guanyl-nucleotide exchange factor activity);GO:0005086(ARF guanyl-nucleotide exchange factor activity);GO:0005515(protein binding);GO:0005547(phosphatidylinositol-3,4,5-trisphosphate binding);GO:0005654(nucleoplasm);GO:0005737(cytoplasm);GO:0005829(cytosol);GO:0005886(plasma membrane);GO:0005912(adherens junction);GO:0005923(bicellular tigh…	04072(Phospholipase D signaling pathway);04144(Endocytosis);04144(Endocytosis)	K18441	NA	cytohesin 3 [Source:HGNC Symbol;Acc:HGNC:9504]	protein_coding;processed_transcript;retained_intron	13.1643	13.2035	13.787	14.5657	14.1798	13.7409	5673	6103	5712	6526	6312	5314
ENSG00000008277	chr7	87934143	88202889	+	ADAM22	ENST00000398204;ENST00000439864;ENST00000412441;ENST00000398209;ENST00000476330	GO:0004222(metalloendopeptidase activity);GO:0005178(integrin binding);GO:0005515(protein binding);GO:0005886(plasma membrane);GO:0006508(proteolysis);GO:0007155(cell adhesion);GO:0007162(negative regulation of cell adhesion);GO:0007417(central nervous system development);GO:0008237(metallopeptidase activity);GO:0008344(adult locomotory behavior);GO:0014037(Schwann cell differentiation);GO:001602…	NA	K16068	EC:3.4.24.-	ADAM metallopeptidase domain 22 [Source:HGNC Symbol;Acc:HGNC:201]	protein_coding;processed_transcript	0.173557	0.193687	0.216521	0.110524	0.107321	0.143726	159	190	190	105	102	118
ENSG00000008282	chr7	106090503	106112576	-	SYPL1	ENST00000455385;ENST00000011473;ENST00000464029;ENST00000470347;ENST00000634737;ENST00000460770;ENST00000483448	GO:0005515(protein binding);GO:0005887(integral component of plasma membrane);GO:0007268(chemical synaptic transmission);GO:0008021(synaptic vesicle);GO:0016020(membrane);GO:0016021(integral component of membrane);GO:0017075(syntaxin-1 binding);GO:0030141(secretory granule);GO:0030659(cytoplasmic vesicle membrane);GO:0030672(synaptic vesicle membrane);GO:0031410(cytoplasmic vesicle);GO:0042470(me…	NA	NA	NA	synaptophysin like 1 [Source:HGNC Symbol;Acc:HGNC:11507]	protein_coding;nonsense_mediated_decay;retained_intron	30.5895	31.691	32.7411	31.7248	32.8335	31.2857	6360	7070	6544	6859	7055	5837
ENSG00000008283	chr17	63432304	63446340	-	CYB561	ENST00000360793;ENST00000584031;ENST00000392976;ENST00000582297;ENST00000581573;ENST00000448884;ENST00000585153;ENST00000582034;ENST00000542042;ENST00000581163;ENST00000582997;ENST00000582143;ENST00000577368;ENST00000578016;ENST00000578072;ENST00000583478;ENST00000580592	GO:0000293(ferric-chelate reductase activity);GO:0005515(protein binding);GO:0005765(lysosomal membrane);GO:0016020(membrane);GO:0016021(integral component of membrane);GO:0016491(oxidoreductase activity);GO:0022900(electron transport chain);GO:0030658(transport vesicle membrane);GO:0031410(cytoplasmic vesicle);GO:0046872(metal ion binding);GO:0055114(oxidation-reduction process);GO:0055114(oxida…	NA	K08360	EC:7.2.1.3	cytochrome b561 [Source:HGNC Symbol;Acc:HGNC:2571]	protein_coding;processed_transcript;retained_intron	7.57741	7.54946	7.69002	7.07493	7.98941	6.80757	2981	3188	2909	2894	3249	2407
ENSG00000008294	chr17	50962174	51120868	-	SPAG9	ENST00000618113;ENST00000262013;ENST00000510283;ENST00000357122;ENST00000506500;ENST00000511312;ENST00000513906;ENST00000514613;ENST00000505173;ENST00000514205;ENST00000506483;ENST00000513827;ENST00000515685;ENST00000513547;ENST00000511987;ENST00000502329	GO:0000187(activation of MAPK activity);GO:0001669(acrosomal vesicle);GO:0005078(MAP-kinase scaffold activity);GO:0005515(protein binding);GO:0005737(cytoplasm);GO:0005764(lysosome);GO:0005765(lysosomal membrane);GO:0005829(cytosol);GO:0007257(activation of JUN kinase activity);GO:0008432(JUN kinase binding);GO:0016020(membrane);GO:0016021(integral component of membrane);GO:0016192(vesicle-mediat…	NA	K20317	NA	sperm associated antigen 9 [Source:HGNC Symbol;Acc:HGNC:14524]	protein_coding;retained_intron;processed_transcript	12.1541	11.7995	11.835	17.7177	18.084	17.4393	10788	11236	10099	16350	16583	13889
ENSG00000008300	chr3	48636463	48662886	-	CELSR3	ENST00000164024;ENST00000461362;ENST00000498057;ENST00000470999	GO:0001764(neuron migration);GO:0001932(regulation of protein phosphorylation);GO:0004888(transmembrane signaling receptor activity);GO:0004930(G protein-coupled receptor activity);GO:0005509(calcium ion binding);GO:0005515(protein binding);GO:0005886(plasma membrane);GO:0007155(cell adhesion);GO:0007156(homophilic cell adhesion via plasma membrane adhesion molecules);GO:0007165(signal transducti…	NA	K04602	NA	cadherin EGF LAG seven-pass G-type receptor 3 [Source:HGNC Symbol;Acc:HGNC:3230]	protein_coding;retained_intron	2.3169	2.36006	2.26311	2.87277	2.76435	2.58241	2381	2602	2236	3068	2935	2382
ENSG00000008311	chr7	122073549	122144255	-	AASS	ENST00000417368;ENST00000460376;ENST00000393376;ENST00000473553;ENST00000358954;ENST00000431170;ENST00000426162	GO:0003824(catalytic activity);GO:0004753(saccharopine dehydrogenase activity);GO:0005737(cytoplasm);GO:0005739(mitochondrion);GO:0005759(mitochondrial matrix);GO:0006554(lysine catabolic process);GO:0008152(metabolic process);GO:0016491(oxidoreductase activity);GO:0019477(L-lysine catabolic process);GO:0019878(lysine biosynthetic process via aminoadipic acid);GO:0033512(L-lysine catabolic proces…	00310(Lysine degradation);00310(Lysine degradation)	K14157	1.5.1.9;EC:1.5.1.8	aminoadipate-semialdehyde synthase [Source:HGNC Symbol;Acc:HGNC:17366]	protein_coding;retained_intron;processed_transcript;nonsense_mediated_decay	7.2125	7.10346	7.54818	6.81844	6.96903	6.72594	3568	3769	3588	3507	3561	2985
ENSG00000008323	chr12	6310436	6328505	+	PLEKHG6	ENST00000011684;ENST00000536531;ENST00000538208;ENST00000396988;ENST00000449001;ENST00000543000;ENST00000535616;ENST00000544743;ENST00000304581	GO:0000922(spindle pole);GO:0005085(guanyl-nucleotide exchange factor activity);GO:0005096(GTPase activator activity);GO:0005515(protein binding);GO:0005737(cytoplasm);GO:0005813(centrosome);GO:0005819(spindle);GO:0005856(cytoskeleton);GO:0005902(microvillus);GO:0030054(cell junction);GO:0032154(cleavage furrow);GO:0042995(cell projection);GO:0043547(positive regulation of GTPase activity);GO:004…	NA	NA	NA	pleckstrin homology and RhoGEF domain containing G6 [Source:HGNC Symbol;Acc:HGNC:25562]	protein_coding;processed_transcript	11.6936	11.6569	11.9913	11.2677	12.2543	11.1096	3696	3954	3643	3703	4004	3154
ENSG00000008324	chr3	42581840	42596934	+	SS18L2	ENST00000447630;ENST00000011691;ENST00000474941	GO:0003713(transcription coactivator activity);GO:0005515(protein binding);GO:0005634(nucleus);GO:0045893(positive regulation of transcription, DNA-templated);GO:0045944(positive regulation of transcription by RNA polymerase II);GO:0050775(positive regulation of dendrite morphogenesis);GO:1903508(positive regulation of nucleic acid-templated transcription);GO:1903508(positive regulation of nuclei…	NA	NA	NA	SS18 like 2 [Source:HGNC Symbol;Acc:HGNC:15593]	protein_coding;retained_intron	2.64229	2.80117	2.54135	2.78235	2.30672	2.49655	612	697	567	670	553	519
ENSG00000008382	chr19	4343527	4360086	+	MPND	ENST00000262966;ENST00000359935;ENST00000599840;ENST00000594716;ENST00000596722;ENST00000597036;ENST00000601877	GO:0003713(transcription coactivator activity);GO:0004843(thiol-dependent ubiquitin-specific protease activity);GO:0005515(protein binding);GO:0006338(chromatin remodeling);GO:0006508(proteolysis);GO:0008233(peptidase activity);GO:0008237(metallopeptidase activity);GO:0016787(hydrolase activity);GO:0042393(histone binding);GO:0045944(positive regulation of transcription by RNA polymerase II);GO:0…	NA	NA	NA	MPN domain containing [Source:HGNC Symbol;Acc:HGNC:25934]	protein_coding;nonsense_mediated_decay	4.2653	3.73785	3.98939	2.65296	3.04961	2.65015	651	612	585	423	480	363
ENSG00000008394	chr12	16347142	16609259	+	MGST1	ENST00000534835;ENST00000543076;ENST00000396210;ENST00000539036;ENST00000537878;ENST00000542256;ENST00000539708;ENST00000535309;ENST00000540056;ENST00000396209;ENST00000540126;ENST00000538885;ENST00000396207;ENST00000538857;ENST00000535624;ENST00000624056	GO:0004364(glutathione transferase activity);GO:0004602(glutathione peroxidase activity);GO:0005515(protein binding);GO:0005634(nucleus);GO:0005739(mitochondrion);GO:0005741(mitochondrial outer membrane);GO:0005778(peroxisomal membrane);GO:0005783(endoplasmic reticulum);GO:0005789(endoplasmic reticulum membrane);GO:0005886(plasma membrane);GO:0006805(xenobiotic metabolic process);GO:0010243(respo…	00480(Glutathione metabolism);00980(Metabolism of xenobiotics by cytochrome P450);00982(Drug metabolism - cytochrome P450);00983(Drug metabolism - other enzymes);01524(Platinum drug resistance);05200(Pathways in cancer);05204(Chemical carcinogenesis);05225(Hepatocellular carcinoma);05418(Fluid shear stress and atherosclerosis);05418(Fluid shear stress and atherosclerosis)	K00799	EC:2.5.1.18	microsomal glutathione S-transferase 1 [Source:HGNC Symbol;Acc:HGNC:7061]	processed_transcript;protein_coding;retained_intron;TEC	6.07585	5.77506	6.17532	5.16709	4.96937	4.44632	3357	3422	3284	2968	2839	2207
ENSG00000008405	chr12	106991364	107093549	-	CRY1	ENST00000008527;ENST00000552790;ENST00000549356;ENST00000546722;ENST00000550633	GO:0000122(negative regulation of transcription by RNA polymerase II);GO:0000166(nucleotide binding);GO:0003677(DNA binding);GO:0003690(double-stranded DNA binding);GO:0005515(protein binding);GO:0005634(nucleus);GO:0005737(cytoplasm);GO:0005739(mitochondrion);GO:0006094(gluconeogenesis);GO:0006975(DNA damage induced protein phosphorylation);GO:0007623(circadian rhythm);GO:0008134(transcription f…	04710(Circadian rhythm);04710(Circadian rhythm)	NA	NA	cryptochrome circadian regulator 1 [Source:HGNC Symbol;Acc:HGNC:2384]	protein_coding;retained_intron;processed_transcript	4.22692	3.78804	4.67637	4.07979	4.40452	4.1736	1500	1443	1596	1507	1615	1330
ENSG00000008438	chr19	46019153	46023053	-	PGLYRP1	ENST00000008938	GO:0002376(immune system process);GO:0005576(extracellular region);GO:0008270(zinc ion binding);GO:0008745(N-acetylmuramoyl-L-alanine amidase activity);GO:0009253(peptidoglycan catabolic process);GO:0009617(response to bacterium);GO:0016019(peptidoglycan immune receptor activity);GO:0016045(detection of bacterium);GO:0019730(antimicrobial humoral response);GO:0031640(killing of cells of other org…	NA	K01446	NA	peptidoglycan recognition protein 1 [Source:HGNC Symbol;Acc:HGNC:8904]	protein_coding	0.405464	0.420563	0.437601	0.524037	0.624908	0.431682	22	24	23	29	34	21
ENSG00000008441	chr19	12995608	13098796	+	NFIX	ENST00000360105	GO:0000122(negative regulation of transcription by RNA polymerase II);GO:0000790(nuclear chromatin);GO:0000981(DNA-binding transcription factor activity, RNA polymerase II-specific);GO:0003677(DNA binding);GO:0003700(DNA-binding transcription factor activity);GO:0005515(protein binding);GO:0005634(nucleus);GO:0005654(nucleoplasm);GO:0006260(DNA replication);GO:0006355(regulation of transcription,…	NA	K09171	NA	nuclear factor I X [Source:HGNC Symbol;Acc:HGNC:7788]	protein_coding	0.00776318	0	0.0104502	0.00806896	0.0184767	0.0431228	4	0	5	4	9	19
ENSG00000008513	chr8	133454848	133571940	-	ST3GAL1	ENST00000522652;ENST00000399640;ENST00000521180;ENST00000648219;ENST00000523854;ENST00000517668;ENST00000522204;ENST00000523855;ENST00000519435;ENST00000518298;ENST00000520020;ENST00000522873;ENST00000521627;ENST00000522285	GO:0000139(Golgi membrane);GO:0003836(beta-galactoside (CMP) alpha-2,3-sialyltransferase activity);GO:0005576(extracellular region);GO:0005794(Golgi apparatus);GO:0006054(N-acetylneuraminate metabolic process);GO:0006464(cellular protein modification process);GO:0006468(protein phosphorylation);GO:0006486(protein glycosylation);GO:0006487(protein N-linked glycosylation);GO:0008373(sialyltransfera…	00512(Mucin type O-glycan biosynthesis);00533(Glycosaminoglycan biosynthesis - keratan sulfate);00603(Glycosphingolipid biosynthesis - globo and isoglobo series);00604(Glycosphingolipid biosynthesis - ganglio series);00604(Glycosphingolipid biosynthesis - ganglio series)	K00780	EC:2.4.99.4	ST3 beta-galactoside alpha-2,3-sialyltransferase 1 [Source:HGNC Symbol;Acc:HGNC:10862]	protein_coding;retained_intron;processed_transcript	13.6184	13.4958	13.0457	16.8223	16.8436	16.1268	8943	9508	8236	11485	11429	9502
ENSG00000008516	chr16	3046561	3060726	+	MMP25	ENST00000336577;ENST00000575441	GO:0004222(metalloendopeptidase activity);GO:0005515(protein binding);GO:0005576(extracellular region);GO:0005886(plasma membrane);GO:0006508(proteolysis);GO:0006954(inflammatory response);GO:0008233(peptidase activity);GO:0008237(metallopeptidase activity);GO:0008270(zinc ion binding);GO:0016020(membrane);GO:0016021(integral component of membrane);GO:0016787(hydrolase activity);GO:0030198(extrac…	04928(Parathyroid hormone synthesis, secretion and action);04928(Parathyroid hormone synthesis, secretion and action)	K08003	EC:3.4.24.-	matrix metallopeptidase 25 [Source:HGNC Symbol;Acc:HGNC:14246]	protein_coding;retained_intron	0.376951	0.522745	0.480552	0.613513	0.634727	0.518488	119	177	146	202	207	147
ENSG00000008517	chr16	3065297	3069819	+	IL32	ENST00000325568;ENST00000534507;ENST00000613483;ENST00000531965;ENST00000396887;ENST00000532086;ENST00000526464;ENST00000440815;ENST00000529550;ENST00000551122;ENST00000548807;ENST00000528163;ENST00000444393;ENST00000008180;ENST00000532247;ENST00000396890;ENST00000525228;ENST00000525643;ENST00000675975;ENST00000548652;ENST00000525377;ENST00000530538;ENST00000549213;ENST00000552936;ENST00000548476…	GO:0005125(cytokine activity);GO:0005515(protein binding);GO:0005576(extracellular region);GO:0005615(extracellular space);GO:0005829(cytosol);GO:0006952(defense response);GO:0006955(immune response);GO:0007155(cell adhesion);GO:0016020(membrane);GO:0019221(cytokine-mediated signaling pathway);GO:0019221(cytokine-mediated signaling pathway)	04060(Cytokine-cytokine receptor interaction);04060(Cytokine-cytokine receptor interaction)	NA	NA	interleukin 32 [Source:HGNC Symbol;Acc:HGNC:16830]	protein_coding;retained_intron	35.9457	35.1366	35.9522	31.394	31.7487	32.5574	8564	8982	8237	7778	7819	6965
ENSG00000008710	chr16	2088708	2135898	-	PKD1	ENST00000262304;ENST00000423118;ENST00000472577;ENST00000564313;ENST00000561668;ENST00000485120;ENST00000562425;ENST00000567355;ENST00000472659;ENST00000568796;ENST00000570253;ENST00000562297;ENST00000486339;ENST00000483731;ENST00000566905;ENST00000496574;ENST00000566784;ENST00000471603;ENST00000480227;ENST00000469851;ENST00000483814;ENST00000474088;ENST00000475889;ENST00000565639;ENST00000564865…	GO:0000139(Golgi membrane);GO:0001502(cartilage condensation);GO:0001568(blood vessel development);GO:0001701(in utero embryonic development);GO:0001822(kidney development);GO:0001889(liver development);GO:0001892(embryonic placenta development);GO:0002133(polycystin complex);GO:0005261(cation channel activity);GO:0005262(calcium channel activity);GO:0005515(protein binding);GO:0005634(nucleus);G…	NA	K04985	NA	polycystin 1, transient receptor potential channel interacting [Source:HGNC Symbol;Acc:HGNC:9008]	protein_coding;retained_intron;nonsense_mediated_decay;processed_transcript	1.66283	1.69984	1.57314	1.70475	1.89842	1.85408	2293	2520	2087	2449	2709	2296
ENSG00000008735	chr22	50600793	50613981	+	MAPK8IP2	ENST00000329492;ENST00000008876	GO:0001540(amyloid-beta binding);GO:0001662(behavioral fear response);GO:0005078(MAP-kinase scaffold activity);GO:0005198(structural molecule activity);GO:0005515(protein binding);GO:0005737(cytoplasm);GO:0007172(signal complex assembly);GO:0007254(JNK cascade);GO:0007617(mating behavior);GO:0010469(regulation of signaling receptor activity);GO:0014069(postsynaptic density);GO:0019894(kinesin bin…	04010(MAPK signaling pathway);04010(MAPK signaling pathway)	K04435	NA	mitogen-activated protein kinase 8 interacting protein 2 [Source:HGNC Symbol;Acc:HGNC:6883]	protein_coding;retained_intron	4.63925	5.01927	4.89451	11.7231	11.5088	11.0164	1993	2314	2022	5236	5108	4247
ENSG00000008838	chr17	40019097	40061215	-	MED24	ENST00000394126;ENST00000356271;ENST00000394128;ENST00000394127;ENST00000491466;ENST00000579364;ENST00000422942;ENST00000501516;ENST00000470126;ENST00000492176;ENST00000580720;ENST00000580885;ENST00000580921;ENST00000584782;ENST00000495586;ENST00000584077;ENST00000585249;ENST00000577488;ENST00000428757;ENST00000580008;ENST00000479829;ENST00000543759;ENST00000537674;ENST00000578161;ENST00000581054…	GO:0000151(ubiquitin ligase complex);GO:0003712(transcription coregulator activity);GO:0003713(transcription coactivator activity);GO:0004402(histone acetyltransferase activity);GO:0005515(protein binding);GO:0005634(nucleus);GO:0005654(nucleoplasm);GO:0006366(transcription by RNA polymerase II);GO:0006367(transcription initiation from RNA polymerase II promoter);GO:0016567(protein ubiquitination…	04919(Thyroid hormone signaling pathway);04919(Thyroid hormone signaling pathway)	K15167	NA	mediator complex subunit 24 [Source:HGNC Symbol;Acc:HGNC:22963]	protein_coding;nonsense_mediated_decay;retained_intron;processed_transcript	9.41173	8.82721	9.71025	9.14092	8.97166	8.37069	4867	4897	4825	4916	4793	3888
ENSG00000008853	chr8	22987417	23020192	+	RHOBTB2	ENST00000519685;ENST00000524077;ENST00000518534;ENST00000522948;ENST00000251822;ENST00000517528;ENST00000519210	GO:0000166(nucleotide binding);GO:0003924(GTPase activity);GO:0005515(protein binding);GO:0005525(GTP binding);GO:0005737(cytoplasm);GO:0005829(cytosol);GO:0005856(cytoskeleton);GO:0005886(plasma membrane);GO:0005938(cell cortex);GO:0007015(actin filament organization);GO:0007264(small GTPase mediated signal transduction);GO:0008360(regulation of cell shape);GO:0019901(protein kinase binding);GO:…	04120(Ubiquitin mediated proteolysis);04120(Ubiquitin mediated proteolysis)	K07868	NA	Rho related BTB domain containing 2 [Source:HGNC Symbol;Acc:HGNC:18756]	protein_coding;processed_transcript;retained_intron	8.36776	8.06664	8.62991	7.93135	8.32089	7.44314	4104	4245	4070	4044	4218	3277
ENSG00000008869	chr2	36968383	37084372	-	HEATR5B	ENST00000425467;ENST00000233099;ENST00000471051;ENST00000467978;ENST00000478810	GO:0005515(protein binding);GO:0005829(cytosol);GO:0006897(endocytosis);GO:0008104(protein localization);GO:0016020(membrane);GO:0030139(endocytic vesicle);GO:0042147(retrograde transport, endosome to Golgi);GO:0042147(retrograde transport, endosome to Golgi)	NA	NA	NA	HEAT repeat containing 5B [Source:HGNC Symbol;Acc:HGNC:29273]	protein_coding;retained_intron	6.94521	7.5824	7.90733	7.72879	7.68261	7.72339	4244	4970	4645	4911	4851	4235
ENSG00000008952	chr3	169966635	169993831	+	SEC62	ENST00000461933;ENST00000460513;ENST00000337002;ENST00000480708;ENST00000487736;ENST00000469515;ENST00000481435;ENST00000497277;ENST00000469890;ENST00000470355	GO:0005783(endoplasmic reticulum);GO:0005789(endoplasmic reticulum membrane);GO:0005791(rough endoplasmic reticulum);GO:0005829(cytosol);GO:0006613(cotranslational protein targeting to membrane);GO:0006620(posttranslational protein targeting to endoplasmic reticulum membrane);GO:0015031(protein transport);GO:0016020(membrane);GO:0016021(integral component of membrane);GO:0030176(integral componen…	03060(Protein export);04141(Protein processing in endoplasmic reticulum);04141(Protein processing in endoplasmic reticulum)	K12275	NA	SEC62 homolog, preprotein translocation factor [Source:HGNC Symbol;Acc:HGNC:11846]	processed_transcript;nonsense_mediated_decay;protein_coding;retained_intron	11.1972	10.5172	11.8365	12.3709	11.6122	12.0278	6584	6635	6692	7565	7057	6346
ENSG00000008988	chr8	56067295	56074581	-	RPS20	ENST00000519807;ENST00000618656;ENST00000524349;ENST00000520490;ENST00000009589;ENST00000521262;ENST00000523936;ENST00000521289;ENST00000518875;ENST00000519369	GO:0000184(nuclear-transcribed mRNA catabolic process, nonsense-mediated decay);GO:0003723(RNA binding);GO:0003735(structural constituent of ribosome);GO:0005515(protein binding);GO:0005654(nucleoplasm);GO:0005737(cytoplasm);GO:0005829(cytosol);GO:0005840(ribosome);GO:0006412(translation);GO:0006413(translational initiation);GO:0006614(SRP-dependent cotranslational protein targeting to membrane);…	03010(Ribosome);03010(Ribosome)	K02969	NA	ribosomal protein S20 [Source:HGNC Symbol;Acc:HGNC:10405]	protein_coding;processed_transcript;retained_intron	100.018	98.0488	99.376	96.3532	94.4818	98.3654	21558	22673	20591	21594	21046	19027
ENSG00000009307	chr1	114716913	114758050	-	CSDE1	ENST00000339438;ENST00000610726;ENST00000438362;ENST00000358528;ENST00000261443;ENST00000530886;ENST00000369530;ENST00000483407;ENST00000534699;ENST00000483030;ENST00000530784;ENST00000529046;ENST00000534389;ENST00000525970;ENST00000533818;ENST00000524652	GO:0003676(nucleic acid binding);GO:0003723(RNA binding);GO:0005515(protein binding);GO:0005737(cytoplasm);GO:0005794(Golgi apparatus);GO:0005829(cytosol);GO:0005886(plasma membrane);GO:0008584(male gonad development);GO:0010494(cytoplasmic stress granule);GO:0034063(stress granule assembly);GO:0070937(CRD-mediated mRNA stability complex);GO:0070966(nuclear-transcribed mRNA catabolic process, no-…	NA	NA	NA	cold shock domain containing E1 [Source:HGNC Symbol;Acc:HGNC:29905]	protein_coding;processed_transcript;retained_intron	66.5403	67.6651	68.7435	70.5712	68.7163	66.9729	28506	31098	28314	31440	30422	25753
ENSG00000009335	chr7	157138916	157269370	+	UBE3C	ENST00000611269;ENST00000348165;ENST00000430750;ENST00000469336;ENST00000470408;ENST00000497368;ENST00000494532;ENST00000474153	GO:0000209(protein polyubiquitination);GO:0000502(proteasome complex);GO:0004842(ubiquitin-protein transferase activity);GO:0005515(protein binding);GO:0005634(nucleus);GO:0006511(ubiquitin-dependent protein catabolic process);GO:0016567(protein ubiquitination);GO:0016740(transferase activity);GO:0061630(ubiquitin protein ligase activity);GO:0061631(ubiquitin conjugating enzyme activity);GO:00616…	04120(Ubiquitin mediated proteolysis);04120(Ubiquitin mediated proteolysis)	K10589	EC:2.3.2.26	ubiquitin protein ligase E3C [Source:HGNC Symbol;Acc:HGNC:16803]	protein_coding;nonsense_mediated_decay;retained_intron	10.6816	10.6739	11.0618	11.4733	11.7914	10.6961	7299	7826	7267	8153	8328	6561
ENSG00000009413	chr6	111299028	111483715	-	REV3L	ENST00000462119;ENST00000434009;ENST00000422377;ENST00000368802;ENST00000358835;ENST00000435970;ENST00000619481;ENST00000413831;ENST00000492520;ENST00000467500;ENST00000470871;ENST00000460981;ENST00000494858	GO:0000166(nucleotide binding);GO:0000724(double-strand break repair via homologous recombination);GO:0003676(nucleic acid binding);GO:0003677(DNA binding);GO:0003887(DNA-directed DNA polymerase activity);GO:0005515(protein binding);GO:0005634(nucleus);GO:0005654(nucleoplasm);GO:0005730(nucleolus);GO:0006260(DNA replication);GO:0006261(DNA-dependent DNA replication);GO:0006281(DNA repair);GO:0006…	01524(Platinum drug resistance);03460(Fanconi anemia pathway);03460(Fanconi anemia pathway)	K02350	EC:2.7.7.7	REV3 like, DNA directed polymerase zeta catalytic subunit [Source:HGNC Symbol;Acc:HGNC:9968]	processed_transcript;nonsense_mediated_decay;protein_coding;retained_intron	3.01625	3.11005	2.93299	4.37564	4.71172	4.26022	2786	3080	2602	4199	4492	3527
ENSG00000009694	X	124375903	124963817	-	TENM1	ENST00000422452	GO:0005576(extracellular region);GO:0005634(nucleus);GO:0005737(cytoplasm);GO:0005783(endoplasmic reticulum);GO:0005794(Golgi apparatus);GO:0005856(cytoskeleton);GO:0005886(plasma membrane);GO:0005887(integral component of plasma membrane);GO:0006359(regulation of transcription by RNA polymerase III);GO:0006955(immune response);GO:0007157(heterophilic cell-cell adhesion via plasma membrane cell a…	NA	NA	NA	teneurin transmembrane protein 1 [Source:HGNC Symbol;Acc:HGNC:8117]	protein_coding	0	0	0	0	0.00700628	0.00273494	0	0	0	0	7	3
ENSG00000009709	chr1	18630846	18748866	+	PAX7	ENST00000420770	GO:0000790(nuclear chromatin);GO:0000981(DNA-binding transcription factor activity, RNA polymerase II-specific);GO:0003677(DNA binding);GO:0003700(DNA-binding transcription factor activity);GO:0005634(nucleus);GO:0006338(chromatin remodeling);GO:0006355(regulation of transcription, DNA-templated);GO:0007275(multicellular organism development);GO:0007517(muscle organ development);GO:0007519(skelet…	05202(Transcriptional misregulation in cancer)	NA	NA	paired box 7 [Source:HGNC Symbol;Acc:HGNC:8621]	protein_coding	0	0.00562078	0	0	0	0	0	3	0	0	0	0
ENSG00000009724	chr1	11026523	11047239	-	MASP2	ENST00000400897;ENST00000478645;ENST00000480221;ENST00000400898	GO:0001855(complement component C4b binding);GO:0001867(complement activation, lectin pathway);GO:0002376(immune system process);GO:0004252(serine-type endopeptidase activity);GO:0005509(calcium ion binding);GO:0005515(protein binding);GO:0005576(extracellular region);GO:0005615(extracellular space);GO:0006508(proteolysis);GO:0006956(complement activation);GO:0006958(complement activation, classi…	04610(Complement and coagulation cascades);05150(Staphylococcus aureus infection);05150(Staphylococcus aureus infection)	K03993	EC:3.4.21.104	mannan binding lectin serine peptidase 2 [Source:HGNC Symbol;Acc:HGNC:6902]	protein_coding;retained_intron	0.237187	0.238865	0.31664	0.288647	0.18568	0.332693	76	82	97	97	62	96
ENSG00000009780	chr1	27725961	27763116	+	FAM76A	ENST00000373954;ENST00000419687;ENST00000530324;ENST00000234549;ENST00000373949;ENST00000010299;ENST00000446647	GO:0005654(nucleoplasm);GO:0005654(nucleoplasm)	NA	NA	NA	family with sequence similarity 76 member A [Source:HGNC Symbol;Acc:HGNC:28530]	protein_coding	3.72483	3.551	3.85811	3.41316	3.48317	3.16938	1118	1145	1115	1067	1081	855
ENSG00000009790	chr1	209756032	209782320	+	TRAF3IP3	ENST00000400959;ENST00000367025;ENST00000367024;ENST00000476050;ENST00000460314;ENST00000467830	GO:0005515(protein binding);GO:0016020(membrane);GO:0016021(integral component of membrane);GO:0016021(integral component of membrane)	NA	NA	NA	TRAF3 interacting protein 3 [Source:HGNC Symbol;Acc:HGNC:30766]	protein_coding;retained_intron;processed_transcript	0.0159234	0.0507228	0.0160235	0.0208279	0.0336927	0.0333489	10	32	10	15	22	19
ENSG00000009830	chr14	77274956	77320883	-	POMT2	ENST00000261534;ENST00000554767;ENST00000452340;ENST00000556394;ENST00000556446;ENST00000556171;ENST00000555134;ENST00000554564;ENST00000554884;ENST00000553880;ENST00000557675;ENST00000556404;ENST00000556851;ENST00000557289;ENST00000553863;ENST00000556326;ENST00000555675;ENST00000556880;ENST00000555788	GO:0000030(mannosyltransferase activity);GO:0004169(dolichyl-phosphate-mannose-protein mannosyltransferase activity);GO:0005783(endoplasmic reticulum);GO:0005789(endoplasmic reticulum membrane);GO:0006486(protein glycosylation);GO:0006493(protein O-linked glycosylation);GO:0016020(membrane);GO:0016021(integral component of membrane);GO:0016740(transferase activity);GO:0016757(transferase activity…	00514(Other types of O-glycan biosynthesis);00515(Mannose type O-glycan biosynthesis);00515(Mannose type O-glycan biosynthesis)	K00728	EC:2.4.1.109	protein O-mannosyltransferase 2 [Source:HGNC Symbol;Acc:HGNC:19743]	protein_coding;retained_intron;processed_transcript;nonsense_mediated_decay	3.19138	3.48827	3.61223	2.98724	2.61328	2.76038	2374	2782	2583	2313	2010	1846
ENSG00000009844	chr6	142147162	142224685	+	VTA1	ENST00000452973;ENST00000620996;ENST00000367621;ENST00000367630;ENST00000491881	GO:0005515(protein binding);GO:0005654(nucleoplasm);GO:0005737(cytoplasm);GO:0005768(endosome);GO:0005771(multivesicular body);GO:0005829(cytosol);GO:0008022(protein C-terminus binding);GO:0010008(endosome membrane);GO:0015031(protein transport);GO:0016020(membrane);GO:0016197(endosomal transport);GO:0016236(macroautophagy);GO:0019058(viral life cycle);GO:0032511(late endosome to vacuole transpor…	04144(Endocytosis);04144(Endocytosis)	K12199	NA	vesicle trafficking 1 [Source:HGNC Symbol;Acc:HGNC:20954]	protein_coding;processed_transcript	7.69544	7.95868	7.97244	7.04959	7.00202	7.18023	4141	4596	4125	3947	3896	3468
ENSG00000009950	chr7	73593194	73624540	-	MLXIPL	ENST00000345114;ENST00000434326;ENST00000313375;ENST00000467221;ENST00000476404;ENST00000488212;ENST00000456640	GO:0000122(negative regulation of transcription by RNA polymerase II);GO:0000790(nuclear chromatin);GO:0000978(RNA polymerase II cis-regulatory region sequence-specific DNA binding);GO:0000981(DNA-binding transcription factor activity, RNA polymerase II-specific);GO:0001227(DNA-binding transcription repressor activity, RNA polymerase II-specific);GO:0003677(DNA binding);GO:0003700(DNA-binding tra…	04931(Insulin resistance);04932(Non-alcoholic fatty liver disease (NAFLD));04932(Non-alcoholic fatty liver disease (NAFLD))	K09113	NA	MLX interacting protein like [Source:HGNC Symbol;Acc:HGNC:12744]	nonsense_mediated_decay;protein_coding;retained_intron	0.226226	0.208744	0.237914	0.214028	0.165302	0.0618096	83	82	82	83	62	20
ENSG00000009954	chr7	73440406	73522293	-	BAZ1B	ENST00000339594;ENST00000404251;ENST00000466844	GO:0000166(nucleotide binding);GO:0000793(condensed chromosome);GO:0004713(protein tyrosine kinase activity);GO:0004715(non-membrane spanning protein tyrosine kinase activity);GO:0005515(protein binding);GO:0005524(ATP binding);GO:0005634(nucleus);GO:0005654(nucleoplasm);GO:0005721(pericentric heterochromatin);GO:0006333(chromatin assembly or disassembly);GO:0006338(chromatin remodeling);GO:00063…	NA	NA	NA	bromodomain adjacent to zinc finger domain 1B [Source:HGNC Symbol;Acc:HGNC:961]	protein_coding;retained_intron	15.8908	17.0859	16.582	17.8	16.5769	16.749	8317	9594	8345	9689	8967	7868
ENSG00000010017	chr6	13621498	13711835	-	RANBP9	ENST00000011619;ENST00000469916	GO:0000151(ubiquitin ligase complex);GO:0000165(MAPK cascade);GO:0005515(protein binding);GO:0005634(nucleus);GO:0005737(cytoplasm);GO:0005829(cytosol);GO:0005875(microtubule associated complex);GO:0005886(plasma membrane);GO:0007010(cytoskeleton organization);GO:0007020(microtubule nucleation);GO:0007166(cell surface receptor signaling pathway);GO:0007411(axon guidance);GO:0008536(Ran GTPase bin…	NA	NA	NA	RAN binding protein 9 [Source:HGNC Symbol;Acc:HGNC:13727]	protein_coding;processed_transcript	16.3332	16.0348	16.0981	16.1549	16.9077	16.0063	4381	4614	4151	4506	4687	3853
ENSG00000010030	chr6	36354091	36387800	-	ETV7	ENST00000339796;ENST00000627426;ENST00000373737;ENST00000615781;ENST00000620358	GO:0000122(negative regulation of transcription by RNA polymerase II);GO:0000790(nuclear chromatin);GO:0000977(RNA polymerase II regulatory region sequence-specific DNA binding);GO:0000981(DNA-binding transcription factor activity, RNA polymerase II-specific);GO:0001227(DNA-binding transcription repressor activity, RNA polymerase II-specific);GO:0003677(DNA binding);GO:0003700(DNA-binding transcr…	05202(Transcriptional misregulation in cancer);05202(Transcriptional misregulation in cancer)	K03211	NA	ETS variant transcription factor 7 [Source:HGNC Symbol;Acc:HGNC:18160]	protein_coding	0.218053	0.475215	0.431237	0.284444	0.323026	0.30957	39	91	74	54	60	51
ENSG00000010072	chr1	231337104	231353132	+	SPRTN	ENST00000391858;ENST00000008440;ENST00000295050;ENST00000492437;ENST00000366644;ENST00000469904	GO:0003677(DNA binding);GO:0005515(protein binding);GO:0005634(nucleus);GO:0005654(nucleoplasm);GO:0005694(chromosome);GO:0006281(DNA repair);GO:0006974(cellular response to DNA damage stimulus);GO:0009411(response to UV);GO:0016607(nuclear speck);GO:0019985(translesion synthesis);GO:0031398(positive regulation of protein ubiquitination);GO:0031593(polyubiquitin modification-dependent protein bin…	NA	NA	NA	SprT-like N-terminal domain [Source:HGNC Symbol;Acc:HGNC:25356]	protein_coding;processed_transcript	4.34612	3.97556	4.76431	3.36756	3.79435	3.4818	1905	1870	2009	1537	1719	1371
ENSG00000010165	chr1	171781660	171797717	+	EEF1AKNMT	ENST00000361735;ENST00000485629;ENST00000362019;ENST00000478330;ENST00000466643;ENST00000476386	GO:0003824(catalytic activity);GO:0005515(protein binding);GO:0008152(metabolic process);GO:0008168(methyltransferase activity);GO:0016740(transferase activity);GO:0032259(methylation);GO:0032259(methylation)	NA	NA	NA	eEF1A lysine and N-terminal methyltransferase [Source:HGNC Symbol;Acc:HGNC:24248]	protein_coding;processed_transcript	7.74923	8.49063	8.00559	6.56798	6.07108	6.26994	2203	2589	2188	1943	1784	1601
ENSG00000010219	chr12	4562204	4613888	+	DYRK4	ENST00000539309;ENST00000540757;ENST00000540644;ENST00000545571;ENST00000536137;ENST00000541024;ENST00000544671;ENST00000544050	GO:0000166(nucleotide binding);GO:0004672(protein kinase activity);GO:0004674(protein serine/threonine kinase activity);GO:0004712(protein serine/threonine/tyrosine kinase activity);GO:0004713(protein tyrosine kinase activity);GO:0005515(protein binding);GO:0005524(ATP binding);GO:0005634(nucleus);GO:0005737(cytoplasm);GO:0005856(cytoskeleton);GO:0006468(protein phosphorylation);GO:0016301(kinase…	NA	K18669	EC:2.7.12.1	dual specificity tyrosine phosphorylation regulated kinase 4 [Source:HGNC Symbol;Acc:HGNC:3095]	nonsense_mediated_decay;protein_coding;retained_intron	0.223139	0.291046	0.290899	0.232137	0.260359	0.291386	121	167	149	131	144	139
ENSG00000010244	chr17	32350117	32381886	+	ZNF207	ENST00000394670;ENST00000321233;ENST00000394673;ENST00000579634;ENST00000342555;ENST00000577908;ENST00000577324;ENST00000578918;ENST00000579416;ENST00000582705;ENST00000584696;ENST00000579810	GO:0000070(mitotic sister chromatid segregation);GO:0000775(chromosome, centromeric region);GO:0000776(kinetochore);GO:0000777(condensed chromosome kinetochore);GO:0001578(microtubule bundle formation);GO:0003676(nucleic acid binding);GO:0003677(DNA binding);GO:0003700(DNA-binding transcription factor activity);GO:0003723(RNA binding);GO:0005515(protein binding);GO:0005634(nucleus);GO:0005654(nuc…	NA	NA	NA	zinc finger protein 207 [Source:HGNC Symbol;Acc:HGNC:12998]	protein_coding;retained_intron	8.62784	8.73111	9.08898	9.37475	9.2896	8.88569	10132	11001	10261	11449	11274	9364
ENSG00000010256	chr3	48599002	48610976	-	UQCRC1	ENST00000471189;ENST00000203407;ENST00000480561;ENST00000460105;ENST00000472438;ENST00000412343;ENST00000467690;ENST00000463708;ENST00000493806	GO:0003824(catalytic activity);GO:0005515(protein binding);GO:0005739(mitochondrion);GO:0005743(mitochondrial inner membrane);GO:0005746(mitochondrial respirasome);GO:0005750(mitochondrial respiratory chain complex III);GO:0005829(cytosol);GO:0006119(oxidative phosphorylation);GO:0006122(mitochondrial electron transport, ubiquinol to cytochrome c);GO:0008121(ubiquinol-cytochrome-c reductase activ…	00190(Oxidative phosphorylation);04260(Cardiac muscle contraction);04714(Thermogenesis);04932(Non-alcoholic fatty liver disease (NAFLD));05010(Alzheimer disease);05012(Parkinson disease);05016(Huntington disease);05016(Huntington disease)	K00414	NA	ubiquinol-cytochrome c reductase core protein 1 [Source:HGNC Symbol;Acc:HGNC:12585]	retained_intron;protein_coding;nonsense_mediated_decay;processed_transcript	57.5533	58.84	59.5342	54.6838	56.0991	51.2564	13674	14998	13598	13510	13773	10930
ENSG00000010270	chr7	38178222	38230671	+	STARD3NL	ENST00000009041;ENST00000434197;ENST00000471550;ENST00000396013;ENST00000440144;ENST00000453225;ENST00000429075	GO:0005515(protein binding);GO:0005765(lysosomal membrane);GO:0005768(endosome);GO:0005789(endoplasmic reticulum membrane);GO:0005829(cytosol);GO:0006700(C21-steroid hormone biosynthetic process);GO:0010008(endosome membrane);GO:0015485(cholesterol binding);GO:0016020(membrane);GO:0016021(integral component of membrane);GO:0031902(late endosome membrane);GO:0042803(protein homodimerization activi…	NA	NA	NA	STARD3 N-terminal like [Source:HGNC Symbol;Acc:HGNC:19169]	protein_coding;retained_intron	6.90259	6.78574	7.30959	6.86238	7.15376	6.25419	2228	2351	2267	2302	2386	1811
ENSG00000010278	chr12	6199715	6238271	+	CD9	ENST00000382518;ENST00000642746;ENST00000543916;ENST00000538834;ENST00000645368;ENST00000610354;ENST00000382519;ENST00000546073;ENST00000009180;ENST00000536586;ENST00000538418;ENST00000645565;ENST00000382515;ENST00000481267;ENST00000646407;ENST00000540891	GO:0002576(platelet degranulation);GO:0005178(integrin binding);GO:0005515(protein binding);GO:0005576(extracellular region);GO:0005615(extracellular space);GO:0005886(plasma membrane);GO:0005887(integral component of plasma membrane);GO:0005925(focal adhesion);GO:0007155(cell adhesion);GO:0007338(single fertilization);GO:0007342(fusion of sperm to egg plasma membrane involved in single fertiliza…	04640(Hematopoietic cell lineage);04640(Hematopoietic cell lineage)	NA	NA	CD9 molecule [Source:HGNC Symbol;Acc:HGNC:1709]	protein_coding;retained_intron;processed_transcript	38.9333	38.4208	39.18	54.1207	56.7282	50.2986	12027	12732	11636	17382	18106	13944
ENSG00000010282	chr3	42692663	42702824	-	HHATL	ENST00000441594	GO:0005515(protein binding);GO:0005783(endoplasmic reticulum);GO:0005789(endoplasmic reticulum membrane);GO:0016020(membrane);GO:0016021(integral component of membrane);GO:0016746(transferase activity, transferring acyl groups);GO:0048471(perinuclear region of cytoplasm);GO:0060262(negative regulation of N-terminal protein palmitoylation)	NA	NA	NA	hedgehog acyltransferase like [Source:HGNC Symbol;Acc:HGNC:13242]	protein_coding	0	0	0	0.0448593	0	0.0229004	0	0	0	10	0	5
ENSG00000010292	chr12	6493356	6531955	+	NCAPD2	ENST00000541399;ENST00000539714;ENST00000536538;ENST00000382457;ENST00000539084;ENST00000315579;ENST00000545732;ENST00000536090;ENST00000542472;ENST00000538600;ENST00000542492;ENST00000535804;ENST00000539885	GO:0000228(nuclear chromosome);GO:0000278(mitotic cell cycle);GO:0000779(condensed chromosome, centromeric region);GO:0000793(condensed chromosome);GO:0000796(condensin complex);GO:0000797(condensin core heterodimer);GO:0000799(nuclear condensin complex);GO:0003682(chromatin binding);GO:0005515(protein binding);GO:0005634(nucleus);GO:0005654(nucleoplasm);GO:0005694(chromosome);GO:0005737(cytoplas…	NA	K06677	NA	non-SMC condensin I complex subunit D2 [Source:HGNC Symbol;Acc:HGNC:24305]	processed_transcript;protein_coding;nonsense_mediated_decay;retained_intron	18.2438	17.7396	17.334	17.3898	17.1088	16.318	8754	9134	7998	8677	8485	7030
ENSG00000010295	chr12	6538375	6556083	-	IFFO1	ENST00000436152;ENST00000472558;ENST00000471408;ENST00000336604;ENST00000396840;ENST00000487279;ENST00000619571;ENST00000356896;ENST00000615885;ENST00000488007;ENST00000396830	GO:0005882(intermediate filament);GO:0005882(intermediate filament)	NA	NA	NA	intermediate filament family orphan 1 [Source:HGNC Symbol;Acc:HGNC:24970]	protein_coding;retained_intron;nonsense_mediated_decay	0.860066	1.00272	1.12064	0.671795	0.852019	0.761171	334	419	421	273	342	266
ENSG00000010310	chr19	45668221	45683722	+	GIPR	ENST00000652180;ENST00000590918;ENST00000263281;ENST00000585889;ENST00000591322;ENST00000588816;ENST00000591224	GO:0002029(desensitization of G protein-coupled receptor signaling pathway);GO:0004888(transmembrane signaling receptor activity);GO:0004930(G protein-coupled receptor activity);GO:0005515(protein binding);GO:0005886(plasma membrane);GO:0006091(generation of precursor metabolites and energy);GO:0007165(signal transduction);GO:0007166(cell surface receptor signaling pathway);GO:0007186(G protein-c…	04024(cAMP signaling pathway);04080(Neuroactive ligand-receptor interaction);04080(Neuroactive ligand-receptor interaction)	K04580	NA	gastric inhibitory polypeptide receptor [Source:HGNC Symbol;Acc:HGNC:4271]	protein_coding;nonsense_mediated_decay;retained_intron	0.39969	0.653725	0.47937	0.607455	0.709145	0.5449	153	266	174	240	278	186
ENSG00000010318	chr3	52410660	52423641	+	PHF7	ENST00000327906;ENST00000473145;ENST00000482327;ENST00000614886;ENST00000615126;ENST00000498509;ENST00000465863	GO:0005515(protein binding);GO:0005634(nucleus);GO:0005654(nucleoplasm);GO:0005794(Golgi apparatus);GO:0005829(cytosol);GO:0005886(plasma membrane);GO:0016607(nuclear speck);GO:0046872(metal ion binding);GO:0046872(metal ion binding)	NA	NA	NA	PHD finger protein 7 [Source:HGNC Symbol;Acc:HGNC:18458]	protein_coding;retained_intron;processed_transcript	0.423095	0.571299	0.536828	0.481731	1.12315	0.80082	107	155	132	127	292	182
ENSG00000010319	chr3	52433035	52445103	-	SEMA3G	ENST00000231721	GO:0001755(neural crest cell migration);GO:0005102(signaling receptor binding);GO:0005515(protein binding);GO:0005576(extracellular region);GO:0005615(extracellular space);GO:0005887(integral component of plasma membrane);GO:0007411(axon guidance);GO:0030215(semaphorin receptor binding);GO:0030335(positive regulation of cell migration);GO:0030517(negative regulation of axon extension);GO:0045499(…	04360(Axon guidance)	K06840	NA	semaphorin 3G [Source:HGNC Symbol;Acc:HGNC:30400]	protein_coding	0.109232	0.0731152	0.0556412	0.0570619	0.0494868	0.0632569	41	30	21	23	20	22
ENSG00000010322	chr3	52455118	52493068	+	NISCH	ENST00000345716;ENST00000488380;ENST00000420808;ENST00000489895;ENST00000488157;ENST00000490425;ENST00000464280;ENST00000481211;ENST00000474188;ENST00000485765;ENST00000460759;ENST00000488243;ENST00000467594	GO:0005178(integrin binding);GO:0005515(protein binding);GO:0005737(cytoplasm);GO:0005768(endosome);GO:0005769(early endosome);GO:0005829(cytosol);GO:0005886(plasma membrane);GO:0006006(glucose metabolic process);GO:0006915(apoptotic process);GO:0008217(regulation of blood pressure);GO:0016020(membrane);GO:0016601(Rac protein signal transduction);GO:0019901(protein kinase binding);GO:0030036(acti…	NA	NA	NA	nischarin [Source:HGNC Symbol;Acc:HGNC:18006]	protein_coding;retained_intron;processed_transcript	6.8767	7.12019	7.09217	6.04708	6.45726	5.78959	4626	5136	4584	4228	4488	3496
ENSG00000010327	chr3	52495338	52524495	+	STAB1	ENST00000321725;ENST00000484850;ENST00000461325;ENST00000481626;ENST00000462681	GO:0005041(low-density lipoprotein particle receptor activity);GO:0005044(scavenger receptor activity);GO:0005509(calcium ion binding);GO:0005515(protein binding);GO:0005540(hyaluronic acid binding);GO:0005886(plasma membrane);GO:0005887(integral component of plasma membrane);GO:0006898(receptor-mediated endocytosis);GO:0006954(inflammatory response);GO:0007155(cell adhesion);GO:0007267(cell-cell…	NA	K19020	NA	stabilin 1 [Source:HGNC Symbol;Acc:HGNC:18628]	protein_coding;retained_intron	0.0565092	0.0344647	0.0692627	0.10826	0.0347737	0	46	31	54	91	29	0
ENSG00000010361	chr19	49806866	49817376	-	FUZ	ENST00000313777;ENST00000525130;ENST00000529634;ENST00000528094;ENST00000533418;ENST00000525370;ENST00000377092;ENST00000534138;ENST00000527973;ENST00000528043;ENST00000531017;ENST00000527585;ENST00000529302;ENST00000525800;ENST00000527111;ENST00000526435	GO:0001736(establishment of planar polarity);GO:0001843(neural tube closure);GO:0001942(hair follicle development);GO:0005515(protein binding);GO:0005737(cytoplasm);GO:0005856(cytoskeleton);GO:0007275(multicellular organism development);GO:0008285(negative regulation of cell population proliferation);GO:0008589(regulation of smoothened signaling pathway);GO:0010172(embryonic body morphogenesis);G…	NA	K22861	NA	fuzzy planar cell polarity protein [Source:HGNC Symbol;Acc:HGNC:26219]	protein_coding;nonsense_mediated_decay;retained_intron;processed_transcript	2.30422	2.5657	2.85795	2.18508	2.41551	2.20776	510	607	608	503	551	438
ENSG00000010379	chr12	220621	262873	-	SLC6A13	ENST00000343164	GO:0005308(creatine transmembrane transporter activity);GO:0005328(neurotransmitter:sodium symporter activity);GO:0005332(gamma-aminobutyric acid:sodium symporter activity);GO:0005368(taurine transmembrane transporter activity);GO:0005886(plasma membrane);GO:0005887(integral component of plasma membrane);GO:0006836(neurotransmitter transport);GO:0008028(monocarboxylic acid transmembrane transport…	04721(Synaptic vesicle cycle);04727(GABAergic synapse)	K05046	NA	solute carrier family 6 member 13 [Source:HGNC Symbol;Acc:HGNC:11046]	protein_coding	0.0127598	0	0	0	0	0	5	0	0	0	0	0
ENSG00000010404	X	149476988	149521096	-	IDS	ENST00000340855;ENST00000370441;ENST00000466323;ENST00000490775;ENST00000464251;ENST00000466019;ENST00000428056;ENST00000521702	GO:0003824(catalytic activity);GO:0004423(iduronate-2-sulfatase activity);GO:0005509(calcium ion binding);GO:0005764(lysosome);GO:0006027(glycosaminoglycan catabolic process);GO:0008484(sulfuric ester hydrolase activity);GO:0016787(hydrolase activity);GO:0030207(chondroitin sulfate catabolic process);GO:0043202(lysosomal lumen);GO:0046872(metal ion binding);GO:0046872(metal ion binding)	00531(Glycosaminoglycan degradation);04142(Lysosome);04142(Lysosome)	NA	NA	iduronate 2-sulfatase [Source:HGNC Symbol;Acc:HGNC:5389]	protein_coding;nonsense_mediated_decay;processed_transcript	15.3672	15.9172	16.7495	17.8303	17.8128	17.1235	10591	11769	11097	12777	12686	10590
ENSG00000010539	chr16	3222325	3236003	-	ZNF200	ENST00000414144;ENST00000396871;ENST00000431561;ENST00000396870;ENST00000575285;ENST00000575948;ENST00000575630;ENST00000575617;ENST00000577015	GO:0003674(molecular_function);GO:0003676(nucleic acid binding);GO:0005515(protein binding);GO:0005634(nucleus);GO:0008150(biological_process);GO:0046872(metal ion binding);GO:0046872(metal ion binding)	05168(Herpes simplex virus 1 infection);05168(Herpes simplex virus 1 infection)	K09228	NA	zinc finger protein 200 [Source:HGNC Symbol;Acc:HGNC:12993]	protein_coding;retained_intron	1.19204	1.02363	1.23948	1.26049	1.35863	1.13059	666	614	668	732	784	569
ENSG00000010610	chr12	6786858	6816357	+	CD4	ENST00000011653;ENST00000544344	GO:0001618(virus receptor activity);GO:0001816(cytokine production);GO:0001934(positive regulation of protein phosphorylation);GO:0002250(adaptive immune response);GO:0002376(immune system process);GO:0004888(transmembrane signaling receptor activity);GO:0005102(signaling receptor binding);GO:0005201(extracellular matrix structural constituent);GO:0005515(protein binding);GO:0005769(early endosom…	04060(Cytokine-cytokine receptor interaction);04514(Cell adhesion molecules (CAMs));04612(Antigen processing and presentation);04640(Hematopoietic cell lineage);04658(Th1 and Th2 cell differentiation);04659(Th17 cell differentiation);04660(T cell receptor signaling pathway);05166(Human T-cell leukemia virus 1 infection);05170(Human immunodeficiency virus 1 infection);05340(Primary immunodeficienc…	NA	NA	CD4 molecule [Source:HGNC Symbol;Acc:HGNC:1678]	protein_coding;retained_intron	0.0775598	0.0269312	0	0.1787	0.0743255	0	27	10	0	63	26	0
ENSG00000010626	chr12	6873569	6914241	+	LRRC23	ENST00000433346;ENST00000007969;ENST00000622489;ENST00000451681;ENST00000443597;ENST00000428946;ENST00000323702;ENST00000486401;ENST00000431207;ENST00000472633	GO:0003674(molecular_function);GO:0005515(protein binding);GO:0005575(cellular_component);GO:0005737(cytoplasm);GO:0005829(cytosol);GO:0008150(biological_process);GO:0008150(biological_process)	NA	NA	NA	leucine rich repeat containing 23 [Source:HGNC Symbol;Acc:HGNC:19138]	protein_coding;nonsense_mediated_decay;retained_intron;processed_transcript	0.316925	0.168756	0.28758	0.197608	0.272196	0.255462	78	42	65	49	65	54
ENSG00000010671	X	101349447	101386224	-	BTK	ENST00000621635;ENST00000308731;ENST00000470069;ENST00000488970;ENST00000478995;ENST00000470329;ENST00000464006;ENST00000464567	GO:0000166(nucleotide binding);GO:0001805(positive regulation of type III hypersensitivity);GO:0001812(positive regulation of type I hypersensitivity);GO:0001818(negative regulation of cytokine production);GO:0002250(adaptive immune response);GO:0002344(B cell affinity maturation);GO:0002376(immune system process);GO:0002553(histamine secretion by mast cell);GO:0002721(regulation of B cell cytoki…	04064(NF-kappa B signaling pathway);04380(Osteoclast differentiation);04611(Platelet activation);04662(B cell receptor signaling pathway);04664(Fc epsilon RI signaling pathway);05169(Epstein-Barr virus infection);05340(Primary immunodeficiency);05340(Primary immunodeficiency)	NA	NA	Bruton tyrosine kinase [Source:HGNC Symbol;Acc:HGNC:1133]	protein_coding;processed_transcript;retained_intron	0.111773	0.134015	0.191916	0.312402	0.39303	0.304322	39	52	66	113	140	96
ENSG00000010704	chr6	26087281	26095020	+	HFE	ENST00000353147;ENST00000397022;ENST00000483782;ENST00000357618	GO:0002626(negative regulation of T cell antigen processing and presentation);GO:0002725(negative regulation of T cell cytokine production);GO:0005102(signaling receptor binding);GO:0005515(protein binding);GO:0005615(extracellular space);GO:0005654(nucleoplasm);GO:0005769(early endosome);GO:0005886(plasma membrane);GO:0005887(integral component of plasma membrane);GO:0006811(ion transport);GO:00…	NA	NA	NA	homeostatic iron regulator [Source:HGNC Symbol;Acc:HGNC:4886]	protein_coding;retained_intron	0.290006	0.157316	0.2253	0.159863	0.115808	0.110713	123	72	92	70	52	43
ENSG00000010803	chr1	41027200	41242116	-	SCMH1	ENST00000397174;ENST00000402904;ENST00000361191;ENST00000361705;ENST00000397171;ENST00000326197;ENST00000372595;ENST00000337495;ENST00000372596;ENST00000372597;ENST00000460215;ENST00000498793;ENST00000489421;ENST00000482530;ENST00000488592	GO:0003682(chromatin binding);GO:0005515(protein binding);GO:0005634(nucleus);GO:0005654(nucleoplasm);GO:0006338(chromatin remodeling);GO:0006355(regulation of transcription, DNA-templated);GO:0007275(multicellular organism development);GO:0007283(spermatogenesis);GO:0009952(anterior/posterior pattern specification);GO:0010369(chromocenter);GO:0016458(gene silencing);GO:0042393(histone binding);G…	NA	K11461	NA	Scm polycomb group protein homolog 1 [Source:HGNC Symbol;Acc:HGNC:19003]	protein_coding;processed_transcript;retained_intron	1.57395	1.72846	1.38799	1.80926	1.53209	1.27057	526	617	444	624	527	379
ENSG00000010810	chr6	111660332	111873452	-	FYN	ENST00000538466;ENST00000368682;ENST00000354650;ENST00000368678;ENST00000467921;ENST00000471959;ENST00000496864;ENST00000476769;ENST00000495935;ENST00000467899;ENST00000495927;ENST00000523322;ENST00000518295;ENST00000523238;ENST00000523574;ENST00000523570;ENST00000521361;ENST00000487824	GO:0000165(MAPK cascade);GO:0000166(nucleotide binding);GO:0000304(response to singlet oxygen);GO:0001664(G protein-coupled receptor binding);GO:0001764(neuron migration);GO:0002223(stimulatory C-type lectin receptor signaling pathway);GO:0002250(adaptive immune response);GO:0002376(immune system process);GO:0003015(heart process);GO:0004672(protein kinase activity);GO:0004713(protein tyrosine ki…	04071(Sphingolipid signaling pathway);04072(Phospholipase D signaling pathway);04360(Axon guidance);04380(Osteoclast differentiation);04510(Focal adhesion);04520(Adherens junction);04611(Platelet activation);04650(Natural killer cell mediated cytotoxicity);04660(T cell receptor signaling pathway);04664(Fc epsilon RI signaling pathway);04725(Cholinergic synapse);05020(Prion diseases);05130(Pathoge…	NA	NA	FYN proto-oncogene, Src family tyrosine kinase [Source:HGNC Symbol;Acc:HGNC:4037]	protein_coding;retained_intron;processed_transcript	4.10374	4.5204	4.22835	5.03385	5.55331	4.75838	2261	2673	2240	2882	3161	2350
ENSG00000010818	chr6	142751469	142945176	-	HIVEP2	ENST00000012134;ENST00000367603;ENST00000367604	GO:0003676(nucleic acid binding);GO:0003677(DNA binding);GO:0005634(nucleus);GO:0005654(nucleoplasm);GO:0046872(metal ion binding);GO:0046872(metal ion binding)	NA	K09239	NA	HIVEP zinc finger 2 [Source:HGNC Symbol;Acc:HGNC:4921]	protein_coding	0.431615	0.419355	0.385506	1.13663	1.11269	1.107	342	356	295	934	909	785
ENSG00000011007	chr1	23743155	23762059	+	ELOA	ENST00000418390;ENST00000613537;ENST00000609199;ENST00000487554	GO:0003746(translation elongation factor activity);GO:0005515(protein binding);GO:0005615(extracellular space);GO:0005634(nucleus);GO:0005654(nucleoplasm);GO:0006357(regulation of transcription by RNA polymerase II);GO:0006366(transcription by RNA polymerase II);GO:0006368(transcription elongation from RNA polymerase II promoter);GO:0006414(translational elongation);GO:0070449(elongin complex);GO…	NA	K15076	NA	elongin A [Source:HGNC Symbol;Acc:HGNC:11620]	protein_coding;processed_transcript	10.6772	10.4732	10.3676	10.8172	10.7946	10.4559	4269	4492	3984	4497	4460	3751
ENSG00000011009	chr1	23791145	23795539	+	LYPLA2	ENST00000374514;ENST00000420982;ENST00000374505;ENST00000495365;ENST00000374503;ENST00000374502;ENST00000492577;ENST00000421070;ENST00000374501;ENST00000472213	GO:0002084(protein depalmitoylation);GO:0004622(lysophospholipase activity);GO:0005515(protein binding);GO:0005737(cytoplasm);GO:0005795(Golgi stack);GO:0005829(cytosol);GO:0006629(lipid metabolic process);GO:0006631(fatty acid metabolic process);GO:0007411(axon guidance);GO:0008474(palmitoyl-(protein) hydrolase activity);GO:0016787(hydrolase activity);GO:0045296(cadherin binding);GO:0046464(acyl…	00564(Glycerophospholipid metabolism);00564(Glycerophospholipid metabolism)	NA	NA	lysophospholipase 2 [Source:HGNC Symbol;Acc:HGNC:6738]	protein_coding;processed_transcript	53.1895	51.6897	50.711	42.5483	44.5334	41.9187	7972	8312	7307	6631	6899	5640
ENSG00000011021	chr1	11806096	11848079	+	CLCN6	ENST00000312413;ENST00000346436;ENST00000376497;ENST00000400892;ENST00000376496;ENST00000376490;ENST00000376491;ENST00000376492;ENST00000494028;ENST00000446542	GO:0000166(nucleotide binding);GO:0005247(voltage-gated chloride channel activity);GO:0005524(ATP binding);GO:0005765(lysosomal membrane);GO:0005768(endosome);GO:0006811(ion transport);GO:0006821(chloride transport);GO:0006884(cell volume homeostasis);GO:0007165(signal transduction);GO:0009612(response to mechanical stimulus);GO:0010008(endosome membrane);GO:0015108(chloride transmembrane transpo…	NA	K05015	NA	chloride voltage-gated channel 6 [Source:HGNC Symbol;Acc:HGNC:2024]	protein_coding;processed_transcript;nonsense_mediated_decay;retained_intron	3.65176	4.03574	3.81862	5.16721	4.97972	4.789	2217	2630	2229	3260	3123	2608
ENSG00000011028	chr17	62627670	62693597	+	MRC2	ENST00000303375;ENST00000579432;ENST00000446119	GO:0001649(osteoblast differentiation);GO:0005515(protein binding);GO:0005518(collagen binding);GO:0005925(focal adhesion);GO:0006897(endocytosis);GO:0016020(membrane);GO:0016021(integral component of membrane);GO:0030246(carbohydrate binding);GO:0030574(collagen catabolic process);GO:0038023(signaling receptor activity);GO:0038023(signaling receptor activity)	04145(Phagosome);05152(Tuberculosis);05152(Tuberculosis)	K06560	NA	mannose receptor C type 2 [Source:HGNC Symbol;Acc:HGNC:16875]	protein_coding	0.209404	0.229825	0.314912	0.224431	0.217701	0.2054	104	122	150	115	111	92
ENSG00000011052	chr17	51153590	51171744	+	NME1-NME2	ENST00000393193;ENST00000376392;ENST00000555572	GO:0000166(nucleotide binding);GO:0004550(nucleoside diphosphate kinase activity);GO:0005524(ATP binding);GO:0005829(cytosol);GO:0006165(nucleoside diphosphate phosphorylation);GO:0006183(GTP biosynthetic process);GO:0006228(UTP biosynthetic process);GO:0006241(CTP biosynthetic process);GO:0016301(kinase activity);GO:0016310(phosphorylation);GO:0016740(transferase activity);GO:0016740(transferase…	00230(Purine metabolism);00240(Pyrimidine metabolism);00983(Drug metabolism - other enzymes);00983(Drug metabolism - other enzymes)	K00940	EC:2.7.4.6	NME1-NME2 readthrough [Source:HGNC Symbol;Acc:HGNC:33531]	protein_coding	11.4152	33.6696	31.8131	16.9236	22.3801	22.6332	1052	3325	2815	1621	2128	1870
ENSG00000011083	chr5	150190062	150222788	+	SLC6A7	ENST00000230671	GO:0005298(proline:sodium symporter activity);GO:0005328(neurotransmitter:sodium symporter activity);GO:0005886(plasma membrane);GO:0005887(integral component of plasma membrane);GO:0006836(neurotransmitter transport);GO:0006865(amino acid transport);GO:0015193(L-proline transmembrane transporter activity);GO:0015293(symporter activity);GO:0015824(proline transport);GO:0016020(membrane);GO:001602…	04721(Synaptic vesicle cycle)	NA	NA	solute carrier family 6 member 7 [Source:HGNC Symbol;Acc:HGNC:11054]	protein_coding	0	0.0189726	0	0	0	0.00834081	0	7	0	0	0	3
ENSG00000011105	chr12	3077355	3286564	+	TSPAN9	ENST00000537971;ENST00000444315;ENST00000011898;ENST00000649909;ENST00000539631;ENST00000640568;ENST00000407263;ENST00000431374;ENST00000492305	GO:0003674(molecular_function);GO:0005886(plasma membrane);GO:0005887(integral component of plasma membrane);GO:0005925(focal adhesion);GO:0008150(biological_process);GO:0016020(membrane);GO:0016021(integral component of membrane);GO:0097197(tetraspanin-enriched microdomain);GO:0097197(tetraspanin-enriched microdomain)	NA	K17350	NA	tetraspanin 9 [Source:HGNC Symbol;Acc:HGNC:21640]	protein_coding;nonsense_mediated_decay;retained_intron;processed_transcript	14.5206	13.925	14.1359	12.4653	13.0559	12.1312	7437	7650	6961	6639	6910	5578
ENSG00000011114	chr14	93237550	93333092	-	BTBD7	ENST00000355125;ENST00000334746;ENST00000554565;ENST00000554644;ENST00000298896;ENST00000555525;ENST00000554968	GO:0005515(protein binding);GO:0005634(nucleus);GO:0007275(multicellular organism development);GO:0060693(regulation of branching involved in salivary gland morphogenesis);GO:0061138(morphogenesis of a branching epithelium);GO:0061138(morphogenesis of a branching epithelium)	NA	K10479	NA	BTB domain containing 7 [Source:HGNC Symbol;Acc:HGNC:18269]	nonsense_mediated_decay;protein_coding;retained_intron	4.03563	4.02613	4.0111	4.38806	4.68204	4.13775	3393	3630	3243	3836	4067	3122
ENSG00000011132	chr19	3750772	3761692	-	APBA3	ENST00000316757;ENST00000588984;ENST00000590064;ENST00000591678;ENST00000586991;ENST00000592826;ENST00000590238;ENST00000589934	GO:0001540(amyloid-beta binding);GO:0001701(in utero embryonic development);GO:0004857(enzyme inhibitor activity);GO:0005515(protein binding);GO:0005737(cytoplasm);GO:0005886(plasma membrane);GO:0007268(chemical synaptic transmission);GO:0010468(regulation of gene expression);GO:0015031(protein transport);GO:0019899(enzyme binding);GO:0043086(negative regulation of catalytic activity);GO:0043197(…	NA	NA	NA	amyloid beta precursor protein binding family A member 3 [Source:HGNC Symbol;Acc:HGNC:580]	protein_coding;retained_intron	1.37553	1.1655	1.75049	1.8863	1.8518	1.61834	574	523	701	818	798	607
ENSG00000011143	chr17	58205441	58219605	-	MKS1	ENST00000393119;ENST00000675753;ENST00000393120;ENST00000583577;ENST00000580127;ENST00000577824;ENST00000585134;ENST00000579358;ENST00000581180	GO:0001843(neural tube closure);GO:0003271(smoothened signaling pathway involved in regulation of secondary heart field cardioblast proliferation);GO:0005515(protein binding);GO:0005737(cytoplasm);GO:0005813(centrosome);GO:0005814(centriole);GO:0005815(microtubule organizing center);GO:0005829(cytosol);GO:0005856(cytoskeleton);GO:0005929(cilium);GO:0007368(determination of left/right symmetry);GO…	NA	K19332	NA	MKS transition zone complex subunit 1 [Source:HGNC Symbol;Acc:HGNC:7121]	protein_coding;nonsense_mediated_decay;retained_intron	1.69344	1.91463	2.16308	2.2551	2.10148	1.88679	533	646	653	739	683	532
ENSG00000011198	chr3	43690108	43734371	+	ABHD5	ENST00000643520;ENST00000456453;ENST00000458276;ENST00000486764;ENST00000649763;ENST00000644371;ENST00000013894;ENST00000646378;ENST00000646799;ENST00000454293;ENST00000642351;ENST00000413300;ENST00000463153	GO:0003841(1-acylglycerol-3-phosphate O-acyltransferase activity);GO:0005515(protein binding);GO:0005737(cytoplasm);GO:0005811(lipid droplet);GO:0005829(cytosol);GO:0006508(proteolysis);GO:0006629(lipid metabolic process);GO:0006631(fatty acid metabolic process);GO:0006654(phosphatidic acid biosynthetic process);GO:0008233(peptidase activity);GO:0008654(phospholipid biosynthetic process);GO:00108…	04923(Regulation of lipolysis in adipocytes);04923(Regulation of lipolysis in adipocytes)	K13699	EC:2.3.1.51	abhydrolase domain containing 5, lysophosphatidic acid acyltransferase [Source:HGNC Symbol;Acc:HGNC:21396]	processed_transcript;protein_coding;retained_intron;nonsense_mediated_decay	3.06807	3.10243	2.9594	2.79019	2.58318	2.72653	1718	1863	1594	1627	1497	1371
ENSG00000011201	X	8528874	8732137	-	ANOS1	ENST00000262648;ENST00000481896;ENST00000488294	GO:0004867(serine-type endopeptidase inhibitor activity);GO:0005201(extracellular matrix structural constituent);GO:0005515(protein binding);GO:0005576(extracellular region);GO:0005615(extracellular space);GO:0005886(plasma membrane);GO:0006935(chemotaxis);GO:0007155(cell adhesion);GO:0007411(axon guidance);GO:0008201(heparin binding);GO:0008543(fibroblast growth factor receptor signaling pathway…	NA	NA	NA	anosmin 1 [Source:HGNC Symbol;Acc:HGNC:6211]	protein_coding;processed_transcript	0.295428	0.26653	0.304041	0.373439	0.5098	0.326867	157	151	154	205	278	155
ENSG00000011243	chr19	15380050	15419141	-	AKAP8L	ENST00000397410;ENST00000609519;ENST00000594594;ENST00000593845;ENST00000600065;ENST00000595087;ENST00000595879;ENST00000596750;ENST00000594893;ENST00000598292;ENST00000595136;ENST00000599137;ENST00000596213;ENST00000597994;ENST00000601147	GO:0000785(chromatin);GO:0003677(DNA binding);GO:0003723(RNA binding);GO:0005515(protein binding);GO:0005521(lamin binding);GO:0005634(nucleus);GO:0005737(cytoplasm);GO:0006397(mRNA processing);GO:0007076(mitotic chromosome condensation);GO:0008380(RNA splicing);GO:0010793(regulation of mRNA export from nucleus);GO:0016032(viral process);GO:0016301(kinase activity);GO:0016310(phosphorylation);GO:…	NA	K15978	NA	A-kinase anchoring protein 8 like [Source:HGNC Symbol;Acc:HGNC:29857]	protein_coding;nonsense_mediated_decay;retained_intron;processed_transcript	8.202	7.16744	7.60426	11.0044	10.0437	9.33417	3093	2901	2758	4313	3913	3162
ENSG00000011258	chr17	51177425	51260049	-	MBTD1	ENST00000586178;ENST00000415868;ENST00000405860;ENST00000591270;ENST00000376381;ENST00000593259	GO:0003682(chromatin binding);GO:0005515(protein binding);GO:0005634(nucleus);GO:0006325(chromatin organization);GO:0006355(regulation of transcription, DNA-templated);GO:0008270(zinc ion binding);GO:0035064(methylated histone binding);GO:0042393(histone binding);GO:0045892(negative regulation of transcription, DNA-templated);GO:0046872(metal ion binding);GO:0048706(embryonic skeletal system deve…	NA	NA	NA	mbt domain containing 1 [Source:HGNC Symbol;Acc:HGNC:19866]	protein_coding;nonsense_mediated_decay;retained_intron;processed_transcript	3.24956	3.19094	3.06411	3.96104	4.12507	4.45589	1734	1827	1571	2197	2272	2131
ENSG00000011260	chr17	51260546	51297933	+	UTP18	ENST00000225298;ENST00000508506;ENST00000583725;ENST00000583205;ENST00000579261;ENST00000582150	GO:0003723(RNA binding);GO:0005515(protein binding);GO:0005634(nucleus);GO:0005654(nucleoplasm);GO:0005730(nucleolus);GO:0006364(rRNA processing);GO:0016020(membrane);GO:0016021(integral component of membrane);GO:0031965(nuclear membrane);GO:0032040(small-subunit processome);GO:0034388(Pwp2p-containing subcomplex of 90S preribosome);GO:0034388(Pwp2p-containing subcomplex of 90S preribosome)	03008(Ribosome biogenesis in eukaryotes);03008(Ribosome biogenesis in eukaryotes)	K14553	NA	UTP18 small subunit processome component [Source:HGNC Symbol;Acc:HGNC:24274]	protein_coding;nonsense_mediated_decay;retained_intron	18.5294	16.7787	16.282	23.9104	23.3743	23.4959	3716	3609	3139	4983	4843	4228
ENSG00000011275	chr7	5620047	5781696	-	RNF216	ENST00000389902;ENST00000425013;ENST00000389900;ENST00000469375;ENST00000484458;ENST00000416985;ENST00000476345	GO:0005515(protein binding);GO:0005634(nucleus);GO:0005654(nucleoplasm);GO:0005737(cytoplasm);GO:0005829(cytosol);GO:0006915(apoptotic process);GO:0016032(viral process);GO:0016567(protein ubiquitination);GO:0016740(transferase activity);GO:0032480(negative regulation of type I interferon production);GO:0032648(regulation of interferon-beta production);GO:0043161(proteasome-mediated ubiquitin-dep…	NA	K11976	EC:2.3.2.31	ring finger protein 216 [Source:HGNC Symbol;Acc:HGNC:21698]	protein_coding;nonsense_mediated_decay;processed_transcript	3.69613	3.71546	3.7965	4.29313	4.19927	4.59947	2078	2240	2053	2509	2438	2321
ENSG00000011295	chr17	15999784	16028786	+	TTC19	ENST00000466729;ENST00000475723;ENST00000583704;ENST00000497842;ENST00000261647;ENST00000470399;ENST00000481107;ENST00000465567;ENST00000470649;ENST00000578103	GO:0000281(mitotic cytokinesis);GO:0005515(protein binding);GO:0005739(mitochondrion);GO:0005743(mitochondrial inner membrane);GO:0005813(centrosome);GO:0007049(cell cycle);GO:0016020(membrane);GO:0030496(midbody);GO:0034551(mitochondrial respiratory chain complex III assembly);GO:0051301(cell division);GO:0055114(oxidation-reduction process);GO:0070469(respirasome);GO:0070469(respirasome)	NA	K18169	NA	tetratricopeptide repeat domain 19 [Source:HGNC Symbol;Acc:HGNC:26006]	nonsense_mediated_decay;retained_intron;processed_transcript;protein_coding	7.39376	6.65889	7.82474	6.22739	6.55811	6.39685	3322	3209	3380	2911	3047	2582
ENSG00000011304	chr19	797075	812327	+	PTBP1	ENST00000635647;ENST00000590887;ENST00000349038;ENST00000586481;ENST00000586944;ENST00000356948;ENST00000394601;ENST00000589575;ENST00000587191;ENST00000587094;ENST00000350092;ENST00000592113;ENST00000621737;ENST00000585956;ENST00000587136;ENST00000592804;ENST00000585932;ENST00000589883;ENST00000585856	GO:0000381(regulation of alternative mRNA splicing, via spliceosome);GO:0000398(mRNA splicing, via spliceosome);GO:0003676(nucleic acid binding);GO:0003723(RNA binding);GO:0003729(mRNA binding);GO:0005515(protein binding);GO:0005634(nucleus);GO:0005654(nucleoplasm);GO:0005730(nucleolus);GO:0006397(mRNA processing);GO:0006417(regulation of translation);GO:0008187(poly-pyrimidine tract binding);GO:…	NA	K13218	NA	polypyrimidine tract binding protein 1 [Source:HGNC Symbol;Acc:HGNC:9583]	protein_coding;retained_intron;nonsense_mediated_decay	56.0379	57.2678	54.4286	61.5941	61.3513	59.4234	28600	31356	26709	32691	32356	27219
ENSG00000011332	chr19	38211006	38229714	-	DPF1	ENST00000614244;ENST00000416611;ENST00000414789;ENST00000355526;ENST00000473716;ENST00000472656;ENST00000471976;ENST00000494031;ENST00000488378;ENST00000438060;ENST00000586624	GO:0000123(histone acetyltransferase complex);GO:0000790(nuclear chromatin);GO:0003676(nucleic acid binding);GO:0004402(histone acetyltransferase activity);GO:0005634(nucleus);GO:0005737(cytoplasm);GO:0006915(apoptotic process);GO:0007399(nervous system development);GO:0008270(zinc ion binding);GO:0016573(histone acetylation);GO:0042393(histone binding);GO:0045892(negative regulation of transcrip…	04714(Thermogenesis);05225(Hepatocellular carcinoma);05225(Hepatocellular carcinoma)	NA	NA	double PHD fingers 1 [Source:HGNC Symbol;Acc:HGNC:20225]	protein_coding;retained_intron	0.50168	0.418723	0.39246	0.36327	0.420137	0.356527	183	163	136	138	158	115
ENSG00000011347	chr11	61513714	61581148	-	SYT7	ENST00000539008;ENST00000263846;ENST00000540677;ENST00000539468;ENST00000542836;ENST00000535826;ENST00000540831;ENST00000545053	GO:0000149(SNARE binding);GO:0001778(plasma membrane repair);GO:0001786(phosphatidylserine binding);GO:0005509(calcium ion binding);GO:0005515(protein binding);GO:0005516(calmodulin binding);GO:0005544(calcium-dependent phospholipid binding);GO:0005546(phosphatidylinositol-4,5-bisphosphate binding);GO:0005764(lysosome);GO:0005765(lysosomal membrane);GO:0005777(peroxisome);GO:0005778(peroxisomal m…	NA	NA	NA	synaptotagmin 7 [Source:HGNC Symbol;Acc:HGNC:11514]	protein_coding;nonsense_mediated_decay;processed_transcript	18.2203	18.3784	18.345	19.134	18.6326	19.4395	10204	11041	9876	11141	10784	9771
ENSG00000011376	chr3	45388561	45554726	+	LARS2	ENST00000650792;ENST00000265537;ENST00000431023;ENST00000651549;ENST00000645846;ENST00000642274;ENST00000467936;ENST00000485461;ENST00000474585	GO:0000166(nucleotide binding);GO:0002161(aminoacyl-tRNA editing activity);GO:0004812(aminoacyl-tRNA ligase activity);GO:0004823(leucine-tRNA ligase activity);GO:0005524(ATP binding);GO:0005739(mitochondrion);GO:0005759(mitochondrial matrix);GO:0006412(translation);GO:0006418(tRNA aminoacylation for protein translation);GO:0006429(leucyl-tRNA aminoacylation);GO:0016874(ligase activity);GO:0032543…	00970(Aminoacyl-tRNA biosynthesis);00970(Aminoacyl-tRNA biosynthesis)	K01869	EC:6.1.1.4	leucyl-tRNA synthetase 2, mitochondrial [Source:HGNC Symbol;Acc:HGNC:17095]	protein_coding;nonsense_mediated_decay;processed_transcript;retained_intron	2.69252	2.57875	2.51967	1.60898	1.85482	1.87764	2479	2548	2230	1541	1766	1553
ENSG00000011405	chr11	17077730	17207950	-	PIK3C2A	ENST00000531428;ENST00000265970;ENST00000533645;ENST00000532035;ENST00000503729	GO:0000166(nucleotide binding);GO:0005524(ATP binding);GO:0005634(nucleus);GO:0005654(nucleoplasm);GO:0005737(cytoplasm);GO:0005794(Golgi apparatus);GO:0005829(cytosol);GO:0005886(plasma membrane);GO:0005942(phosphatidylinositol 3-kinase complex);GO:0006661(phosphatidylinositol biosynthetic process);GO:0006887(exocytosis);GO:0006897(endocytosis);GO:0007173(epidermal growth factor receptor signali…	00562(Inositol phosphate metabolism);04070(Phosphatidylinositol signaling system);04070(Phosphatidylinositol signaling system)	K00923	EC:2.7.1.154	phosphatidylinositol-4-phosphate 3-kinase catalytic subunit type 2 alpha [Source:HGNC Symbol;Acc:HGNC:8971]	processed_transcript;protein_coding;nonsense_mediated_decay	16.1881	16.5649	16.3782	21.7897	21.8718	20.9417	11047	12128	10745	15462	15425	12826
ENSG00000011422	chr19	43646095	43670169	-	PLAUR	ENST00000339082;ENST00000593447;ENST00000601723;ENST00000340093;ENST00000221264;ENST00000595038;ENST00000594364;ENST00000593714;ENST00000599892;ENST00000597107;ENST00000593939;ENST00000593396;ENST00000598875;ENST00000599546;ENST00000601876	GO:0001934(positive regulation of protein phosphorylation);GO:0005102(signaling receptor binding);GO:0005515(protein binding);GO:0005576(extracellular region);GO:0005788(endoplasmic reticulum lumen);GO:0005789(endoplasmic reticulum membrane);GO:0005886(plasma membrane);GO:0005887(integral component of plasma membrane);GO:0005925(focal adhesion);GO:0006935(chemotaxis);GO:0007165(signal transductio…	04610(Complement and coagulation cascades);05205(Proteoglycans in cancer);05205(Proteoglycans in cancer)	K03985	NA	plasminogen activator, urokinase receptor [Source:HGNC Symbol;Acc:HGNC:9053]	protein_coding;retained_intron;nonsense_mediated_decay	3.25552	3.66022	3.72699	2.66386	2.7741	2.37225	1079	1303	1189	919	953	708
ENSG00000011426	chr7	36389821	36453791	+	ANLN	ENST00000396068;ENST00000265748;ENST00000418118;ENST00000452877;ENST00000446635;ENST00000457743;ENST00000491782	GO:0000281(mitotic cytokinesis);GO:0000915(actomyosin contractile ring assembly);GO:0000921(septin ring assembly);GO:0002244(hematopoietic progenitor cell differentiation);GO:0003779(actin binding);GO:0005634(nucleus);GO:0005654(nucleoplasm);GO:0005737(cytoplasm);GO:0005826(actomyosin contractile ring);GO:0005856(cytoskeleton);GO:0005938(cell cortex);GO:0007049(cell cycle);GO:0007096(regulation o…	NA	K18621	NA	anillin actin binding protein [Source:HGNC Symbol;Acc:HGNC:14082]	protein_coding;nonsense_mediated_decay;retained_intron	38.3763	39.5042	39.3849	35.6544	35.3343	34.8544	17062	18844	16836	16486	16236	13908
ENSG00000011451	chr19	15419978	15449956	-	WIZ	ENST00000674001;ENST00000674089;ENST00000263381;ENST00000673675;ENST00000389282;ENST00000545156;ENST00000599910;ENST00000648664;ENST00000600632;ENST00000595214;ENST00000596159	GO:0001226(RNA polymerase II transcription corepressor binding);GO:0003676(nucleic acid binding);GO:0003700(DNA-binding transcription factor activity);GO:0005515(protein binding);GO:0005634(nucleus);GO:0005654(nucleoplasm);GO:0006355(regulation of transcription, DNA-templated);GO:0010571(positive regulation of nuclear cell cycle DNA replication);GO:0030496(midbody);GO:0044877(protein-containing c…	NA	NA	NA	WIZ zinc finger [Source:HGNC Symbol;Acc:HGNC:30917]	protein_coding;nonsense_mediated_decay;retained_intron	2.86055	2.67188	2.82182	3.17894	2.96338	2.87382	2135	2137	2023	2463	2282	1922
ENSG00000011454	chr9	122940833	123104866	+	RABGAP1	ENST00000456584;ENST00000459903;ENST00000317419;ENST00000373647;ENST00000402311;ENST00000426918;ENST00000485090;ENST00000474707;ENST00000480054	GO:0005096(GTPase activator activity);GO:0005515(protein binding);GO:0005737(cytoplasm);GO:0005813(centrosome);GO:0005815(microtubule organizing center);GO:0005829(cytosol);GO:0005856(cytoskeleton);GO:0005875(microtubule associated complex);GO:0006886(intracellular protein transport);GO:0007049(cell cycle);GO:0015631(tubulin binding);GO:0017137(Rab GTPase binding);GO:0043087(regulation of GTPase …	NA	K20284	NA	RAB GTPase activating protein 1 [Source:HGNC Symbol;Acc:HGNC:17155]	nonsense_mediated_decay;processed_transcript;retained_intron;protein_coding	5.59855	5.72802	5.53582	6.65208	6.41927	6.32683	3181	3495	3025	3930	3768	3227
ENSG00000011465	chr12	91140484	91182817	-	DCN	ENST00000052754;ENST00000393155	GO:0001822(kidney development);GO:0001890(placenta development);GO:0003723(RNA binding);GO:0005515(protein binding);GO:0005518(collagen binding);GO:0005539(glycosaminoglycan binding);GO:0005576(extracellular region);GO:0005589(collagen type VI trimer);GO:0005615(extracellular space);GO:0005796(Golgi lumen);GO:0007519(skeletal muscle tissue development);GO:0007568(aging);GO:0009612(response to mec…	04350(TGF-beta signaling pathway);05205(Proteoglycans in cancer);05205(Proteoglycans in cancer)	NA	NA	decorin [Source:HGNC Symbol;Acc:HGNC:2705]	protein_coding;nonsense_mediated_decay	0.0104381	0	0.00407686	0	0	0	11	0	4	0	0	0
ENSG00000011478	chr19	45692666	45703989	+	QPCTL	ENST00000012049;ENST00000366382;ENST00000591606;ENST00000592769	GO:0000139(Golgi membrane);GO:0005794(Golgi apparatus);GO:0008270(zinc ion binding);GO:0016020(membrane);GO:0016021(integral component of membrane);GO:0016603(glutaminyl-peptide cyclotransferase activity);GO:0016740(transferase activity);GO:0016746(transferase activity, transferring acyl groups);GO:0017186(peptidyl-pyroglutamic acid biosynthetic process, using glutaminyl-peptide cyclotransferase)…	NA	K00683	EC:2.3.2.5	glutaminyl-peptide cyclotransferase like [Source:HGNC Symbol;Acc:HGNC:25952]	protein_coding;nonsense_mediated_decay;retained_intron	2.74519	3.26806	2.54148	2.52849	2.39399	2.5236	452	577	401	434	408	373
ENSG00000011485	chr19	46347087	46392981	+	PPP5C	ENST00000012443;ENST00000478046;ENST00000391919;ENST00000467902;ENST00000527193;ENST00000487483;ENST00000532058;ENST00000486994;ENST00000467502;ENST00000493347;ENST00000595055;ENST00000491003;ENST00000492109;ENST00000525507;ENST00000527623	GO:0000165(MAPK cascade);GO:0000278(mitotic cell cycle);GO:0001933(negative regulation of protein phosphorylation);GO:0001965(G-protein alpha-subunit binding);GO:0003723(RNA binding);GO:0004721(phosphoprotein phosphatase activity);GO:0004722(protein serine/threonine phosphatase activity);GO:0005515(protein binding);GO:0005524(ATP binding);GO:0005634(nucleus);GO:0005654(nucleoplasm);GO:0005737(cyt…	04010(MAPK signaling pathway);04010(MAPK signaling pathway)	NA	NA	protein phosphatase 5 catalytic subunit [Source:HGNC Symbol;Acc:HGNC:9322]	protein_coding;nonsense_mediated_decay;retained_intron	10.0284	10.4499	10.3591	9.80096	9.73131	9.03165	5276	5899	5241	5364	5292	4267
ENSG00000011523	chr2	65056366	65087004	+	CEP68	ENST00000475851;ENST00000377990;ENST00000537589;ENST00000497039	GO:0005515(protein binding);GO:0005654(nucleoplasm);GO:0005737(cytoplasm);GO:0005813(centrosome);GO:0005815(microtubule organizing center);GO:0005829(cytosol);GO:0005856(cytoskeleton);GO:0007098(centrosome cycle);GO:0010457(centriole-centriole cohesion);GO:0019901(protein kinase binding);GO:0019904(protein domain specific binding);GO:0030054(cell junction);GO:0033365(protein localization to organ…	NA	K16764	NA	centrosomal protein 68 [Source:HGNC Symbol;Acc:HGNC:29076]	processed_transcript;protein_coding	3.31116	3.37882	3.11876	7.03886	6.99334	6.98557	2118	2319	1918	4681	4622	4010
ENSG00000011566	chr2	39249266	39437285	-	MAP4K3	ENST00000263881;ENST00000341681;ENST00000479708;ENST00000475457;ENST00000495648;ENST00000497566;ENST00000474502;ENST00000465701;ENST00000414968;ENST00000437968;ENST00000484274	GO:0000165(MAPK cascade);GO:0000166(nucleotide binding);GO:0000185(activation of MAPKKK activity);GO:0004672(protein kinase activity);GO:0004674(protein serine/threonine kinase activity);GO:0005515(protein binding);GO:0005524(ATP binding);GO:0006468(protein phosphorylation);GO:0007254(JNK cascade);GO:0008349(MAP kinase kinase kinase kinase activity);GO:0009411(response to UV);GO:0016301(kinase ac…	04010(MAPK signaling pathway);04010(MAPK signaling pathway)	NA	NA	mitogen-activated protein kinase kinase kinase kinase 3 [Source:HGNC Symbol;Acc:HGNC:6865]	protein_coding;retained_intron;processed_transcript;nonsense_mediated_decay	5.92927	5.55396	5.7281	5.23282	5.77341	5.08208	2666	2680	2477	2447	2683	2051
ENSG00000011590	chr19	35704558	35717038	+	ZBTB32	ENST00000392197;ENST00000442282;ENST00000426659	GO:0000122(negative regulation of transcription by RNA polymerase II);GO:0000790(nuclear chromatin);GO:0000978(RNA polymerase II cis-regulatory region sequence-specific DNA binding);GO:0000981(DNA-binding transcription factor activity, RNA polymerase II-specific);GO:0001227(DNA-binding transcription repressor activity, RNA polymerase II-specific);GO:0003676(nucleic acid binding);GO:0003677(DNA bi…	NA	K10506	NA	zinc finger and BTB domain containing 32 [Source:HGNC Symbol;Acc:HGNC:16763]	protein_coding;processed_transcript	0.0135935	0	0.0161205	0	0.0283411	0	3	0	4	0	6	0
ENSG00000011600	chr19	35904401	35908295	-	TYROBP	ENST00000424586;ENST00000587837;ENST00000585901;ENST00000544690;ENST00000262629;ENST00000585626	GO:0002274(myeloid leukocyte activation);GO:0002281(macrophage activation involved in immune response);GO:0002282(microglial cell activation involved in immune response);GO:0002283(neutrophil activation involved in immune response);GO:0002376(immune system process);GO:0005102(signaling receptor binding);GO:0005515(protein binding);GO:0005886(plasma membrane);GO:0005887(integral component of plasm…	04380(Osteoclast differentiation);04650(Natural killer cell mediated cytotoxicity);04650(Natural killer cell mediated cytotoxicity)	K07992	NA	transmembrane immune signaling adaptor TYROBP [Source:HGNC Symbol;Acc:HGNC:12449]	protein_coding;nonsense_mediated_decay;retained_intron	0.25582	0.052127	0.08581	0.344793	0.306075	0	20	4	6	27	23	0
ENSG00000011638	chr16	21158377	21180616	+	TMEM159	ENST00000573487;ENST00000233047;ENST00000572258;ENST00000574092;ENST00000261388;ENST00000573688	GO:0005515(protein binding);GO:0005783(endoplasmic reticulum);GO:0005789(endoplasmic reticulum membrane);GO:0005811(lipid droplet);GO:0016020(membrane);GO:0016021(integral component of membrane);GO:0140042(lipid droplet formation);GO:0140042(lipid droplet formation)	NA	NA	NA	transmembrane protein 159 [Source:HGNC Symbol;Acc:HGNC:30136]	nonsense_mediated_decay;protein_coding;processed_transcript	1.17884	1.5658	1.28003	2.07062	1.6777	1.4188	226	320	235	411	331	243
ENSG00000011677	X	152166234	152451315	-	GABRA3	ENST00000370314	GO:0004888(transmembrane signaling receptor activity);GO:0004890(GABA-A receptor activity);GO:0005216(ion channel activity);GO:0005230(extracellular ligand-gated ion channel activity);GO:0005237(inhibitory extracellular ligand-gated ion channel activity);GO:0005254(chloride channel activity);GO:0005515(protein binding);GO:0005886(plasma membrane);GO:0005887(integral component of plasma membrane);…	04080(Neuroactive ligand-receptor interaction);04723(Retrograde endocannabinoid signaling);04727(GABAergic synapse);04742(Taste transduction);05032(Morphine addiction);05033(Nicotine addiction)	NA	NA	gamma-aminobutyric acid type A receptor subunit alpha3 [Source:HGNC Symbol;Acc:HGNC:4077]	protein_coding	0.545454	0.596817	0.694713	0.578007	0.681186	0.647408	168	197	206	185	217	179
ENSG00000012048	chr17	43044295	43170245	-	BRCA1	ENST00000357654;ENST00000471181;ENST00000591849;ENST00000493795;ENST00000461221;ENST00000491747;ENST00000484087;ENST00000478531;ENST00000493919;ENST00000472490;ENST00000487825;ENST00000461574;ENST00000354071;ENST00000634433;ENST00000412061;ENST00000470026;ENST00000652672;ENST00000492859;ENST00000494123;ENST00000473961;ENST00000476777;ENST00000461798;ENST00000644555;ENST00000618469	GO:0000151(ubiquitin ligase complex);GO:0000724(double-strand break repair via homologous recombination);GO:0000729(DNA double-strand break processing);GO:0000793(condensed chromosome);GO:0000794(condensed nuclear chromosome);GO:0000800(lateral element);GO:0000976(transcription regulatory region sequence-specific DNA binding);GO:0003677(DNA binding);GO:0003684(damaged DNA binding);GO:0003713(tran…	01524(Platinum drug resistance);03440(Homologous recombination);03460(Fanconi anemia pathway);04120(Ubiquitin mediated proteolysis);04151(PI3K-Akt signaling pathway);05206(MicroRNAs in cancer);05224(Breast cancer);05224(Breast cancer)	NA	NA	BRCA1 DNA repair associated [Source:HGNC Symbol;Acc:HGNC:1100]	protein_coding;nonsense_mediated_decay;retained_intron;non_stop_decay	3.03136	3.02145	3.04974	3.31241	3.48045	3.22174	2097	2247	2029	2385	2490	2003
ENSG00000012061	chr19	45407334	45478828	-	ERCC1	ENST00000300853;ENST00000423698;ENST00000588738;ENST00000340192;ENST00000590701;ENST00000591636;ENST00000589165;ENST00000013807;ENST00000592410;ENST00000592444;ENST00000587888;ENST00000589381;ENST00000592083;ENST00000592905;ENST00000592023;ENST00000588300;ENST00000589214	GO:0000014(single-stranded DNA endodeoxyribonuclease activity);GO:0000109(nucleotide-excision repair complex);GO:0000110(nucleotide-excision repair factor 1 complex);GO:0000710(meiotic mismatch repair);GO:0000720(pyrimidine dimer repair by nucleotide-excision repair);GO:0000784(nuclear chromosome, telomeric region);GO:0001094(TFIID-class transcription factor complex binding);GO:0001302(replicativ…	01524(Platinum drug resistance);03420(Nucleotide excision repair);03460(Fanconi anemia pathway);03460(Fanconi anemia pathway)	K10849	NA	ERCC excision repair 1, endonuclease non-catalytic subunit [Source:HGNC Symbol;Acc:HGNC:3433]	protein_coding;processed_transcript;nonsense_mediated_decay;retained_intron	5.34831	5.11416	5.14439	4.17877	4.60777	3.5976	2217	2276	2050	1801	1973	1341
ENSG00000012124	chr19	35319261	35347361	+	CD22	ENST00000085219;ENST00000613136	GO:0001791(IgM binding);GO:0005102(signaling receptor binding);GO:0005515(protein binding);GO:0005737(cytoplasm);GO:0005769(early endosome);GO:0005886(plasma membrane);GO:0005887(integral component of plasma membrane);GO:0007155(cell adhesion);GO:0009897(external side of plasma membrane);GO:0009986(cell surface);GO:0016020(membrane);GO:0016021(integral component of membrane);GO:0019903(protein ph…	04514(Cell adhesion molecules (CAMs));04640(Hematopoietic cell lineage);04662(B cell receptor signaling pathway);04662(B cell receptor signaling pathway)	NA	NA	CD22 molecule [Source:HGNC Symbol;Acc:HGNC:1643]	protein_coding	0.00822747	0	0	0.00707003	0	0.00396597	5	0	0	4	0	2
ENSG00000012171	chr3	50267558	50277546	+	SEMA3B	ENST00000621029;ENST00000618865;ENST00000619119;ENST00000616701;ENST00000612509;ENST00000433753;ENST00000611067;ENST00000434030;ENST00000456210;ENST00000419007	GO:0001755(neural crest cell migration);GO:0005515(protein binding);GO:0005576(extracellular region);GO:0005615(extracellular space);GO:0005783(endoplasmic reticulum);GO:0005887(integral component of plasma membrane);GO:0007267(cell-cell signaling);GO:0007411(axon guidance);GO:0030215(semaphorin receptor binding);GO:0030335(positive regulation of cell migration);GO:0045499(chemorepellent activity…	04360(Axon guidance);04360(Axon guidance)	K06840	NA	semaphorin 3B [Source:HGNC Symbol;Acc:HGNC:10724]	protein_coding;retained_intron;processed_transcript	0.12592	0.18001	0.115472	0.125109	0.0991558	0.104446	54	84	49	58	45	42
ENSG00000012174	X	21839617	21885423	+	MBTPS2	ENST00000379484;ENST00000465888;ENST00000365779	GO:0000139(Golgi membrane);GO:0004222(metalloendopeptidase activity);GO:0005515(protein binding);GO:0005737(cytoplasm);GO:0005789(endoplasmic reticulum membrane);GO:0006508(proteolysis);GO:0006629(lipid metabolic process);GO:0008202(steroid metabolic process);GO:0008203(cholesterol metabolic process);GO:0008233(peptidase activity);GO:0008237(metallopeptidase activity);GO:0016020(membrane);GO:0016…	04141(Protein processing in endoplasmic reticulum);04141(Protein processing in endoplasmic reticulum)	K07765	EC:3.4.24.85	membrane bound transcription factor peptidase, site 2 [Source:HGNC Symbol;Acc:HGNC:15455]	protein_coding;processed_transcript	2.89813	2.90681	2.8099	2.79359	2.44612	2.6235	1923	2070	1793	1927	1677	1562
ENSG00000012211	X	49174802	49186392	-	PRICKLE3	ENST00000599218;ENST00000453382;ENST00000614014;ENST00000432913;ENST00000376310;ENST00000376317;ENST00000611313	GO:0005515(protein binding);GO:0005737(cytoplasm);GO:0005886(plasma membrane);GO:0007275(multicellular organism development);GO:0008150(biological_process);GO:0008270(zinc ion binding);GO:0016020(membrane);GO:0030030(cell projection organization);GO:0046872(metal ion binding);GO:0046872(metal ion binding)	04310(Wnt signaling pathway);04310(Wnt signaling pathway)	NA	NA	prickle planar cell polarity protein 3 [Source:HGNC Symbol;Acc:HGNC:6645]	protein_coding;retained_intron	2.85469	2.96135	2.89366	3.40414	3.07999	2.73325	778	864	757	963	865	668
ENSG00000012223	chr3	46435645	46485234	-	LTF	ENST00000231751;ENST00000493056	GO:0001503(ossification);GO:0001530(lipopolysaccharide binding);GO:0001817(regulation of cytokine production);GO:0001895(retina homeostasis);GO:0002227(innate immune response in mucosa);GO:0002376(immune system process);GO:0003677(DNA binding);GO:0004252(serine-type endopeptidase activity);GO:0004869(cysteine-type endopeptidase inhibitor activity);GO:0005506(iron ion binding);GO:0005515(protein b…	NA	NA	NA	lactotransferrin [Source:HGNC Symbol;Acc:HGNC:6720]	protein_coding;processed_transcript	0.0297598	0.0516547	0	0.0329978	0.0493047	0	9	17	0	11	16	0
ENSG00000012232	chr8	28600469	28755599	+	EXTL3	ENST00000522725;ENST00000523149;ENST00000519288;ENST00000520940;ENST00000220562;ENST00000518223;ENST00000521473;ENST00000517738;ENST00000523271;ENST00000520679	GO:0001888(glucuronyl-galactosyl-proteoglycan 4-alpha-N-acetylglucosaminyltransferase activity);GO:0005515(protein binding);GO:0005783(endoplasmic reticulum);GO:0005789(endoplasmic reticulum membrane);GO:0005794(Golgi apparatus);GO:0006486(protein glycosylation);GO:0015012(heparan sulfate proteoglycan biosynthetic process);GO:0016020(membrane);GO:0016021(integral component of membrane);GO:0016740…	00534(Glycosaminoglycan biosynthesis - heparan sulfate / heparin);00534(Glycosaminoglycan biosynthesis - heparan sulfate / heparin)	K02370	2.4.1.224;EC:2.4.1.223	exostosin like glycosyltransferase 3 [Source:HGNC Symbol;Acc:HGNC:3518]	processed_transcript;protein_coding;retained_intron	4.57489	4.64566	4.88056	3.73251	4.06475	3.78587	4427	4823	4540	3755	4065	3289
ENSG00000012504	chr12	100473708	100564414	+	NR1H4	ENST00000548884	GO:0000122(negative regulation of transcription by RNA polymerase II);GO:0000790(nuclear chromatin);GO:0000977(RNA polymerase II regulatory region sequence-specific DNA binding);GO:0000978(RNA polymerase II cis-regulatory region sequence-specific DNA binding);GO:0000981(DNA-binding transcription factor activity, RNA polymerase II-specific);GO:0001080(nitrogen catabolite activation of transcriptio…	04976(Bile secretion)	K08537	NA	nuclear receptor subfamily 1 group H member 4 [Source:HGNC Symbol;Acc:HGNC:7967]	protein_coding	0	0	0	0	0.00983485	0	0	0	0	0	3	0
ENSG00000012660	chr6	53267398	53349179	-	ELOVL5	ENST00000370918;ENST00000542638;ENST00000304434;ENST00000485336;ENST00000486973;ENST00000370913	GO:0005515(protein binding);GO:0005783(endoplasmic reticulum);GO:0005789(endoplasmic reticulum membrane);GO:0006629(lipid metabolic process);GO:0006631(fatty acid metabolic process);GO:0006633(fatty acid biosynthetic process);GO:0006636(unsaturated fatty acid biosynthetic process);GO:0009922(fatty acid elongase activity);GO:0016020(membrane);GO:0016021(integral component of membrane);GO:0016740(t…	00062(Fatty acid elongation);01040(Biosynthesis of unsaturated fatty acids);01040(Biosynthesis of unsaturated fatty acids)	K10244	EC:2.3.1.199	ELOVL fatty acid elongase 5 [Source:HGNC Symbol;Acc:HGNC:21308]	protein_coding;processed_transcript	36.8096	37.4267	36.3623	34.1798	35.7686	33.0878	10408	11351	9884	10048	10449	8397
ENSG00000012779	chr10	45374176	45446119	+	ALOX5	ENST00000542434;ENST00000374391;ENST00000612635;ENST00000483623;ENST00000475300;ENST00000493336;ENST00000481117;ENST00000498461	GO:0001937(negative regulation of endothelial cell proliferation);GO:0002232(leukocyte chemotaxis involved in inflammatory response);GO:0002523(leukocyte migration involved in inflammatory response);GO:0002540(leukotriene production involved in inflammatory response);GO:0004051(arachidonate 5-lipoxygenase activity);GO:0005506(iron ion binding);GO:0005515(protein binding);GO:0005576(extracellular …	00590(Arachidonic acid metabolism);04664(Fc epsilon RI signaling pathway);04726(Serotonergic synapse);04913(Ovarian steroidogenesis);05145(Toxoplasmosis);05145(Toxoplasmosis)	K00461	EC:1.13.11.34	arachidonate 5-lipoxygenase [Source:HGNC Symbol;Acc:HGNC:435]	protein_coding;processed_transcript	4.97514	5.18233	5.0918	6.46057	6.13058	5.89229	1379	1540	1357	1862	1756	1467
ENSG00000012817	Y	19703865	19744923	-	KDM5D	ENST00000469599;ENST00000317961;ENST00000541639;ENST00000492117;ENST00000440077;ENST00000415360;ENST00000485154;ENST00000478891;ENST00000447300	GO:0001650(fibrillar center);GO:0003677(DNA binding);GO:0005515(protein binding);GO:0005634(nucleus);GO:0005654(nucleoplasm);GO:0006325(chromatin organization);GO:0006338(chromatin remodeling);GO:0016491(oxidoreductase activity);GO:0032452(histone demethylase activity);GO:0032453(histone demethylase activity (H3-K4 specific));GO:0034647(histone demethylase activity (H3-trimethyl-K4 specific));GO:…	NA	K11446	EC:1.14.11.-	lysine demethylase 5D [Source:HGNC Symbol;Acc:HGNC:11115]	retained_intron;protein_coding	3.70102	3.34082	3.37951	3.52621	3.57211	3.44067	2600	2517	2282	2575	2593	2168
ENSG00000012822	chr12	53708517	53727745	-	CALCOCO1	ENST00000550804;ENST00000262059;ENST00000546443;ENST00000548263;ENST00000549935;ENST00000549613;ENST00000552282;ENST00000547988;ENST00000546619;ENST00000547949;ENST00000553154;ENST00000549784;ENST00000549173;ENST00000548177;ENST00000552623;ENST00000547885;ENST00000548431;ENST00000546774	GO:0000790(nuclear chromatin);GO:0000976(transcription regulatory region sequence-specific DNA binding);GO:0000978(RNA polymerase II cis-regulatory region sequence-specific DNA binding);GO:0003682(chromatin binding);GO:0003712(transcription coregulator activity);GO:0003713(transcription coactivator activity);GO:0005515(protein binding);GO:0005634(nucleus);GO:0005737(cytoplasm);GO:0005829(cytosol)…	NA	NA	NA	calcium binding and coiled-coil domain 1 [Source:HGNC Symbol;Acc:HGNC:29306]	protein_coding;retained_intron;processed_transcript	6.99542	7.20416	6.81526	8.5497	9.06292	8.90728	4621	5105	4329	5869	6187	5280
ENSG00000012963	chr14	93207241	93229215	+	UBR7	ENST00000554232;ENST00000553674;ENST00000013070;ENST00000555329	GO:0003674(molecular_function);GO:0005737(cytoplasm);GO:0008150(biological_process);GO:0008270(zinc ion binding);GO:0016567(protein ubiquitination);GO:0016740(transferase activity);GO:0046872(metal ion binding);GO:0061630(ubiquitin protein ligase activity);GO:0061630(ubiquitin protein ligase activity)	NA	K11979	EC:2.3.2.27	ubiquitin protein ligase E3 component n-recognin 7 [Source:HGNC Symbol;Acc:HGNC:20344]	protein_coding;nonsense_mediated_decay	6.21611	7.82001	7.57715	6.96474	6.44946	6.58456	1619	2184	1896	1886	1736	1539
ENSG00000012983	chr14	50418501	50532655	-	MAP4K5	ENST00000554990;ENST00000013125;ENST00000557124;ENST00000557210;ENST00000557578;ENST00000555216;ENST00000557390;ENST00000554066;ENST00000554273	GO:0000166(nucleotide binding);GO:0000185(activation of MAPKKK activity);GO:0004672(protein kinase activity);GO:0004674(protein serine/threonine kinase activity);GO:0005515(protein binding);GO:0005524(ATP binding);GO:0005737(cytoplasm);GO:0006468(protein phosphorylation);GO:0007257(activation of JUN kinase activity);GO:0008349(MAP kinase kinase kinase kinase activity);GO:0016301(kinase activity);…	NA	K08833	EC:2.7.11.1	mitogen-activated protein kinase kinase kinase kinase 5 [Source:HGNC Symbol;Acc:HGNC:6867]	retained_intron;protein_coding;processed_transcript	5.14094	5.42423	5.33238	5.127	4.81085	4.72319	2908	3292	2901	3016	2812	2398
ENSG00000013016	chr2	31234152	31269451	+	EHD3	ENST00000322054	GO:0000166(nucleotide binding);GO:0001881(receptor recycling);GO:0003676(nucleic acid binding);GO:0005509(calcium ion binding);GO:0005515(protein binding);GO:0005524(ATP binding);GO:0005525(GTP binding);GO:0005634(nucleus);GO:0005737(cytoplasm);GO:0005768(endosome);GO:0005769(early endosome);GO:0005829(cytosol);GO:0005886(plasma membrane);GO:0005925(focal adhesion);GO:0005929(cilium);GO:0006897(e…	04144(Endocytosis)	K12476	NA	EH domain containing 3 [Source:HGNC Symbol;Acc:HGNC:3244]	protein_coding	5.83598	5.8134	5.60759	4.59015	4.69809	4.69582	2088	2231	1929	1708	1737	1508
ENSG00000013275	chr19	39971165	39981764	+	PSMC4	ENST00000157812;ENST00000593455;ENST00000455878;ENST00000601697;ENST00000596386;ENST00000601194	GO:0000165(MAPK cascade);GO:0000166(nucleotide binding);GO:0000209(protein polyubiquitination);GO:0000502(proteasome complex);GO:0001824(blastocyst development);GO:0002223(stimulatory C-type lectin receptor signaling pathway);GO:0002479(antigen processing and presentation of exogenous peptide antigen via MHC class I, TAP-dependent);GO:0005515(protein binding);GO:0005524(ATP binding);GO:0005634(nu…	03050(Proteasome);05169(Epstein-Barr virus infection);05169(Epstein-Barr virus infection)	K03063	NA	proteasome 26S subunit, ATPase 4 [Source:HGNC Symbol;Acc:HGNC:9551]	protein_coding;retained_intron	23.5687	21.2655	21.7773	19.185	19.1736	20.0706	4458	4316	3962	3774	3749	3408
ENSG00000013288	chr4	6575189	6623362	+	MAN2B2	ENST00000285599;ENST00000505907;ENST00000504960;ENST00000510427	GO:0003824(catalytic activity);GO:0004559(alpha-mannosidase activity);GO:0005515(protein binding);GO:0005576(extracellular region);GO:0005774(vacuolar membrane);GO:0005975(carbohydrate metabolic process);GO:0006013(mannose metabolic process);GO:0008152(metabolic process);GO:0009313(oligosaccharide catabolic process);GO:0016787(hydrolase activity);GO:0016798(hydrolase activity, acting on glycosyl …	00511(Other glycan degradation);00511(Other glycan degradation)	K12312	EC:3.2.1.24	mannosidase alpha class 2B member 2 [Source:HGNC Symbol;Acc:HGNC:29623]	protein_coding;processed_transcript	6.49919	6.43466	6.53516	7.22464	7.15115	6.96817	4283	4548	4139	4949	4868	4120
ENSG00000013293	chr3	170459548	170586075	-	SLC7A14	ENST00000231706	GO:0003333(amino acid transmembrane transport);GO:0005515(protein binding);GO:0005654(nucleoplasm);GO:0005764(lysosome);GO:0005765(lysosomal membrane);GO:0005829(cytosol);GO:0005886(plasma membrane);GO:0006865(amino acid transport);GO:0010923(negative regulation of phosphatase activity);GO:0015171(amino acid transmembrane transporter activity);GO:0016020(membrane);GO:0016021(integral component of…	NA	K13871	NA	solute carrier family 7 member 14 [Source:HGNC Symbol;Acc:HGNC:29326]	protein_coding	0.00385563	0	0	0	0	0	3	0	0	0	0	0
ENSG00000013297	chr3	170418868	170454733	+	CLDN11	ENST00000064724;ENST00000486429;ENST00000489485;ENST00000643053;ENST00000477531	GO:0005198(structural molecule activity);GO:0005515(protein binding);GO:0005811(lipid droplet);GO:0005883(neurofilament);GO:0005886(plasma membrane);GO:0005923(bicellular tight junction);GO:0007155(cell adhesion);GO:0007283(spermatogenesis);GO:0008366(axon ensheathment);GO:0016020(membrane);GO:0016021(integral component of membrane);GO:0016338(calcium-independent cell-cell adhesion via plasma mem…	04514(Cell adhesion molecules (CAMs));04530(Tight junction);04670(Leukocyte transendothelial migration);05160(Hepatitis C);05160(Hepatitis C)	K06087	NA	claudin 11 [Source:HGNC Symbol;Acc:HGNC:8514]	protein_coding;retained_intron;processed_transcript	10.2097	10.6506	10.8494	3.81156	3.57602	3.13189	3272	3661	3342	1272	1185	902
ENSG00000013306	chr17	44319625	44324870	-	SLC25A39	ENST00000225308;ENST00000591006;ENST00000377095;ENST00000590194;ENST00000592372;ENST00000537904;ENST00000588767;ENST00000588315;ENST00000585695;ENST00000585636;ENST00000592857;ENST00000591151	GO:0005347(ATP transmembrane transporter activity);GO:0005739(mitochondrion);GO:0005743(mitochondrial inner membrane);GO:0006783(heme biosynthetic process);GO:0015867(ATP transport);GO:0016020(membrane);GO:0016021(integral component of membrane);GO:0055085(transmembrane transport);GO:0055085(transmembrane transport)	NA	K15119	NA	solute carrier family 25 member 39 [Source:HGNC Symbol;Acc:HGNC:24279]	protein_coding;retained_intron	19.306	22.25	22.5143	16.7384	19.6093	18.7109	5052	6244	5663	4555	5302	4396
ENSG00000013364	chr16	29820394	29848039	+	MVP	ENST00000563915;ENST00000395353;ENST00000566859;ENST00000357402;ENST00000563096;ENST00000566066;ENST00000565830;ENST00000570234;ENST00000566252;ENST00000566554;ENST00000569612;ENST00000570061;ENST00000568068	GO:0005515(protein binding);GO:0005576(extracellular region);GO:0005634(nucleus);GO:0005643(nuclear pore);GO:0005737(cytoplasm);GO:0005829(cytosol);GO:0005856(cytoskeleton);GO:0015031(protein transport);GO:0016020(membrane);GO:0019901(protein kinase binding);GO:0019903(protein phosphatase binding);GO:0023051(regulation of signaling);GO:0031953(negative regulation of protein autophosphorylation);G…	NA	K17266	NA	major vault protein [Source:HGNC Symbol;Acc:HGNC:7531]	protein_coding;nonsense_mediated_decay;retained_intron;processed_transcript	34.4073	32.6809	34.9772	31.5137	32.5893	31.4581	15667	15965	15313	14925	15338	12859
ENSG00000013374	chr7	151341699	151378449	+	NUB1	ENST00000413040;ENST00000568733;ENST00000468404;ENST00000470229;ENST00000483358;ENST00000470316;ENST00000493588;ENST00000480907;ENST00000497987;ENST00000460712;ENST00000480714	GO:0005515(protein binding);GO:0005634(nucleus);GO:0005654(nucleoplasm);GO:0005730(nucleolus);GO:0005829(cytosol);GO:0006511(ubiquitin-dependent protein catabolic process);GO:0016567(protein ubiquitination);GO:0032436(positive regulation of proteasomal ubiquitin-dependent protein catabolic process);GO:0034341(response to interferon-gamma);GO:0034612(response to tumor necrosis factor);GO:0043687(p…	NA	NA	NA	negative regulator of ubiquitin like proteins 1 [Source:HGNC Symbol;Acc:HGNC:17623]	protein_coding;nonsense_mediated_decay;retained_intron	8.59302	8.06066	8.52225	10.1362	9.97636	10.4648	3453	3473	3293	4233	4141	3772
ENSG00000013375	chr6	83161150	83193936	-	PGM3	ENST00000504780;ENST00000513973;ENST00000512866;ENST00000650640;ENST00000616566;ENST00000283977;ENST00000651425;ENST00000651698;ENST00000650642;ENST00000652222;ENST00000506587;ENST00000509219;ENST00000652468;ENST00000507404;ENST00000505470;ENST00000507554;ENST00000605602;ENST00000508748;ENST00000503094;ENST00000515333	GO:0000287(magnesium ion binding);GO:0004610(phosphoacetylglucosamine mutase activity);GO:0004614(phosphoglucomutase activity);GO:0005575(cellular_component);GO:0005829(cytosol);GO:0005975(carbohydrate metabolic process);GO:0006041(glucosamine metabolic process);GO:0006048(UDP-N-acetylglucosamine biosynthetic process);GO:0006487(protein N-linked glycosylation);GO:0006493(protein O-linked glycosyl…	00520(Amino sugar and nucleotide sugar metabolism);00520(Amino sugar and nucleotide sugar metabolism)	K01836	EC:5.4.2.3	phosphoglucomutase 3 [Source:HGNC Symbol;Acc:HGNC:8907]	nonsense_mediated_decay;protein_coding;retained_intron	9.51569	9.57568	9.71942	16.552	17.7947	15.6585	5283	5699	5187	9550	10202	7798
ENSG00000013392	chr6	83193357	83198935	+	RWDD2A	ENST00000369724	GO:0005515(protein binding)	NA	NA	NA	RWD domain containing 2A [Source:HGNC Symbol;Acc:HGNC:21385]	protein_coding	0.896665	1.33423	1.17054	1.58609	1.70148	2.10325	251	400	315	461	492	528
ENSG00000013441	chr2	200853009	200864744	-	CLK1	ENST00000321356;ENST00000621181;ENST00000461981;ENST00000464454;ENST00000432425;ENST00000473565;ENST00000472679;ENST00000409769;ENST00000434813;ENST00000461326;ENST00000496205;ENST00000492793;ENST00000481641;ENST00000482590	GO:0000166(nucleotide binding);GO:0004672(protein kinase activity);GO:0004674(protein serine/threonine kinase activity);GO:0004712(protein serine/threonine/tyrosine kinase activity);GO:0004713(protein tyrosine kinase activity);GO:0004715(non-membrane spanning protein tyrosine kinase activity);GO:0005515(protein binding);GO:0005524(ATP binding);GO:0005634(nucleus);GO:0005737(cytoplasm);GO:0006468(…	05134(Legionellosis);05134(Legionellosis)	NA	NA	CDC like kinase 1 [Source:HGNC Symbol;Acc:HGNC:2068]	protein_coding;retained_intron;nonsense_mediated_decay;processed_transcript	6.15453	6.19219	5.97998	9.91496	11.0232	9.8235	2365	2552	2210	3956	4371	3386
ENSG00000013503	chr12	106357748	106510198	+	POLR3B	ENST00000228347;ENST00000539066	GO:0002376(immune system process);GO:0003677(DNA binding);GO:0003899(DNA-directed 5'-3' RNA polymerase activity);GO:0005634(nucleus);GO:0005654(nucleoplasm);GO:0005666(RNA polymerase III complex);GO:0005829(cytosol);GO:0006351(transcription, DNA-templated);GO:0016740(transferase activity);GO:0016779(nucleotidyltransferase activity);GO:0032481(positive regulation of type I interferon production);G…	03020(RNA polymerase);04623(Cytosolic DNA-sensing pathway);04623(Cytosolic DNA-sensing pathway)	K03021	EC:2.7.7.6	RNA polymerase III subunit B [Source:HGNC Symbol;Acc:HGNC:30348]	protein_coding	6.79954	6.80102	6.80156	6.32845	6.32515	6.11965	2405	2580	2312	2326	2311	1942
ENSG00000013523	chr14	76786009	76826246	-	ANGEL1	ENST00000251089;ENST00000557179;ENST00000555079;ENST00000556298;ENST00000554941	GO:0000175(3'-5'-exoribonuclease activity);GO:0005634(nucleus);GO:0005783(endoplasmic reticulum);GO:0005801(cis-Golgi network);GO:0005829(cytosol);GO:0008190(eukaryotic initiation factor 4E binding);GO:0019904(protein domain specific binding);GO:0048471(perinuclear region of cytoplasm);GO:0090503(RNA phosphodiester bond hydrolysis, exonucleolytic);GO:0090503(RNA phosphodiester bond hydrolysis, ex…	NA	K18729	NA	angel homolog 1 [Source:HGNC Symbol;Acc:HGNC:19961]	protein_coding;processed_transcript	2.92988	2.85797	2.75186	2.22207	2.18407	2.3454	1419	1485	1282	1120	1094	1019
ENSG00000013561	chr5	141958328	141990290	+	RNF14	ENST00000511961;ENST00000356143;ENST00000347642;ENST00000514620;ENST00000502341;ENST00000506938;ENST00000394520;ENST00000394514;ENST00000512565;ENST00000515613;ENST00000507163;ENST00000506004	GO:0000151(ubiquitin ligase complex);GO:0000209(protein polyubiquitination);GO:0003713(transcription coactivator activity);GO:0004842(ubiquitin-protein transferase activity);GO:0005515(protein binding);GO:0005634(nucleus);GO:0005737(cytoplasm);GO:0005829(cytosol);GO:0006355(regulation of transcription, DNA-templated);GO:0006357(regulation of transcription by RNA polymerase II);GO:0006511(ubiquiti…	NA	K11971	EC:2.3.2.31	ring finger protein 14 [Source:HGNC Symbol;Acc:HGNC:10058]	protein_coding;processed_transcript;nonsense_mediated_decay	7.81089	8.45378	8.09004	9.44836	9.61775	8.90769	2891	3358	2881	3636	3681	2961
ENSG00000013563	X	154401236	154412112	-	DNASE1L1	ENST00000369807;ENST00000369809;ENST00000393638;ENST00000369808;ENST00000014935;ENST00000309585;ENST00000497242;ENST00000451865;ENST00000424626;ENST00000432135	GO:0000737(DNA catabolic process, endonucleolytic);GO:0003677(DNA binding);GO:0004518(nuclease activity);GO:0004519(endonuclease activity);GO:0004530(deoxyribonuclease I activity);GO:0004536(deoxyribonuclease activity);GO:0005576(extracellular region);GO:0005634(nucleus);GO:0005783(endoplasmic reticulum);GO:0006259(DNA metabolic process);GO:0006308(DNA catabolic process);GO:0016787(hydrolase acti…	NA	K11995	EC:3.1.21.-	deoxyribonuclease 1 like 1 [Source:HGNC Symbol;Acc:HGNC:2957]	protein_coding;retained_intron	2.2911	2.21094	2.37461	1.93376	2.43457	2.25528	706	729	703	620	775	625
ENSG00000013573	chr12	31073860	31104799	+	DDX11	ENST00000542129;ENST00000228264;ENST00000542838;ENST00000438391;ENST00000435753;ENST00000539049;ENST00000536265;ENST00000415475;ENST00000545668;ENST00000350437;ENST00000535158;ENST00000543756;ENST00000542244;ENST00000535317;ENST00000544652;ENST00000542242;ENST00000543026;ENST00000545717;ENST00000536580;ENST00000543511;ENST00000539699;ENST00000542661;ENST00000538740;ENST00000542777;ENST00000537136…	GO:0000166(nucleotide binding);GO:0000790(nuclear chromatin);GO:0000922(spindle pole);GO:0001650(fibrillar center);GO:0003676(nucleic acid binding);GO:0003677(DNA binding);GO:0003678(DNA helicase activity);GO:0003682(chromatin binding);GO:0003688(DNA replication origin binding);GO:0003690(double-stranded DNA binding);GO:0003697(single-stranded DNA binding);GO:0003723(RNA binding);GO:0003727(singl…	NA	NA	NA	DEAD/H-box helicase 11 [Source:HGNC Symbol;Acc:HGNC:2736]	nonsense_mediated_decay;protein_coding;retained_intron;processed_transcript	4.65518	4.8684	5.31311	5.04626	4.48006	4.53755	2900	3249	3176	3261	2882	2536
ENSG00000013583	chr12	12974870	13000265	-	HEBP1	ENST00000014930;ENST00000647702;ENST00000540916;ENST00000535636;ENST00000536942	GO:0005576(extracellular region);GO:0005737(cytoplasm);GO:0007186(G protein-coupled receptor signaling pathway);GO:0007623(circadian rhythm);GO:0020037(heme binding);GO:0070062(extracellular exosome);GO:0070062(extracellular exosome)	NA	NA	NA	heme binding protein 1 [Source:HGNC Symbol;Acc:HGNC:17176]	protein_coding;processed_transcript	2.89186	2.97218	2.6483	3.24076	3.61663	3.58244	738	812	648	858	952	819
ENSG00000013588	chr12	12891559	12917937	+	GPRC5A	ENST00000537783;ENST00000014914;ENST00000542056;ENST00000534831;ENST00000648791;ENST00000540125	GO:0004930(G protein-coupled receptor activity);GO:0005515(protein binding);GO:0005730(nucleolus);GO:0005886(plasma membrane);GO:0005887(integral component of plasma membrane);GO:0007165(signal transduction);GO:0007175(negative regulation of epidermal growth factor-activated receptor activity);GO:0007186(G protein-coupled receptor signaling pathway);GO:0016020(membrane);GO:0016021(integral compon…	NA	NA	NA	G protein-coupled receptor class C group 5 member A [Source:HGNC Symbol;Acc:HGNC:9836]	retained_intron;protein_coding;processed_transcript	23.2464	23.6697	24.2169	17.6387	17.0015	17.1815	13207	14426	13228	10421	9981	8762
ENSG00000013725	chr11	60971680	61020377	+	CD6	ENST00000313421;ENST00000538288;ENST00000541964;ENST00000419282;ENST00000505761	GO:0001530(lipopolysaccharide binding);GO:0001771(immunological synapse formation);GO:0001772(immunological synapse);GO:0002250(adaptive immune response);GO:0002376(immune system process);GO:0002438(acute inflammatory response to antigenic stimulus);GO:0005044(scavenger receptor activity);GO:0005515(protein binding);GO:0005576(extracellular region);GO:0005886(plasma membrane);GO:0005887(integral …	04514(Cell adhesion molecules (CAMs));04514(Cell adhesion molecules (CAMs))	NA	NA	CD6 molecule [Source:HGNC Symbol;Acc:HGNC:1691]	protein_coding;processed_transcript;retained_intron	0.0472162	0.115064	0.117787	0.0826811	0.0262331	0.0418455	21	56	52	39	13	18
ENSG00000013810	chr4	1712891	1745163	+	TACC3	ENST00000651472;ENST00000612220;ENST00000484651;ENST00000313288;ENST00000467746;ENST00000493975;ENST00000652770;ENST00000651251;ENST00000650779;ENST00000651817;ENST00000466077;ENST00000470808;ENST00000404054;ENST00000484264	GO:0000226(microtubule cytoskeleton organization);GO:0000922(spindle pole);GO:0005515(protein binding);GO:0005737(cytoplasm);GO:0005815(microtubule organizing center);GO:0005819(spindle);GO:0005829(cytosol);GO:0005856(cytoskeleton);GO:0007049(cell cycle);GO:0007052(mitotic spindle organization);GO:0007091(metaphase/anaphase transition of mitotic cell cycle);GO:0008283(cell population proliferatio…	03013(RNA transport);03013(RNA transport)	K14283	NA	transforming acidic coiled-coil containing protein 3 [Source:HGNC Symbol;Acc:HGNC:11524]	protein_coding;retained_intron;nonsense_mediated_decay;processed_transcript	10.6955	10.518	10.468	9.57976	9.81814	9.16594	6495	6853	6114	6051	6162	4998
ENSG00000014123	chr6	96521595	96555276	+	UFL1	ENST00000461673;ENST00000369278	GO:0001649(osteoblast differentiation);GO:0005515(protein binding);GO:0005634(nucleus);GO:0005694(chromosome);GO:0005737(cytoplasm);GO:0005783(endoplasmic reticulum);GO:0005789(endoplasmic reticulum membrane);GO:0005829(cytosol);GO:0006281(DNA repair);GO:0006974(cellular response to DNA damage stimulus);GO:0008284(positive regulation of cell population proliferation);GO:0010468(regulation of gene…	NA	K22755	EC:2.3.2.-	UFM1 specific ligase 1 [Source:HGNC Symbol;Acc:HGNC:23039]	processed_transcript;protein_coding	10.6022	10.2053	10.7388	11.7438	11.6859	11.4905	3568	3685	3475	4110	4064	3471
ENSG00000014138	chr11	65261920	65305589	+	POLA2	ENST00000527850;ENST00000532469;ENST00000265465;ENST00000532391;ENST00000527618;ENST00000525924;ENST00000533192;ENST00000534785	GO:0000082(G1/S transition of mitotic cell cycle);GO:0003674(molecular_function);GO:0003677(DNA binding);GO:0005634(nucleus);GO:0005654(nucleoplasm);GO:0005658(alpha DNA polymerase:primase complex);GO:0005829(cytosol);GO:0006260(DNA replication);GO:0006270(DNA replication initiation);GO:0032201(telomere maintenance via semi-conservative replication);GO:0032201(telomere maintenance via semi-conser…	03030(DNA replication);03030(DNA replication)	K02321	NA	DNA polymerase alpha 2, accessory subunit [Source:HGNC Symbol;Acc:HGNC:30073]	nonsense_mediated_decay;retained_intron;protein_coding;processed_transcript	3.22126	3.87834	3.57357	2.23627	2.71273	2.2949	1334	1722	1422	964	1161	853
ENSG00000014164	chr8	143437659	143541447	-	ZC3H3	ENST00000262577	GO:0003674(molecular_function);GO:0003677(DNA binding);GO:0005634(nucleus);GO:0005847(mRNA cleavage and polyadenylation specificity factor complex);GO:0031124(mRNA 3'-end processing);GO:0032927(positive regulation of activin receptor signaling pathway);GO:0046332(SMAD binding);GO:0046872(metal ion binding);GO:0051028(mRNA transport);GO:0070412(R-SMAD binding);GO:1900363(regulation of mRNA polyade…	NA	NA	NA	zinc finger CCCH-type containing 3 [Source:HGNC Symbol;Acc:HGNC:28972]	protein_coding	3.55718	4.35705	4.22238	4.53437	4.83876	4.93816	982	1290	1120	1301	1380	1223
ENSG00000014216	chr11	65180566	65212006	+	CAPN1	ENST00000528396;ENST00000529133;ENST00000533820;ENST00000527739;ENST00000524773;ENST00000530442;ENST00000528739;ENST00000279247;ENST00000532285;ENST00000527469;ENST00000534373;ENST00000526954;ENST00000531068;ENST00000527699;ENST00000533909;ENST00000527323;ENST00000526468;ENST00000527897;ENST00000533079;ENST00000527887;ENST00000530495;ENST00000525013;ENST00000528165;ENST00000533704;ENST00000530567	GO:0004198(calcium-dependent cysteine-type endopeptidase activity);GO:0005509(calcium ion binding);GO:0005515(protein binding);GO:0005576(extracellular region);GO:0005737(cytoplasm);GO:0005739(mitochondrion);GO:0005764(lysosome);GO:0005829(cytosol);GO:0005886(plasma membrane);GO:0005925(focal adhesion);GO:0006508(proteolysis);GO:0008233(peptidase activity);GO:0008234(cysteine-type peptidase activ…	04141(Protein processing in endoplasmic reticulum);04210(Apoptosis);04217(Necroptosis);04218(Cellular senescence);05010(Alzheimer disease);05010(Alzheimer disease)	NA	NA	calpain 1 [Source:HGNC Symbol;Acc:HGNC:1476]	protein_coding;retained_intron;processed_transcript;nonsense_mediated_decay	40.3974	40.6408	41.1721	34.3491	36.4516	34.1651	22487	24269	22033	19886	20970	17071
ENSG00000014257	chr3	132317369	132368298	+	ACP3	ENST00000336375;ENST00000483689	GO:0003993(acid phosphatase activity);GO:0005515(protein binding);GO:0005576(extracellular region);GO:0005615(extracellular space);GO:0005634(nucleus);GO:0005764(lysosome);GO:0005765(lysosomal membrane);GO:0005886(plasma membrane);GO:0006144(purine nucleobase metabolic process);GO:0006772(thiamine metabolic process);GO:0008253(5'-nucleotidase activity);GO:0009117(nucleotide metabolic process);GO:…	NA	NA	NA	acid phosphatase 3 [Source:HGNC Symbol;Acc:HGNC:125]	protein_coding;retained_intron	0.0393355	0.0646734	0.028457	0.0171759	0.0766959	0.0393331	14	23	9	6	26	12
ENSG00000014641	chr2	63588609	63607197	+	MDH1	ENST00000485781;ENST00000544381;ENST00000409908;ENST00000442225;ENST00000233114;ENST00000539945;ENST00000409476;ENST00000485155;ENST00000436321;ENST00000462944;ENST00000472098;ENST00000421012;ENST00000432309;ENST00000484538;ENST00000495083	GO:0003824(catalytic activity);GO:0004470(malic enzyme activity);GO:0005515(protein binding);GO:0005615(extracellular space);GO:0005737(cytoplasm);GO:0005829(cytosol);GO:0005975(carbohydrate metabolic process);GO:0006094(gluconeogenesis);GO:0006099(tricarboxylic acid cycle);GO:0006107(oxaloacetate metabolic process);GO:0006108(malate metabolic process);GO:0006734(NADH metabolic process);GO:001649…	00020(Citrate cycle (TCA cycle));00270(Cysteine and methionine metabolism);00620(Pyruvate metabolism);00630(Glyoxylate and dicarboxylate metabolism);04964(Proximal tubule bicarbonate reclamation);04964(Proximal tubule bicarbonate reclamation)	K00025	EC:1.1.1.37	malate dehydrogenase 1 [Source:HGNC Symbol;Acc:HGNC:6970]	retained_intron;protein_coding;processed_transcript;nonsense_mediated_decay	26.2018	27.4252	26.6071	23.0014	22.7565	22.3096	9699	10890	9469	8853	8707	7413
ENSG00000014824	chr4	41990502	42086369	+	SLC30A9	ENST00000513699;ENST00000510460;ENST00000264451;ENST00000509683;ENST00000505523	GO:0003682(chromatin binding);GO:0005634(nucleus);GO:0005737(cytoplasm);GO:0005783(endoplasmic reticulum);GO:0005856(cytoskeleton);GO:0006289(nucleotide-excision repair);GO:0006811(ion transport);GO:0006812(cation transport);GO:0006829(zinc ion transport);GO:0006882(cellular zinc ion homeostasis);GO:0008324(cation transmembrane transporter activity);GO:0016020(membrane);GO:0016021(integral compon…	NA	K14696	NA	solute carrier family 30 member 9 [Source:HGNC Symbol;Acc:HGNC:1329]	nonsense_mediated_decay;retained_intron;protein_coding	8.86705	8.90361	8.92494	8.12226	8.72919	7.58502	4734	5099	4581	4511	4817	3634
ENSG00000014914	chr1	149928651	149936869	-	MTMR11	ENST00000466496;ENST00000482025;ENST00000439741;ENST00000482343;ENST00000492824;ENST00000495054;ENST00000490310;ENST00000493562;ENST00000479272	GO:0004438(phosphatidylinositol-3-phosphatase activity);GO:0005737(cytoplasm);GO:0046856(phosphatidylinositol dephosphorylation);GO:0070062(extracellular exosome);GO:0070062(extracellular exosome)	NA	K18085	NA	myotubularin related protein 11 [Source:HGNC Symbol;Acc:HGNC:24307]	processed_transcript;retained_intron;protein_coding	2.1005	2.05977	1.88387	2.26418	1.99518	2.25233	715	752	617	801	703	690
ENSG00000014919	chr10	99710868	99732127	-	COX15	ENST00000016171;ENST00000370483;ENST00000497381	GO:0004129(cytochrome-c oxidase activity);GO:0005515(protein binding);GO:0005654(nucleoplasm);GO:0005739(mitochondrion);GO:0005743(mitochondrial inner membrane);GO:0005746(mitochondrial respirasome);GO:0006123(mitochondrial electron transport, cytochrome c to oxygen);GO:0006783(heme biosynthetic process);GO:0006784(heme A biosynthetic process);GO:0007585(respiratory gaseous exchange by respirator…	00190(Oxidative phosphorylation);00860(Porphyrin and chlorophyll metabolism);04714(Thermogenesis);04714(Thermogenesis)	K02259	NA	cytochrome c oxidase assembly homolog COX15 [Source:HGNC Symbol;Acc:HGNC:2263]	protein_coding;retained_intron	5.26534	5.3247	5.20154	4.57067	4.96128	4.55097	2036	2210	1935	1838	1983	1580
ENSG00000015133	chr14	91271323	91417844	-	CCDC88C	ENST00000556726;ENST00000389857;ENST00000334448;ENST00000557455;ENST00000555995;ENST00000557507;ENST00000554051;ENST00000554872;ENST00000553437;ENST00000389856;ENST00000553403;ENST00000554165;ENST00000556767	GO:0001932(regulation of protein phosphorylation);GO:0001965(G-protein alpha-subunit binding);GO:0003383(apical constriction);GO:0005085(guanyl-nucleotide exchange factor activity);GO:0005109(frizzled binding);GO:0005515(protein binding);GO:0005737(cytoplasm);GO:0005813(centrosome);GO:0007264(small GTPase mediated signal transduction);GO:0008017(microtubule binding);GO:0016055(Wnt signaling pathw…	NA	NA	NA	coiled-coil domain containing 88C [Source:HGNC Symbol;Acc:HGNC:19967]	protein_coding;retained_intron;processed_transcript	3.34736	3.10983	3.32843	2.99081	2.79136	2.82702	3091	3079	2957	2872	2664	2344
ENSG00000015153	chr12	42157104	42238349	-	YAF2	ENST00000327791;ENST00000534854;ENST00000550315;ENST00000552109;ENST00000547622;ENST00000551268;ENST00000551528;ENST00000546972;ENST00000552928;ENST00000548917;ENST00000547254;ENST00000555248	GO:0003677(DNA binding);GO:0003712(transcription coregulator activity);GO:0003713(transcription coactivator activity);GO:0003714(transcription corepressor activity);GO:0005515(protein binding);GO:0005634(nucleus);GO:0005654(nucleoplasm);GO:0005829(cytosol);GO:0006355(regulation of transcription, DNA-templated);GO:0045892(negative regulation of transcription, DNA-templated);GO:0045893(positive reg…	NA	K11468	NA	YY1 associated factor 2 [Source:HGNC Symbol;Acc:HGNC:17363]	protein_coding;retained_intron;nonsense_mediated_decay;processed_transcript	0.562585	0.619227	0.548204	0.687805	0.652772	0.524229	456	537	427	577	546	383
ENSG00000015171	chr10	134465	254637	+	ZMYND11	ENST00000439456;ENST00000397962;ENST00000309776;ENST00000509513;ENST00000381591;ENST00000381604;ENST00000403354;ENST00000381607;ENST00000627286;ENST00000397955;ENST00000381584;ENST00000558098;ENST00000488275;ENST00000473115	GO:0003677(DNA binding);GO:0003690(double-stranded DNA binding);GO:0003714(transcription corepressor activity);GO:0005515(protein binding);GO:0005634(nucleus);GO:0005654(nucleoplasm);GO:0005694(chromosome);GO:0006325(chromatin organization);GO:0007049(cell cycle);GO:0008270(zinc ion binding);GO:0016020(membrane);GO:0016021(integral component of membrane);GO:0016032(viral process);GO:0034243(regul…	NA	K23218	NA	zinc finger MYND-type containing 11 [Source:HGNC Symbol;Acc:HGNC:16966]	protein_coding;retained_intron;processed_transcript	4.0039	4.89378	4.46157	3.83062	3.67362	4.05663	1586	2078	1697	1579	1504	1442
ENSG00000015285	X	48676596	48691427	+	WAS	ENST00000450772;ENST00000376701;ENST00000474174;ENST00000470107	GO:0002625(regulation of T cell antigen processing and presentation);GO:0003779(actin binding);GO:0005515(protein binding);GO:0005634(nucleus);GO:0005737(cytoplasm);GO:0005829(cytosol);GO:0005856(cytoskeleton);GO:0005884(actin filament);GO:0005886(plasma membrane);GO:0005911(cell-cell junction);GO:0006952(defense response);GO:0006955(immune response);GO:0007015(actin filament organization);GO:000…	04062(Chemokine signaling pathway);04144(Endocytosis);04520(Adherens junction);04530(Tight junction);04666(Fc gamma R-mediated phagocytosis);04810(Regulation of actin cytoskeleton);05100(Bacterial invasion of epithelial cells);05130(Pathogenic Escherichia coli infection);05131(Shigellosis);05132(Salmonella infection);05231(Choline metabolism in cancer);05231(Choline metabolism in cancer)	K05747	NA	WASP actin nucleation promoting factor [Source:HGNC Symbol;Acc:HGNC:12731]	protein_coding;processed_transcript	0.0310063	0.0460863	0.0841547	0	0.0609655	0.0955805	6	10	16	0	12	16
ENSG00000015475	chr22	17734138	17774495	-	BID	ENST00000317361;ENST00000622694;ENST00000614949;ENST00000399765;ENST00000494097;ENST00000399767;ENST00000473439	GO:0001836(release of cytochrome c from mitochondria);GO:0005123(death receptor binding);GO:0005515(protein binding);GO:0005737(cytoplasm);GO:0005739(mitochondrion);GO:0005741(mitochondrial outer membrane);GO:0005829(cytosol);GO:0006626(protein targeting to mitochondrion);GO:0006915(apoptotic process);GO:0006919(activation of cysteine-type endopeptidase activity involved in apoptotic process);GO:…	01524(Platinum drug resistance);04071(Sphingolipid signaling pathway);04115(p53 signaling pathway);04210(Apoptosis);04215(Apoptosis - multiple species);04217(Necroptosis);04650(Natural killer cell mediated cytotoxicity);04932(Non-alcoholic fatty liver disease (NAFLD));05010(Alzheimer disease);05014(Amyotrophic lateral sclerosis (ALS));05152(Tuberculosis);05160(Hepatitis C);05161(Hepatitis B);0516…	NA	NA	BH3 interacting domain death agonist [Source:HGNC Symbol;Acc:HGNC:1050]	protein_coding;retained_intron;processed_transcript	2.41539	2.34063	2.54853	2.00401	1.77574	1.77178	795	826	806	686	603	523
ENSG00000015479	chr5	139293674	139330441	+	MATR3	ENST00000513678;ENST00000513121;ENST00000502499;ENST00000510056;ENST00000394805;ENST00000509918;ENST00000511978;ENST00000503811;ENST00000618441;ENST00000508689;ENST00000514528;ENST00000504643;ENST00000503340;ENST00000504023;ENST00000515833;ENST00000514402;ENST00000505625;ENST00000511333;ENST00000502422;ENST00000502944;ENST00000512040	GO:0002218(activation of innate immune response);GO:0002376(immune system process);GO:0003170(heart valve development);GO:0003281(ventricular septum development);GO:0003676(nucleic acid binding);GO:0003723(RNA binding);GO:0003729(mRNA binding);GO:0005198(structural molecule activity);GO:0005515(protein binding);GO:0005634(nucleus);GO:0005637(nuclear inner membrane);GO:0006417(regulation of transl…	NA	K13213	NA	matrin 3 [Source:HGNC Symbol;Acc:HGNC:6912]	protein_coding;retained_intron;processed_transcript	14.1355	14.0026	14.6296	7.35995	9.84807	11.5211	12647	13441	12586	6850	9108	9253
ENSG00000015520	chr7	44512535	44541330	-	NPC1L1	ENST00000289547	GO:0005319(lipid transporter activity);GO:0005515(protein binding);GO:0005886(plasma membrane);GO:0006629(lipid metabolic process);GO:0006695(cholesterol biosynthetic process);GO:0006869(lipid transport);GO:0008144(drug binding);GO:0008202(steroid metabolic process);GO:0008203(cholesterol metabolic process);GO:0014850(response to muscle activity);GO:0016020(membrane);GO:0016021(integral component…	04975(Fat digestion and absorption)	K14461	NA	NPC1 like intracellular cholesterol transporter 1 [Source:HGNC Symbol;Acc:HGNC:7898]	protein_coding	0	0	0.017725	0.0302784	0.0125572	0.0794118	0	0	7	13	6	28
ENSG00000015532	chr17	50346126	50361185	+	XYLT2	ENST00000017003;ENST00000509778;ENST00000376550;ENST00000511654;ENST00000574840;ENST00000571021	GO:0000139(Golgi membrane);GO:0000287(magnesium ion binding);GO:0005576(extracellular region);GO:0005615(extracellular space);GO:0005794(Golgi apparatus);GO:0006024(glycosaminoglycan biosynthetic process);GO:0015012(heparan sulfate proteoglycan biosynthetic process);GO:0016020(membrane);GO:0016021(integral component of membrane);GO:0016740(transferase activity);GO:0016757(transferase activity, tr…	00532(Glycosaminoglycan biosynthesis - chondroitin sulfate / dermatan sulfate);00534(Glycosaminoglycan biosynthesis - heparan sulfate / heparin);00534(Glycosaminoglycan biosynthesis - heparan sulfate / heparin)	K00771	EC:2.4.2.26	xylosyltransferase 2 [Source:HGNC Symbol;Acc:HGNC:15517]	protein_coding;nonsense_mediated_decay;retained_intron	5.64123	6.24206	6.39825	5.6836	5.14001	5.18418	2290	2718	2497	2399	2158	1889
ENSG00000015568	chr2	109792758	109857705	+	RGPD5	ENST00000393283;ENST00000430736;ENST00000016946;ENST00000441344;ENST00000432606;ENST00000482778;ENST00000472794;ENST00000413468;ENST00000495473;ENST00000493394;ENST00000495582;ENST00000477523	GO:0005096(GTPase activator activity);GO:0005515(protein binding);GO:0005634(nucleus);GO:0005643(nuclear pore);GO:0005737(cytoplasm);GO:0006607(NLS-bearing protein import into nucleus);GO:0008536(Ran GTPase binding);GO:0043547(positive regulation of GTPase activity);GO:0046907(intracellular transport);GO:0046907(intracellular transport)	NA	NA	NA	RANBP2 like and GRIP domain containing 5 [Source:HGNC Symbol;Acc:HGNC:32418]	protein_coding;retained_intron;nonsense_mediated_decay;processed_transcript	2.21525	2.47659	2.38046	2.52557	2.77247	2.6466	2336	2801	2413	2769	3021	2504
ENSG00000015592	chr8	27235323	27258420	-	STMN4	ENST00000350889	GO:0005737(cytoplasm);GO:0005794(Golgi apparatus);GO:0007019(microtubule depolymerization);GO:0015631(tubulin binding);GO:0030424(axon);GO:0030426(growth cone);GO:0031110(regulation of microtubule polymerization or depolymerization);GO:0031175(neuron projection development);GO:0042995(cell projection);GO:0043005(neuron projection);GO:0051493(regulation of cytoskeleton organization)	NA	NA	NA	stathmin 4 [Source:HGNC Symbol;Acc:HGNC:16078]	protein_coding	0	0.0172031	0	0	0	0	0	5	0	0	0	0
ENSG00000015676	chr7	44379119	44490658	-	NUDCD3	ENST00000355451;ENST00000460110;ENST00000475952;ENST00000338427;ENST00000493613;ENST00000464812;ENST00000480209;ENST00000497978	GO:0005515(protein binding);GO:0005737(cytoplasm);GO:0005868(cytoplasmic dynein complex);GO:0006457(protein folding);GO:0032502(developmental process);GO:0051082(unfolded protein binding);GO:0060271(cilium assembly);GO:1905793(protein localization to pericentriolar material);GO:1905793(protein localization to pericentriolar material)	NA	NA	NA	NudC domain containing 3 [Source:HGNC Symbol;Acc:HGNC:22208]	protein_coding;processed_transcript;retained_intron	5.08738	5.22199	4.93807	5.07882	5.0995	4.554	3735	4111	3486	3876	3868	3001
ENSG00000016082	chr5	51383448	51394730	+	ISL1	ENST00000230658	GO:0000122(negative regulation of transcription by RNA polymerase II);GO:0000790(nuclear chromatin);GO:0000978(RNA polymerase II cis-regulatory region sequence-specific DNA binding);GO:0000981(DNA-binding transcription factor activity, RNA polymerase II-specific);GO:0000987(cis-regulatory region sequence-specific DNA binding);GO:0001102(RNA polymerase II activating transcription factor binding);G…	04550(Signaling pathways regulating pluripotency of stem cells)	K09370	NA	ISL LIM homeobox 1 [Source:HGNC Symbol;Acc:HGNC:6132]	protein_coding	0.0789196	0.148076	0.161919	0	0.0294716	0.0782584	17	34	33	0	7	15
ENSG00000016391	chr3	53812335	53846419	-	CHDH	ENST00000315251	GO:0005515(protein binding);GO:0005739(mitochondrion);GO:0005743(mitochondrial inner membrane);GO:0008812(choline dehydrogenase activity);GO:0016020(membrane);GO:0016491(oxidoreductase activity);GO:0016614(oxidoreductase activity, acting on CH-OH group of donors);GO:0019285(glycine betaine biosynthetic process from choline);GO:0042426(choline catabolic process);GO:0050660(flavin adenine dinucleot…	00260(Glycine, serine and threonine metabolism)	K00108	EC:1.1.99.1	choline dehydrogenase [Source:HGNC Symbol;Acc:HGNC:24288]	protein_coding	0.716941	0.718859	0.620038	0.340341	0.231426	0.29285	414	446	345	205	139	152
ENSG00000016402	chr6	136999971	137044964	-	IL20RA	ENST00000367748	GO:0004896(cytokine receptor activity);GO:0005515(protein binding);GO:0005886(plasma membrane);GO:0016020(membrane);GO:0016021(integral component of membrane);GO:0019221(cytokine-mediated signaling pathway);GO:0042015(interleukin-20 binding);GO:0045124(regulation of bone resorption);GO:2001244(positive regulation of intrinsic apoptotic signaling pathway)	04060(Cytokine-cytokine receptor interaction);04630(Jak-STAT signaling pathway)	K05136	NA	interleukin 20 receptor subunit alpha [Source:HGNC Symbol;Acc:HGNC:6003]	protein_coding	0.0185571	0.0126189	0	0.0147738	0.0091989	0.00894052	7	5	0	6	4	3
ENSG00000016864	chr3	52694488	52705791	-	GLT8D1	ENST00000266014;ENST00000478968;ENST00000394783;ENST00000481643;ENST00000484163;ENST00000463827;ENST00000480080;ENST00000485899;ENST00000479553;ENST00000497436;ENST00000497953;ENST00000487642;ENST00000464705;ENST00000463762	GO:0005794(Golgi apparatus);GO:0016020(membrane);GO:0016021(integral component of membrane);GO:0016740(transferase activity);GO:0016757(transferase activity, transferring glycosyl groups);GO:0016757(transferase activity, transferring glycosyl groups)	NA	NA	NA	glycosyltransferase 8 domain containing 1 [Source:HGNC Symbol;Acc:HGNC:24870]	protein_coding;nonsense_mediated_decay;retained_intron;processed_transcript	6.92483	7.00692	6.7918	6.49821	6.2003	6.81626	1947	2115	1836	1899	1804	1721
ENSG00000017260	chr3	130850595	131016709	+	ATP2C1	ENST00000505330;ENST00000507488;ENST00000508532;ENST00000533801;ENST00000510168;ENST00000504948;ENST00000513801;ENST00000505072;ENST00000509662;ENST00000328560;ENST00000428331;ENST00000359644;ENST00000422190;ENST00000504612;ENST00000513636;ENST00000514654;ENST00000504571;ENST00000508660;ENST00000510774;ENST00000507194	GO:0000139(Golgi membrane);GO:0000166(nucleotide binding);GO:0005388(calcium transmembrane transporter activity, phosphorylative mechanism);GO:0005524(ATP binding);GO:0005783(endoplasmic reticulum);GO:0005794(Golgi apparatus);GO:0005802(trans-Golgi network);GO:0005886(plasma membrane);GO:0006811(ion transport);GO:0006816(calcium ion transport);GO:0006828(manganese ion transport);GO:0006874(cellul…	NA	K01537	EC:7.2.2.10	ATPase secretory pathway Ca2+ transporting 1 [Source:HGNC Symbol;Acc:HGNC:13211]	protein_coding;retained_intron;nonsense_mediated_decay	10.2136	10.2391	10.5666	10.215	10.3263	9.63644	6450	6938	6416	6709	6740	5465
ENSG00000017427	chr12	102395874	102481744	-	IGF1	ENST00000337514;ENST00000307046	GO:0000187(activation of MAPK activity);GO:0001501(skeletal system development);GO:0001775(cell activation);GO:0002576(platelet degranulation);GO:0005158(insulin receptor binding);GO:0005159(insulin-like growth factor receptor binding);GO:0005178(integrin binding);GO:0005179(hormone activity);GO:0005515(protein binding);GO:0005576(extracellular region);GO:0005615(extracellular space);GO:0007165(s…	01521(EGFR tyrosine kinase inhibitor resistance);01522(Endocrine resistance);04010(MAPK signaling pathway);04014(Ras signaling pathway);04015(Rap1 signaling pathway);04066(HIF-1 signaling pathway);04068(FoxO signaling pathway);04114(Oocyte meiosis);04115(p53 signaling pathway);04150(mTOR signaling pathway);04151(PI3K-Akt signaling pathway);04152(AMPK signaling pathway);04211(Longevity regulating …	NA	NA	insulin like growth factor 1 [Source:HGNC Symbol;Acc:HGNC:5464]	protein_coding	0	0.0108259	0	8.96734e-07	0	0	0	7	0	1	0	0
ENSG00000017483	X	48458537	48470260	-	SLC38A5	ENST00000595796;ENST00000480105	GO:0003333(amino acid transmembrane transport);GO:0005290(L-histidine transmembrane transporter activity);GO:0005886(plasma membrane);GO:0005887(integral component of plasma membrane);GO:0006865(amino acid transport);GO:0006868(glutamine transport);GO:0015171(amino acid transmembrane transporter activity);GO:0015182(L-asparagine transmembrane transporter activity);GO:0015186(L-glutamine transmemb…	04727(GABAergic synapse);04727(GABAergic synapse)	K14992	NA	solute carrier family 38 member 5 [Source:HGNC Symbol;Acc:HGNC:18070]	protein_coding;retained_intron	0.0105645	0.0166489	0	0	0	0	4	7	0	0	0	0
ENSG00000017797	chr18	9475009	9538114	+	RALBP1	ENST00000019317;ENST00000585015;ENST00000383432;ENST00000609094;ENST00000458039;ENST00000577221	GO:0005096(GTPase activator activity);GO:0005515(protein binding);GO:0005829(cytosol);GO:0006897(endocytosis);GO:0006935(chemotaxis);GO:0007165(signal transduction);GO:0007264(small GTPase mediated signal transduction);GO:0016020(membrane);GO:0017160(Ral GTPase binding);GO:0022857(transmembrane transporter activity);GO:0042626(ATPase-coupled transmembrane transporter activity);GO:0042910(xenobiot…	04014(Ras signaling pathway);05200(Pathways in cancer);05212(Pancreatic cancer);05212(Pancreatic cancer)	K08773	NA	ralA binding protein 1 [Source:HGNC Symbol;Acc:HGNC:9841]	protein_coding	38.7775	39.5111	39.349	52.2762	52.4383	51.2444	23116	25269	22553	32407	32305	27418
ENSG00000018189	chr4	70704204	70808619	+	RUFY3	ENST00000514898;ENST00000417478;ENST00000381006;ENST00000226328;ENST00000504805;ENST00000512103;ENST00000503025;ENST00000512331;ENST00000515479;ENST00000515442;ENST00000513593	GO:0005515(protein binding);GO:0005737(cytoplasm);GO:0005829(cytosol);GO:0007015(actin filament organization);GO:0007275(multicellular organism development);GO:0007399(nervous system development);GO:0012505(endomembrane system);GO:0016020(membrane);GO:0030027(lamellipodium);GO:0030054(cell junction);GO:0030154(cell differentiation);GO:0030175(filopodium);GO:0030335(positive regulation of cell mig…	NA	NA	NA	RUN and FYVE domain containing 3 [Source:HGNC Symbol;Acc:HGNC:30285]	protein_coding;nonsense_mediated_decay;retained_intron;processed_transcript	4.58166	4.32886	4.65651	4.7802	4.20688	4.29014	3197	3243	3125	3471	3035	2689
ENSG00000018236	chr12	40692439	41072415	+	CNTN1	ENST00000551295	GO:0005515(protein binding);GO:0005886(plasma membrane);GO:0007155(cell adhesion);GO:0007219(Notch signaling pathway);GO:0007399(nervous system development);GO:0010628(positive regulation of gene expression);GO:0010765(positive regulation of sodium ion transport);GO:0010976(positive regulation of neuron projection development);GO:0016020(membrane);GO:0021549(cerebellum development);GO:0030246(car…	04514(Cell adhesion molecules (CAMs))	NA	NA	contactin 1 [Source:HGNC Symbol;Acc:HGNC:2171]	protein_coding	0.0064582	0	0.00387053	0.00551799	0	0.00751717	4	0	3	4	0	4
ENSG00000018280	chr2	218382029	218396894	+	SLC11A1	ENST00000468221;ENST00000465984;ENST00000233202;ENST00000490536;ENST00000468721	GO:0001818(negative regulation of cytokine production);GO:0001819(positive regulation of cytokine production);GO:0002309(T cell proliferation involved in immune response);GO:0002369(T cell cytokine production);GO:0002606(positive regulation of dendritic cell antigen processing and presentation);GO:0002827(positive regulation of T-helper 1 type immune response);GO:0003674(molecular_function);GO:00…	04142(Lysosome);04142(Lysosome)	K12347	NA	solute carrier family 11 member 1 [Source:HGNC Symbol;Acc:HGNC:10907]	retained_intron;protein_coding	0.0523886	0.103693	0.0419639	0.0744231	0.0498517	0.0371448	35	73	28	52	35	23
ENSG00000018408	chr3	149517235	149736714	-	WWTR1	ENST00000360632;ENST00000465804;ENST00000485244;ENST00000479238;ENST00000475579;ENST00000460517;ENST00000474080	GO:0000122(negative regulation of transcription by RNA polymerase II);GO:0001649(osteoblast differentiation);GO:0001894(tissue homeostasis);GO:0001933(negative regulation of protein phosphorylation);GO:0003015(heart process);GO:0003713(transcription coactivator activity);GO:0003714(transcription corepressor activity);GO:0005515(protein binding);GO:0005634(nucleus);GO:0005654(nucleoplasm);GO:00056…	04390(Hippo signaling pathway);04392(Hippo signaling pathway - multiple species);04392(Hippo signaling pathway - multiple species)	K16820	NA	WW domain containing transcription regulator 1 [Source:HGNC Symbol;Acc:HGNC:24042]	protein_coding;retained_intron;processed_transcript	4.28764	3.84107	4.18613	3.10128	3.37329	3.23875	2659	2554	2494	2001	2160	1803
ENSG00000018510	chr2	177392757	177559299	+	AGPS	ENST00000264167;ENST00000637633;ENST00000642466;ENST00000460342	GO:0003824(catalytic activity);GO:0005515(protein binding);GO:0005730(nucleolus);GO:0005739(mitochondrion);GO:0005777(peroxisome);GO:0005778(peroxisomal membrane);GO:0005782(peroxisomal matrix);GO:0005829(cytosol);GO:0006625(protein targeting to peroxisome);GO:0006629(lipid metabolic process);GO:0008609(alkylglycerone-phosphate synthase activity);GO:0008610(lipid biosynthetic process);GO:0008611(…	00565(Ether lipid metabolism);04146(Peroxisome);04146(Peroxisome)	NA	NA	alkylglycerone phosphate synthase [Source:HGNC Symbol;Acc:HGNC:327]	protein_coding;retained_intron	7.3933	7.33034	7.53156	8.16994	7.8192	7.73761	4852	5160	4752	5575	5302	4557
ENSG00000018610	X	119538149	119565409	-	CXorf56	ENST00000320339;ENST00000644802;ENST00000469448	GO:0005515(protein binding);GO:0005634(nucleus);GO:0005737(cytoplasm);GO:0044297(cell body);GO:0044297(cell body)	NA	NA	NA	chromosome X open reading frame 56 [Source:HGNC Symbol;Acc:HGNC:26239]	protein_coding;processed_transcript	8.9871	9.10316	9.53943	8.6737	9.76597	8.1638	1720	1870	1756	1726	1933	1403
ENSG00000018625	chr1	160115759	160143591	+	ATP1A2	ENST00000361216	GO:0000166(nucleotide binding);GO:0001504(neurotransmitter uptake);GO:0001662(behavioral fear response);GO:0002026(regulation of the force of heart contraction);GO:0002087(regulation of respiratory gaseous exchange by nervous system process);GO:0005391(sodium:potassium-exchanging ATPase activity);GO:0005515(protein binding);GO:0005524(ATP binding);GO:0005737(cytoplasm);GO:0005768(endosome);GO:000…	04022(cGMP-PKG signaling pathway);04024(cAMP signaling pathway);04260(Cardiac muscle contraction);04261(Adrenergic signaling in cardiomyocytes);04911(Insulin secretion);04918(Thyroid hormone synthesis);04919(Thyroid hormone signaling pathway);04925(Aldosterone synthesis and secretion);04960(Aldosterone-regulated sodium reabsorption);04961(Endocrine and other factor-regulated calcium reabsorption)…	NA	NA	ATPase Na+/K+ transporting subunit alpha 2 [Source:HGNC Symbol;Acc:HGNC:800]	protein_coding	0	0	0.00757517	0	0	0	0	0	4	0	0	0
ENSG00000018699	chr2	32628032	32821051	+	TTC27	ENST00000448773;ENST00000317907;ENST00000647819;ENST00000433416;ENST00000428527	GO:0003674(molecular_function);GO:0005515(protein binding);GO:0005575(cellular_component);GO:0008150(biological_process);GO:0008150(biological_process)	NA	NA	NA	tetratricopeptide repeat domain 27 [Source:HGNC Symbol;Acc:HGNC:25986]	protein_coding;nonsense_mediated_decay	9.31215	8.96398	10.2	9.15795	8.43854	8.51324	2378	2455	2504	2431	2226	1952
ENSG00000018869	chr19	56375846	56393520	-	ZNF582	ENST00000589143;ENST00000301310;ENST00000586929	GO:0003676(nucleic acid binding);GO:0003677(DNA binding);GO:0003700(DNA-binding transcription factor activity);GO:0005634(nucleus);GO:0006355(regulation of transcription, DNA-templated);GO:0043565(sequence-specific DNA binding);GO:0046872(metal ion binding);GO:0046872(metal ion binding)	05168(Herpes simplex virus 1 infection);05168(Herpes simplex virus 1 infection)	K09228	NA	zinc finger protein 582 [Source:HGNC Symbol;Acc:HGNC:26421]	protein_coding	0.0987389	0	0.0421096	0.0660378	0.0595493	0.105472	25	0	11	18	16	24
ENSG00000019102	chr11	124747474	124752255	-	VSIG2	ENST00000326621;ENST00000403470	GO:0005887(integral component of plasma membrane);GO:0016020(membrane);GO:0016021(integral component of membrane);GO:0016021(integral component of membrane)	NA	NA	NA	V-set and immunoglobulin domain containing 2 [Source:HGNC Symbol;Acc:HGNC:17149]	protein_coding	0.0917358	0	0.193814	0.0804481	0.0117882	0.0132961	10	0	21	9	2	2
ENSG00000019144	chr11	118606440	118658031	+	PHLDB1	ENST00000361417;ENST00000530708;ENST00000530994;ENST00000621027;ENST00000356063;ENST00000532639;ENST00000525427;ENST00000526374;ENST00000617208;ENST00000532517;ENST00000614369;ENST00000527898;ENST00000534140;ENST00000612681;ENST00000526699;ENST00000527500;ENST00000392852;ENST00000531987;ENST00000526826;ENST00000529005;ENST00000525226;ENST00000526537;ENST00000620788	GO:0005515(protein binding);GO:0010470(regulation of gastrulation);GO:0010717(regulation of epithelial to mesenchymal transition);GO:0045180(basal cortex);GO:0070507(regulation of microtubule cytoskeleton organization);GO:1904261(positive regulation of basement membrane assembly involved in embryonic body morphogenesis);GO:1904261(positive regulation of basement membrane assembly involved in embr…	NA	NA	NA	pleckstrin homology like domain family B member 1 [Source:HGNC Symbol;Acc:HGNC:23697]	protein_coding;nonsense_mediated_decay;processed_transcript;retained_intron	1.78573	1.665	1.74112	1.63283	1.64388	1.53781	2884	2883	2701	2740	2742	2232
ENSG00000019169	chr2	118942166	118994660	+	MARCO	ENST00000327097	GO:0001540(amyloid-beta binding);GO:0001664(G protein-coupled receptor binding);GO:0001934(positive regulation of protein phosphorylation);GO:0002376(immune system process);GO:0004888(transmembrane signaling receptor activity);GO:0005044(scavenger receptor activity);GO:0005581(collagen trimer);GO:0005737(cytoplasm);GO:0005886(plasma membrane);GO:0005887(integral component of plasma membrane);GO:0…	04145(Phagosome)	K13884	NA	macrophage receptor with collagenous structure [Source:HGNC Symbol;Acc:HGNC:6895]	protein_coding	0.0243979	0.0182253	0.0235775	0.0323644	0	0	4	4	4	6	0	0
ENSG00000019186	chr20	54153446	54173986	-	CYP24A1	ENST00000216862;ENST00000487593	GO:0001649(osteoblast differentiation);GO:0004497(monooxygenase activity);GO:0005506(iron ion binding);GO:0005654(nucleoplasm);GO:0005739(mitochondrion);GO:0005741(mitochondrial outer membrane);GO:0005886(plasma membrane);GO:0006766(vitamin metabolic process);GO:0008403(25-hydroxycholecalciferol-24-hydroxylase activity);GO:0010430(fatty acid omega-oxidation);GO:0016491(oxidoreductase activity);GO…	00100(Steroid biosynthesis);04928(Parathyroid hormone synthesis, secretion and action);05206(MicroRNAs in cancer);05206(MicroRNAs in cancer)	K07436	EC:1.14.15.16	cytochrome P450 family 24 subfamily A member 1 [Source:HGNC Symbol;Acc:HGNC:2602]	protein_coding;processed_transcript	0	0.0089545	0	0	0	0.00974934	0	4	0	0	0	3
ENSG00000019485	chr11	45095806	45235110	+	PRDM11	ENST00000622142;ENST00000534751	GO:0003682(chromatin binding);GO:0005515(protein binding);GO:0005634(nucleus);GO:0005737(cytoplasm);GO:0005829(cytosol);GO:0008168(methyltransferase activity);GO:0010468(regulation of gene expression);GO:0016571(histone methylation);GO:0016740(transferase activity);GO:0030308(negative regulation of cell growth);GO:0032259(methylation);GO:0042054(histone methyltransferase activity);GO:0043408(regu…	NA	NA	NA	PR/SET domain 11 [Source:HGNC Symbol;Acc:HGNC:13996]	protein_coding	0	0.00268173	0.00378475	0	0	0.00829535	0	3	4	0	0	8
ENSG00000019549	chr8	48917598	48921440	-	SNAI2	ENST00000020945;ENST00000649776;ENST00000396822	GO:0000122(negative regulation of transcription by RNA polymerase II);GO:0000790(nuclear chromatin);GO:0000977(RNA polymerase II regulatory region sequence-specific DNA binding);GO:0000981(DNA-binding transcription factor activity, RNA polymerase II-specific);GO:0001227(DNA-binding transcription repressor activity, RNA polymerase II-specific);GO:0001649(osteoblast differentiation);GO:0001837(epit…	04390(Hippo signaling pathway);04520(Adherens junction);04520(Adherens junction)	K05706	NA	snail family transcriptional repressor 2 [Source:HGNC Symbol;Acc:HGNC:11094]	protein_coding;retained_intron	1.18649	1.21846	1.41598	3.4084	3.10452	2.6573	290	319	332	863	781	581
ENSG00000019582	chr5	150400041	150412769	-	CD74	ENST00000009530;ENST00000377795;ENST00000353334;ENST00000518797;ENST00000517752;ENST00000523813;ENST00000523836;ENST00000517791;ENST00000522153	GO:0000139(Golgi membrane);GO:0000187(activation of MAPK activity);GO:0001516(prostaglandin biosynthetic process);GO:0001540(amyloid-beta binding);GO:0001934(positive regulation of protein phosphorylation);GO:0001961(positive regulation of cytokine-mediated signaling pathway);GO:0002250(adaptive immune response);GO:0002286(T cell activation involved in immune response);GO:0002376(immune system pr…	04612(Antigen processing and presentation);05152(Tuberculosis);05168(Herpes simplex virus 1 infection);05168(Herpes simplex virus 1 infection)	NA	NA	CD74 molecule [Source:HGNC Symbol;Acc:HGNC:1697]	protein_coding;retained_intron;nonsense_mediated_decay	3.0845	3.21546	2.82983	3.4134	2.60538	2.12284	1096	1225	967	1262	958	679
ENSG00000019991	chr7	81699010	81770398	-	HGF	ENST00000423064	GO:0000165(MAPK cascade);GO:0000187(activation of MAPK activity);GO:0000278(mitotic cell cycle);GO:0000902(cell morphogenesis);GO:0001837(epithelial to mesenchymal transition);GO:0001889(liver development);GO:0001934(positive regulation of protein phosphorylation);GO:0002576(platelet degranulation);GO:0004252(serine-type endopeptidase activity);GO:0005515(protein binding);GO:0005576(extracellular…	01521(EGFR tyrosine kinase inhibitor resistance);04010(MAPK signaling pathway);04014(Ras signaling pathway);04015(Rap1 signaling pathway);04151(PI3K-Akt signaling pathway);04510(Focal adhesion);05144(Malaria);05200(Pathways in cancer);05205(Proteoglycans in cancer);05211(Renal cell carcinoma);05218(Melanoma);05225(Hepatocellular carcinoma);05226(Gastric cancer)	NA	NA	hepatocyte growth factor [Source:HGNC Symbol;Acc:HGNC:4893]	protein_coding	0	0.00362715	0	0	0	0	0	3	0	0	0	0
ENSG00000019995	chr10	124942123	124988189	+	ZRANB1	ENST00000359653;ENST00000471421	GO:0004843(thiol-dependent ubiquitin-specific protease activity);GO:0005515(protein binding);GO:0005634(nucleus);GO:0005654(nucleoplasm);GO:0005737(cytoplasm);GO:0005829(cytosol);GO:0006508(proteolysis);GO:0007010(cytoskeleton organization);GO:0008233(peptidase activity);GO:0008234(cysteine-type peptidase activity);GO:0016055(Wnt signaling pathway);GO:0016477(cell migration);GO:0016579(protein de…	NA	K11862	EC:3.4.19.12	zinc finger RANBP2-type containing 1 [Source:HGNC Symbol;Acc:HGNC:18224]	protein_coding;processed_transcript	3.8046	3.61515	3.7303	5.28315	4.85534	5.15229	1691	1724	1594	2442	2230	2055
ENSG00000020129	chr1	35557473	35567274	+	NCDN	ENST00000373253;ENST00000356090;ENST00000373243;ENST00000459931;ENST00000437806;ENST00000423723	GO:0005515(protein binding);GO:0005737(cytoplasm);GO:0005768(endosome);GO:0005829(cytosol);GO:0010008(endosome membrane);GO:0016020(membrane);GO:0030054(cell junction);GO:0030425(dendrite);GO:0031175(neuron projection development);GO:0042995(cell projection);GO:0043005(neuron projection);GO:0043025(neuronal cell body);GO:0043204(perikaryon);GO:0045202(synapse);GO:0045453(bone resorption);GO:00481…	NA	NA	NA	neurochondrin [Source:HGNC Symbol;Acc:HGNC:17597]	protein_coding;processed_transcript	3.65368	3.50757	3.77795	3.96707	3.80879	3.44161	1336	1374	1326	1506	1437	1129
ENSG00000020181	chr8	37784191	37844896	+	ADGRA2	ENST00000412232	GO:0001525(angiogenesis);GO:0002040(sprouting angiogenesis);GO:0004888(transmembrane signaling receptor activity);GO:0004930(G protein-coupled receptor activity);GO:0005515(protein binding);GO:0005886(plasma membrane);GO:0007165(signal transduction);GO:0007166(cell surface receptor signaling pathway);GO:0007186(G protein-coupled receptor signaling pathway);GO:0007417(central nervous system develo…	NA	K08461	NA	adhesion G protein-coupled receptor A2 [Source:HGNC Symbol;Acc:HGNC:17849]	protein_coding	0.698275	0.628105	0.690903	0.360198	0.22319	0.507902	367	354	349	197	122	240
ENSG00000020256	chr20	52051663	52204308	-	ZFP64	ENST00000371518;ENST00000371523;ENST00000361387;ENST00000395989;ENST00000467811;ENST00000477786;ENST00000395979;ENST00000346617;ENST00000371515;ENST00000216923	GO:0003676(nucleic acid binding);GO:0003677(DNA binding);GO:0005515(protein binding);GO:0005634(nucleus);GO:0010468(regulation of gene expression);GO:0046872(metal ion binding);GO:0046872(metal ion binding)	NA	NA	NA	ZFP64 zinc finger protein [Source:HGNC Symbol;Acc:HGNC:15940]	protein_coding;processed_transcript	2.66837	2.91007	2.37821	2.61995	2.51519	2.92388	1347	1576	1155	1376	1311	1326
ENSG00000020426	chr14	60734742	60969965	+	MNAT1	ENST00000555545;ENST00000261245;ENST00000556764;ENST00000539616;ENST00000556525;ENST00000554002;ENST00000554641;ENST00000557134	GO:0000079(regulation of cyclin-dependent protein serine/threonine kinase activity);GO:0000082(G1/S transition of mitotic cell cycle);GO:0000086(G2/M transition of mitotic cell cycle);GO:0000439(transcription factor TFIIH core complex);GO:0005515(protein binding);GO:0005634(nucleus);GO:0005654(nucleoplasm);GO:0005675(transcription factor TFIIH holo complex);GO:0005829(cytosol);GO:0006281(DNA repa…	03022(Basal transcription factors);03420(Nucleotide excision repair);03420(Nucleotide excision repair)	K10842	NA	MNAT1 component of CDK activating kinase [Source:HGNC Symbol;Acc:HGNC:7181]	processed_transcript;protein_coding;retained_intron	4.85236	5.52701	5.57647	5.81703	5.84771	5.63249	1396	1707	1545	1741	1740	1455
ENSG00000020577	chr14	54566117	54793315	+	SAMD4A	ENST00000673751;ENST00000554335;ENST00000673833;ENST00000251091;ENST00000392067;ENST00000631086;ENST00000555112;ENST00000555091;ENST00000557692;ENST00000557013;ENST00000556069;ENST00000553988;ENST00000555719	GO:0000289(nuclear-transcribed mRNA poly(A) tail shortening);GO:0000932(P-body);GO:0001650(fibrillar center);GO:0003723(RNA binding);GO:0003729(mRNA binding);GO:0005515(protein binding);GO:0005737(cytoplasm);GO:0005829(cytosol);GO:0006417(regulation of translation);GO:0017148(negative regulation of translation);GO:0030054(cell junction);GO:0030371(translation repressor activity);GO:0030425(dendri…	NA	NA	NA	sterile alpha motif domain containing 4A [Source:HGNC Symbol;Acc:HGNC:23023]	processed_transcript;protein_coding;retained_intron	3.85575	3.88005	4.00627	4.64376	5.14366	4.93212	3530	3810	3526	4419	4865	4054
ENSG00000020633	chr1	24899511	24965010	-	RUNX3	ENST00000308873;ENST00000399916	GO:0000122(negative regulation of transcription by RNA polymerase II);GO:0000790(nuclear chromatin);GO:0000977(RNA polymerase II regulatory region sequence-specific DNA binding);GO:0000981(DNA-binding transcription factor activity, RNA polymerase II-specific);GO:0001503(ossification);GO:0002062(chondrocyte differentiation);GO:0003677(DNA binding);GO:0003700(DNA-binding transcription factor activi…	04658(Th1 and Th2 cell differentiation);05169(Epstein-Barr virus infection);05169(Epstein-Barr virus infection)	NA	NA	RUNX family transcription factor 3 [Source:HGNC Symbol;Acc:HGNC:10473]	protein_coding	0.0397963	0.131449	0.0892495	0.040589	0.0223842	0.083024	15	52	32	16	9	28
ENSG00000020922	chr11	94415570	94493885	-	MRE11	ENST00000323929;ENST00000407439;ENST00000323977;ENST00000393241;ENST00000535120;ENST00000540013;ENST00000541157;ENST00000536754;ENST00000538923;ENST00000536144	GO:0000014(single-stranded DNA endodeoxyribonuclease activity);GO:0000019(regulation of mitotic recombination);GO:0000723(telomere maintenance);GO:0000724(double-strand break repair via homologous recombination);GO:0000729(DNA double-strand break processing);GO:0000781(chromosome, telomeric region);GO:0000784(nuclear chromosome, telomeric region);GO:0003677(DNA binding);GO:0003678(DNA helicase ac…	03440(Homologous recombination);03450(Non-homologous end-joining);04218(Cellular senescence);04218(Cellular senescence)	K10865	NA	MRE11 homolog, double strand break repair nuclease [Source:HGNC Symbol;Acc:HGNC:7230]	protein_coding;retained_intron;processed_transcript	4.26682	4.72072	4.4998	4.12225	4.16055	4.24148	2431	2886	2466	2441	2451	2169
ENSG00000021300	chr11	73646178	73662819	+	PLEKHB1	ENST00000398492;ENST00000227214;ENST00000398494;ENST00000545798;ENST00000546251;ENST00000538227;ENST00000541760;ENST00000535129;ENST00000426191;ENST00000540157;ENST00000545106	GO:0005515(protein binding);GO:0005737(cytoplasm);GO:0007275(multicellular organism development);GO:0007602(phototransduction);GO:0016020(membrane);GO:0016021(integral component of membrane);GO:0045595(regulation of cell differentiation);GO:0045595(regulation of cell differentiation)	NA	NA	NA	pleckstrin homology domain containing B1 [Source:HGNC Symbol;Acc:HGNC:19079]	protein_coding;retained_intron	0.475684	0.384221	0.463497	0.290502	0.214237	0.19956	179	155	167	114	82	67
ENSG00000021355	chr6	2832332	2841863	-	SERPINB1	ENST00000380739;ENST00000490094;ENST00000476896;ENST00000460260	GO:0004867(serine-type endopeptidase inhibitor activity);GO:0005515(protein binding);GO:0005576(extracellular region);GO:0005615(extracellular space);GO:0005737(cytoplasm);GO:0010466(negative regulation of peptidase activity);GO:0010951(negative regulation of endopeptidase activity);GO:0016020(membrane);GO:0030414(peptidase inhibitor activity);GO:0032691(negative regulation of interleukin-1 beta …	05146(Amoebiasis);05146(Amoebiasis)	NA	NA	serpin family B member 1 [Source:HGNC Symbol;Acc:HGNC:3311]	protein_coding;processed_transcript	9.28687	10.1345	9.19204	9.81489	10.1653	9.7116	2099	2458	1998	2308	2375	1971
ENSG00000021461	chr7	99828013	99866093	+	CYP3A43	ENST00000342499	GO:0004497(monooxygenase activity);GO:0005506(iron ion binding);GO:0005783(endoplasmic reticulum);GO:0005789(endoplasmic reticulum membrane);GO:0008202(steroid metabolic process);GO:0008395(steroid hydroxylase activity);GO:0016020(membrane);GO:0016021(integral component of membrane);GO:0016491(oxidoreductase activity);GO:0016705(oxidoreductase activity, acting on paired donors, with incorporation…	05204(Chemical carcinogenesis)	K17692	EC:1.14.14.1	cytochrome P450 family 3 subfamily A member 43 [Source:HGNC Symbol;Acc:HGNC:17450]	protein_coding	0	0	0	0	0.017689	0	0	0	0	0	4	0
ENSG00000021488	chr19	32830509	32869767	-	SLC7A9	ENST00000023064;ENST00000590465	GO:0003333(amino acid transmembrane transport);GO:0005515(protein binding);GO:0005886(plasma membrane);GO:0005887(integral component of plasma membrane);GO:0006865(amino acid transport);GO:0015171(amino acid transmembrane transporter activity);GO:0015175(neutral amino acid transmembrane transporter activity);GO:0015179(L-amino acid transmembrane transporter activity);GO:0015184(L-cystine transmem…	04974(Protein digestion and absorption);04974(Protein digestion and absorption)	K13868	NA	solute carrier family 7 member 9 [Source:HGNC Symbol;Acc:HGNC:11067]	protein_coding;nonsense_mediated_decay	0.0519941	0.0675659	0.0310376	0.0340876	0.0462924	0.0134999	11	14	6	7	10	3
ENSG00000021574	chr2	32063556	32157637	+	SPAST	ENST00000315285;ENST00000646571;ENST00000621856;ENST00000642455;ENST00000642751;ENST00000642999;ENST00000644954;ENST00000643334;ENST00000645159;ENST00000645550	GO:0000166(nucleotide binding);GO:0000281(mitotic cytokinesis);GO:0001578(microtubule bundle formation);GO:0003824(catalytic activity);GO:0005515(protein binding);GO:0005524(ATP binding);GO:0005634(nucleus);GO:0005654(nucleoplasm);GO:0005737(cytoplasm);GO:0005768(endosome);GO:0005783(endoplasmic reticulum);GO:0005789(endoplasmic reticulum membrane);GO:0005811(lipid droplet);GO:0005813(centrosome)…	NA	K13254	EC:5.6.1.1	spastin [Source:HGNC Symbol;Acc:HGNC:11233]	protein_coding;nonsense_mediated_decay;retained_intron	1.86258	2.22643	1.95225	2.36622	2.15113	2.08969	1312	1683	1323	1733	1566	1321
ENSG00000021645	chr14	78170373	79864417	+	NRXN3	ENST00000634499;ENST00000554738;ENST00000557594;ENST00000281127;ENST00000556003	GO:0001525(angiogenesis);GO:0004888(transmembrane signaling receptor activity);GO:0005246(calcium channel regulator activity);GO:0005886(plasma membrane);GO:0005887(integral component of plasma membrane);GO:0007155(cell adhesion);GO:0007158(neuron cell-cell adhesion);GO:0007165(signal transduction);GO:0007268(chemical synaptic transmission);GO:0007269(neurotransmitter secretion);GO:0007411(axon g…	04514(Cell adhesion molecules (CAMs));04514(Cell adhesion molecules (CAMs))	K07377	NA	neurexin 3 [Source:HGNC Symbol;Acc:HGNC:8010]	protein_coding;processed_transcript	0.0422662	0.0320139	0.0402341	0.126829	0.101105	0.105568	50	40	46	153	122	111
ENSG00000021762	chr11	3087107	3165770	-	OSBPL5	ENST00000263650;ENST00000498536;ENST00000348039;ENST00000534491;ENST00000532951;ENST00000459995;ENST00000465323;ENST00000477622;ENST00000526122;ENST00000534157;ENST00000528124	GO:0001786(phosphatidylserine binding);GO:0005548(phospholipid transporter activity);GO:0005783(endoplasmic reticulum);GO:0005789(endoplasmic reticulum membrane);GO:0005829(cytosol);GO:0006869(lipid transport);GO:0006893(Golgi to plasma membrane transport);GO:0008142(oxysterol binding);GO:0008203(cholesterol metabolic process);GO:0008289(lipid binding);GO:0015248(sterol transporter activity);GO:0…	04979(Cholesterol metabolism);04979(Cholesterol metabolism)	K20464	NA	oxysterol binding protein like 5 [Source:HGNC Symbol;Acc:HGNC:16392]	protein_coding;retained_intron;processed_transcript	0.245816	0.24407	0.18674	0.147115	0.168227	0.194835	141	147	102	87	97	100
ENSG00000021776	chr15	34851782	34969742	-	AQR	ENST00000156471;ENST00000543879;ENST00000559090;ENST00000559767;ENST00000560117;ENST00000558202	GO:0000166(nucleotide binding);GO:0000398(mRNA splicing, via spliceosome);GO:0003723(RNA binding);GO:0003724(RNA helicase activity);GO:0003729(mRNA binding);GO:0004386(helicase activity);GO:0005515(protein binding);GO:0005524(ATP binding);GO:0005634(nucleus);GO:0005654(nucleoplasm);GO:0005681(spliceosomal complex);GO:0006283(transcription-coupled nucleotide-excision repair);GO:0006397(mRNA proces…	03040(Spliceosome);03040(Spliceosome)	K12874	NA	aquarius intron-binding spliceosomal factor [Source:HGNC Symbol;Acc:HGNC:29513]	protein_coding;nonsense_mediated_decay;retained_intron	5.62666	5.64824	5.92812	5.74923	5.70839	5.32712	5607	6036	5678	5957	5877	4764
ENSG00000021826	chr2	210477682	210679107	+	CPS1	ENST00000673630;ENST00000233072;ENST00000497163	GO:0000050(urea cycle);GO:0000166(nucleotide binding);GO:0001889(liver development);GO:0003824(catalytic activity);GO:0004087(carbamoyl-phosphate synthase (ammonia) activity);GO:0004088(carbamoyl-phosphate synthase (glutamine-hydrolyzing) activity);GO:0004175(endopeptidase activity);GO:0005509(calcium ion binding);GO:0005515(protein binding);GO:0005524(ATP binding);GO:0005543(phospholipid binding…	00220(Arginine biosynthesis);00250(Alanine, aspartate and glutamate metabolism);00910(Nitrogen metabolism);00910(Nitrogen metabolism)	K01948	EC:6.3.4.16	carbamoyl-phosphate synthase 1 [Source:HGNC Symbol;Acc:HGNC:2323]	protein_coding;retained_intron	0.0354576	0.0338722	0.0118524	0.0241446	0.0145491	0	30	30	10	21	13	0
ENSG00000021852	chr1	56929207	56966140	-	C8B	ENST00000543257	GO:0002376(immune system process);GO:0005515(protein binding);GO:0005576(extracellular region);GO:0005579(membrane attack complex);GO:0005615(extracellular space);GO:0006955(immune response);GO:0006956(complement activation);GO:0006957(complement activation, alternative pathway);GO:0006958(complement activation, classical pathway);GO:0016020(membrane);GO:0019835(cytolysis);GO:0030449(regulation o…	04610(Complement and coagulation cascades);05020(Prion diseases);05146(Amoebiasis);05322(Systemic lupus erythematosus)	NA	NA	complement C8 beta chain [Source:HGNC Symbol;Acc:HGNC:1353]	protein_coding	0.015143	0	0	0	0	0	4	0	0	0	0	0
ENSG00000022267	X	136146702	136211359	+	FHL1	ENST00000651929;ENST00000394155;ENST00000618438;ENST00000651089;ENST00000420362;ENST00000543669;ENST00000449474;ENST00000370676;ENST00000477080;ENST00000626004;ENST00000630677	GO:0003254(regulation of membrane depolarization);GO:0003674(molecular_function);GO:0005515(protein binding);GO:0005634(nucleus);GO:0005737(cytoplasm);GO:0005829(cytosol);GO:0005886(plasma membrane);GO:0005925(focal adhesion);GO:0007275(multicellular organism development);GO:0007517(muscle organ development);GO:0009887(animal organ morphogenesis);GO:0010972(negative regulation of G2/M transition …	04630(Jak-STAT signaling pathway);04630(Jak-STAT signaling pathway)	K14365	NA	four and a half LIM domains 1 [Source:HGNC Symbol;Acc:HGNC:3702]	protein_coding;retained_intron;processed_transcript	4.63921	4.58857	4.6098	4.77251	5.00461	4.65597	2020	2143	1929	2159	2251	1820
ENSG00000022277	chr20	56468585	56518887	+	RTF2	ENST00000023939;ENST00000395881;ENST00000357348;ENST00000484084;ENST00000449062;ENST00000487211;ENST00000466260;ENST00000477485;ENST00000477573	GO:0003677(DNA binding);GO:0005515(protein binding);GO:0005634(nucleus);GO:0005657(replication fork);GO:0005694(chromosome);GO:0071171(site-specific DNA replication termination at RTS1 barrier);GO:0072711(cellular response to hydroxyurea);GO:0097752(regulation of DNA stability);GO:1902979(mitotic DNA replication termination);GO:1902979(mitotic DNA replication termination)	NA	NA	NA	replication termination factor 2 [Source:HGNC Symbol;Acc:HGNC:15890]	protein_coding;processed_transcript;retained_intron	16.681	16.2118	16.1008	14.7565	15.6524	14.8288	5027	5243	4664	4626	4877	4011
ENSG00000022556	chr19	54953130	55001142	+	NLRP2	ENST00000588619;ENST00000588107;ENST00000433772;ENST00000543010;ENST00000540597;ENST00000391721;ENST00000339757;ENST00000539848;ENST00000537859;ENST00000585500;ENST00000448584;ENST00000263437;ENST00000540005;ENST00000543277;ENST00000381637;ENST00000586512;ENST00000542755	GO:0000166(nucleotide binding);GO:0000784(nuclear chromosome, telomeric region);GO:0002376(immune system process);GO:0005515(protein binding);GO:0005524(ATP binding);GO:0005737(cytoplasm);GO:0005794(Golgi apparatus);GO:0005829(cytosol);GO:0006915(apoptotic process);GO:0006954(inflammatory response);GO:0032088(negative regulation of NF-kappaB transcription factor activity);GO:0032090(Pyrin domain …	NA	K19409	NA	NLR family pyrin domain containing 2 [Source:HGNC Symbol;Acc:HGNC:22948]	protein_coding;retained_intron;nonsense_mediated_decay;processed_transcript	116.065	115.311	117.946	94.4243	94.6447	89.8085	54322	57900	53072	45959	45778	37726
ENSG00000022567	chr8	141207166	141308305	-	SLC45A4	ENST00000519067;ENST00000517878;ENST00000024061;ENST00000520137;ENST00000519986;ENST00000521804	GO:0008506(sucrose:proton symporter activity);GO:0015770(sucrose transport);GO:0016020(membrane);GO:0016021(integral component of membrane);GO:0016021(integral component of membrane)	NA	K15378	NA	solute carrier family 45 member 4 [Source:HGNC Symbol;Acc:HGNC:29196]	protein_coding;processed_transcript	9.39152	9.21791	9.25811	11.9293	12.1874	11.9535	5996	6314	5683	7919	8040	6850
ENSG00000022840	chr12	120533480	120577247	+	RNF10	ENST00000542438;ENST00000325954;ENST00000538796;ENST00000413266;ENST00000551139;ENST00000536869;ENST00000537997;ENST00000535417;ENST00000543675;ENST00000537740;ENST00000537376;ENST00000544124;ENST00000540046;ENST00000545419;ENST00000535395;ENST00000366112;ENST00000535470;ENST00000538254;ENST00000542701;ENST00000544805	GO:0000976(transcription regulatory region sequence-specific DNA binding);GO:0003677(DNA binding);GO:0005515(protein binding);GO:0005634(nucleus);GO:0005737(cytoplasm);GO:0010626(negative regulation of Schwann cell proliferation);GO:0031643(positive regulation of myelination);GO:0045893(positive regulation of transcription, DNA-templated);GO:0045944(positive regulation of transcription by RNA pol…	NA	NA	NA	ring finger protein 10 [Source:HGNC Symbol;Acc:HGNC:10055]	protein_coding;nonsense_mediated_decay;processed_transcript;retained_intron	24.1657	24.6337	23.7465	26.2432	27.5014	26.1901	10577	11567	9994	11945	12437	10288
ENSG00000022976	chr14	102317377	102342367	+	ZNF839	ENST00000558850;ENST00000442396;ENST00000559098;ENST00000561251;ENST00000560568;ENST00000559155;ENST00000558490;ENST00000558462;ENST00000557803;ENST00000420933	GO:0003676(nucleic acid binding);GO:0046872(metal ion binding);GO:0046872(metal ion binding)	NA	NA	NA	zinc finger protein 839 [Source:HGNC Symbol;Acc:HGNC:20345]	protein_coding;nonsense_mediated_decay;retained_intron;processed_transcript	1.44928	1.77841	1.78339	1.73984	1.45257	1.67036	605	795	714	753	626	626
ENSG00000023041	chr10	112424428	112446917	-	ZDHHC6	ENST00000626395;ENST00000369405;ENST00000369404;ENST00000482410;ENST00000471035	GO:0005515(protein binding);GO:0005783(endoplasmic reticulum);GO:0005789(endoplasmic reticulum membrane);GO:0005794(Golgi apparatus);GO:0006612(protein targeting to membrane);GO:0010636(positive regulation of mitochondrial fusion);GO:0016020(membrane);GO:0016021(integral component of membrane);GO:0016409(palmitoyltransferase activity);GO:0016740(transferase activity);GO:0016746(transferase activi…	NA	K20031	EC:2.3.1.225	zinc finger DHHC-type palmitoyltransferase 6 [Source:HGNC Symbol;Acc:HGNC:19160]	protein_coding;processed_transcript	7.43103	6.6799	6.69754	6.07849	6.37017	6.69071	2067	1993	1791	1759	1832	1671
ENSG00000023171	chr11	123358428	123627774	+	GRAMD1B	ENST00000638157;ENST00000533341;ENST00000640939;ENST00000635736;ENST00000525757;ENST00000633646;ENST00000633087;ENST00000638086;ENST00000322282;ENST00000529750;ENST00000532581;ENST00000646146;ENST00000450171;ENST00000525945	GO:0001786(phosphatidylserine binding);GO:0005783(endoplasmic reticulum);GO:0005789(endoplasmic reticulum membrane);GO:0005886(plasma membrane);GO:0006869(lipid transport);GO:0008289(lipid binding);GO:0015485(cholesterol binding);GO:0015918(sterol transport);GO:0016020(membrane);GO:0016021(integral component of membrane);GO:0042632(cholesterol homeostasis);GO:0070300(phosphatidic acid binding);GO…	NA	NA	NA	GRAM domain containing 1B [Source:HGNC Symbol;Acc:HGNC:29214]	protein_coding;processed_transcript;retained_intron	1.204	1.14574	1.14753	1.58807	1.75484	1.46669	1338	1368	1226	1836	2013	1465
ENSG00000023191	chr11	494512	507259	-	RNH1	ENST00000534797;ENST00000397614;ENST00000397615;ENST00000354420;ENST00000397604;ENST00000525522;ENST00000525701;ENST00000529768;ENST00000533410;ENST00000438658;ENST00000356187;ENST00000529115;ENST00000527485;ENST00000529368;ENST00000529306;ENST00000524780;ENST00000531149;ENST00000531223;ENST00000528713;ENST00000533592;ENST00000531540;ENST00000526295	GO:0005515(protein binding);GO:0005654(nucleoplasm);GO:0005737(cytoplasm);GO:0005829(cytosol);GO:0006402(mRNA catabolic process);GO:0008428(ribonuclease inhibitor activity);GO:0032311(angiogenin-PRI complex);GO:0043086(negative regulation of catalytic activity);GO:0045765(regulation of angiogenesis);GO:0070062(extracellular exosome);GO:0070062(extracellular exosome)	NA	NA	NA	ribonuclease/angiogenin inhibitor 1 [Source:HGNC Symbol;Acc:HGNC:10074]	protein_coding;retained_intron;nonsense_mediated_decay;processed_transcript	8.09667	8.3471	8.7558	8.6254	8.78295	8.51934	4437	4905	4612	4911	4970	4188
ENSG00000023228	chr2	206114817	206159444	-	NDUFS1	ENST00000233190;ENST00000455934;ENST00000423725;ENST00000449699;ENST00000498520;ENST00000456284;ENST00000454195	GO:0005515(protein binding);GO:0005739(mitochondrion);GO:0005743(mitochondrial inner membrane);GO:0005747(mitochondrial respiratory chain complex I);GO:0005758(mitochondrial intermembrane space);GO:0005759(mitochondrial matrix);GO:0006120(mitochondrial electron transport, NADH to ubiquinone);GO:0008137(NADH dehydrogenase (ubiquinone) activity);GO:0008637(apoptotic mitochondrial changes);GO:000905…	00190(Oxidative phosphorylation);04714(Thermogenesis);04723(Retrograde endocannabinoid signaling);04932(Non-alcoholic fatty liver disease (NAFLD));05010(Alzheimer disease);05012(Parkinson disease);05016(Huntington disease);05016(Huntington disease)	K03934	1.6.99.3;EC:7.1.1.2	NADH:ubiquinone oxidoreductase core subunit S1 [Source:HGNC Symbol;Acc:HGNC:7707]	protein_coding;retained_intron;nonsense_mediated_decay	8.69491	8.78535	8.95968	8.59511	8.4118	8.39506	7850	8509	7775	8067	7846	6803
ENSG00000023287	chr8	52622458	52745843	-	RB1CC1	ENST00000025008;ENST00000435644;ENST00000519912;ENST00000522957;ENST00000523594;ENST00000518710;ENST00000517963;ENST00000518211	GO:0000045(autophagosome assembly);GO:0000407(phagophore assembly site);GO:0000422(autophagy of mitochondrion);GO:0001889(liver development);GO:0001934(positive regulation of protein phosphorylation);GO:0005515(protein binding);GO:0005634(nucleus);GO:0005737(cytoplasm);GO:0005764(lysosome);GO:0005789(endoplasmic reticulum membrane);GO:0005829(cytosol);GO:0006914(autophagy);GO:0007049(cell cycle);…	04140(Autophagy - animal);04211(Longevity regulating pathway);04211(Longevity regulating pathway)	K17589	NA	RB1 inducible coiled-coil 1 [Source:HGNC Symbol;Acc:HGNC:15574]	protein_coding;retained_intron;nonsense_mediated_decay	5.90667	6.13595	5.78203	9.85659	10.109	9.66607	3336	3717	3140	5786	5899	4898
ENSG00000023318	chr9	99979185	100099000	-	ERP44	ENST00000262455	GO:0003756(protein disulfide isomerase activity);GO:0005515(protein binding);GO:0005576(extracellular region);GO:0005783(endoplasmic reticulum);GO:0005788(endoplasmic reticulum lumen);GO:0005789(endoplasmic reticulum membrane);GO:0005793(endoplasmic reticulum-Golgi intermediate compartment);GO:0006457(protein folding);GO:0006986(response to unfolded protein);GO:0009100(glycoprotein metabolic proc…	NA	K17264	NA	endoplasmic reticulum protein 44 [Source:HGNC Symbol;Acc:HGNC:18311]	protein_coding	11.3793	11.2535	11.674	12.1807	11.4585	11.9337	4056	4303	4001	4515	4221	3818
ENSG00000023330	chr3	52198086	52214327	+	ALAS1	ENST00000469224;ENST00000394965;ENST00000310271;ENST00000484952;ENST00000493402;ENST00000459884	GO:0001666(response to hypoxia);GO:0003824(catalytic activity);GO:0003870(5-aminolevulinate synthase activity);GO:0005515(protein binding);GO:0005654(nucleoplasm);GO:0005739(mitochondrion);GO:0005759(mitochondrial matrix);GO:0005829(cytosol);GO:0006778(porphyrin-containing compound metabolic process);GO:0006782(protoporphyrinogen IX biosynthetic process);GO:0006783(heme biosynthetic process);GO:0…	00260(Glycine, serine and threonine metabolism);00860(Porphyrin and chlorophyll metabolism);00860(Porphyrin and chlorophyll metabolism)	NA	NA	5'-aminolevulinate synthase 1 [Source:HGNC Symbol;Acc:HGNC:396]	protein_coding	24.7932	25.8529	25.8774	34.2946	35.6626	33.506	4664	5218	4679	6707	6932	5656
ENSG00000023445	chr11	102317450	102339403	+	BIRC3	ENST00000526421;ENST00000263464;ENST00000673846;ENST00000528940;ENST00000527336	GO:0002756(MyD88-independent toll-like receptor signaling pathway);GO:0004842(ubiquitin-protein transferase activity);GO:0005515(protein binding);GO:0005634(nucleus);GO:0005654(nucleoplasm);GO:0005737(cytoplasm);GO:0005829(cytosol);GO:0006915(apoptotic process);GO:0007166(cell surface receptor signaling pathway);GO:0007249(I-kappaB kinase/NF-kappaB signaling);GO:0007283(spermatogenesis);GO:001080…	01524(Platinum drug resistance);04064(NF-kappa B signaling pathway);04120(Ubiquitin mediated proteolysis);04210(Apoptosis);04215(Apoptosis - multiple species);04217(Necroptosis);04510(Focal adhesion);04621(NOD-like receptor signaling pathway);04668(TNF signaling pathway);05145(Toxoplasmosis);05168(Herpes simplex virus 1 infection);05200(Pathways in cancer);05202(Transcriptional misregulation in c…	NA	NA	baculoviral IAP repeat containing 3 [Source:HGNC Symbol;Acc:HGNC:591]	protein_coding;processed_transcript;retained_intron	2.22332	2.54018	2.50076	2.2673	2.56471	2.36136	1241	1521	1342	1316	1479	1183
ENSG00000023516	chr13	42272152	42323261	+	AKAP11	ENST00000025301	GO:0005515(protein binding);GO:0005730(nucleolus);GO:0005737(cytoplasm);GO:0005777(peroxisome);GO:0005815(microtubule organizing center);GO:0005829(cytosol);GO:0005856(cytoskeleton);GO:0005886(plasma membrane);GO:0008104(protein localization);GO:0008157(protein phosphatase 1 binding);GO:0019207(kinase regulator activity);GO:0034237(protein kinase A regulatory subunit binding);GO:0035556(intracell…	NA	K16527	NA	A-kinase anchoring protein 11 [Source:HGNC Symbol;Acc:HGNC:369]	protein_coding	5.06077	5.591	5.64891	5.89667	5.71175	5.88105	3720	4409	3992	4507	4339	3880
ENSG00000023572	chr1	193090866	193106114	-	GLRX2	ENST00000608166;ENST00000367439	GO:0003756(protein disulfide isomerase activity);GO:0005515(protein binding);GO:0005634(nucleus);GO:0005654(nucleoplasm);GO:0005739(mitochondrion);GO:0005759(mitochondrial matrix);GO:0006355(regulation of transcription, DNA-templated);GO:0006749(glutathione metabolic process);GO:0006915(apoptotic process);GO:0007568(aging);GO:0008794(arsenate reductase (glutaredoxin) activity);GO:0009055(electron…	NA	K03676	NA	glutaredoxin 2 [Source:HGNC Symbol;Acc:HGNC:16065]	nonsense_mediated_decay;protein_coding	1.47111	1.59892	1.72099	1.92966	1.89096	1.69051	678	791	762	925	901	699
ENSG00000023608	chr14	61762420	61796428	+	SNAPC1	ENST00000216294	GO:0000995(RNA polymerase III general transcription initiation factor activity);GO:0003677(DNA binding);GO:0005515(protein binding);GO:0005634(nucleus);GO:0005654(nucleoplasm);GO:0005730(nucleolus);GO:0016251(RNA polymerase II general transcription initiation factor activity);GO:0019185(snRNA-activating protein complex);GO:0042795(snRNA transcription by RNA polymerase II);GO:0042796(snRNA transcr…	NA	K15208	NA	small nuclear RNA activating complex polypeptide 1 [Source:HGNC Symbol;Acc:HGNC:11134]	protein_coding	4.46645	4.41523	4.9151	4.1314	4.04688	3.46167	859	911	909	826	804	598
ENSG00000023697	chr12	15911302	16037280	+	DERA	ENST00000526521;ENST00000524480;ENST00000428559;ENST00000531803;ENST00000528821;ENST00000532964;ENST00000526530;ENST00000530274;ENST00000532573	GO:0003824(catalytic activity);GO:0004139(deoxyribose-phosphate aldolase activity);GO:0005515(protein binding);GO:0005576(extracellular region);GO:0005634(nucleus);GO:0005654(nucleoplasm);GO:0005737(cytoplasm);GO:0005829(cytosol);GO:0006098(pentose-phosphate shunt);GO:0009264(deoxyribonucleotide catabolic process);GO:0016052(carbohydrate catabolic process);GO:0016829(lyase activity);GO:0034774(se…	00030(Pentose phosphate pathway);00030(Pentose phosphate pathway)	K01619	EC:4.1.2.4	deoxyribose-phosphate aldolase [Source:HGNC Symbol;Acc:HGNC:24269]	nonsense_mediated_decay;protein_coding;retained_intron;processed_transcript	8.38651	9.27601	9.71737	13.4458	12.4007	13.028	1751	2078	1950	2919	2677	2440
ENSG00000023734	chr12	15882387	15903478	+	STRAP	ENST00000419869;ENST00000541731;ENST00000025399;ENST00000536737;ENST00000538718;ENST00000539887	GO:0000122(negative regulation of transcription by RNA polymerase II);GO:0000387(spliceosomal snRNP assembly);GO:0003723(RNA binding);GO:0005102(signaling receptor binding);GO:0005515(protein binding);GO:0005634(nucleus);GO:0005737(cytoplasm);GO:0005829(cytosol);GO:0006397(mRNA processing);GO:0008380(RNA splicing);GO:0010633(negative regulation of epithelial cell migration);GO:0010719(negative re…	03013(RNA transport);03013(RNA transport)	K13137	NA	serine/threonine kinase receptor associated protein [Source:HGNC Symbol;Acc:HGNC:30796]	protein_coding;nonsense_mediated_decay;retained_intron	59.5472	55.775	57.9293	54.9707	55.7409	53.8535	9780	9828	9148	9389	9461	7938
ENSG00000023839	chr10	99782640	99852044	+	ABCC2	ENST00000648689;ENST00000647836;ENST00000647814;ENST00000648324;ENST00000370434;ENST00000649493;ENST00000496621;ENST00000649459;ENST00000648523	GO:0000166(nucleotide binding);GO:0005515(protein binding);GO:0005524(ATP binding);GO:0005886(plasma membrane);GO:0005887(integral component of plasma membrane);GO:0006855(drug transmembrane transport);GO:0006954(inflammatory response);GO:0006979(response to oxidative stress);GO:0007565(female pregnancy);GO:0008514(organic anion transmembrane transporter activity);GO:0008559(ATPase-coupled xenobi…	01523(Antifolate resistance);01524(Platinum drug resistance);02010(ABC transporters);04976(Bile secretion);04976(Bile secretion)	NA	NA	ATP binding cassette subfamily C member 2 [Source:HGNC Symbol;Acc:HGNC:53]	protein_coding;processed_transcript;nonsense_mediated_decay;retained_intron	0.915713	0.894183	1.10542	1.79825	1.91465	2.09913	533	560	620	1091	1153	1097
ENSG00000023892	chr6	35297818	35321771	+	DEF6	ENST00000316637;ENST00000444278;ENST00000468102	GO:0005515(protein binding);GO:0005634(nucleus);GO:0005654(nucleoplasm);GO:0005737(cytoplasm);GO:0005829(cytosol);GO:0005856(cytoskeleton);GO:0005886(plasma membrane);GO:0016020(membrane);GO:0030175(filopodium);GO:0042995(cell projection);GO:0048471(perinuclear region of cytoplasm);GO:0048471(perinuclear region of cytoplasm)	NA	NA	NA	DEF6 guanine nucleotide exchange factor [Source:HGNC Symbol;Acc:HGNC:2760]	protein_coding;processed_transcript	7.21744	6.52087	6.98502	6.65144	6.15438	6.16642	1382	1339	1285	1324	1216	1060
ENSG00000023902	chr1	150149183	150160065	+	PLEKHO1	ENST00000369126;ENST00000369124;ENST00000479194;ENST00000607609;ENST00000477309;ENST00000485470	GO:0005515(protein binding);GO:0005634(nucleus);GO:0005737(cytoplasm);GO:0005886(plasma membrane);GO:0007520(myoblast fusion);GO:0008360(regulation of cell shape);GO:0016020(membrane);GO:0032587(ruffle membrane);GO:0036195(muscle cell projection membrane);GO:0051451(myoblast migration);GO:0072673(lamellipodium morphogenesis);GO:0072673(lamellipodium morphogenesis)	NA	NA	NA	pleckstrin homology domain containing O1 [Source:HGNC Symbol;Acc:HGNC:24310]	protein_coding;processed_transcript;retained_intron	0.365867	0.270238	0.128838	0.0812788	0.159504	0.139827	182	145	63	44	83	63
ENSG00000023909	chr1	93885199	93909456	-	GCLM	ENST00000370238;ENST00000615724;ENST00000462183	GO:0004357(glutamate-cysteine ligase activity);GO:0005515(protein binding);GO:0005829(cytosol);GO:0006534(cysteine metabolic process);GO:0006536(glutamate metabolic process);GO:0006749(glutathione metabolic process);GO:0006750(glutathione biosynthetic process);GO:0006979(response to oxidative stress);GO:0007568(aging);GO:0007584(response to nutrient);GO:0008637(apoptotic mitochondrial changes);GO…	00270(Cysteine and methionine metabolism);00480(Glutathione metabolism);04216(Ferroptosis);04216(Ferroptosis)	NA	NA	glutamate-cysteine ligase modifier subunit [Source:HGNC Symbol;Acc:HGNC:4312]	protein_coding;processed_transcript	5.01194	4.89858	5.0369	7.47345	7.06607	6.79439	2017	2116	1948	3127	2938	2453
ENSG00000024048	chr6	42564062	42693504	+	UBR2	ENST00000372903;ENST00000372899;ENST00000372901	GO:0000151(ubiquitin ligase complex);GO:0000209(protein polyubiquitination);GO:0000785(chromatin);GO:0005515(protein binding);GO:0005634(nucleus);GO:0005737(cytoplasm);GO:0005829(cytosol);GO:0006342(chromatin silencing);GO:0006511(ubiquitin-dependent protein catabolic process);GO:0007131(reciprocal meiotic recombination);GO:0007140(male meiotic nuclear division);GO:0007141(male meiosis I);GO:0007…	NA	K10626	EC:2.3.2.27	ubiquitin protein ligase E3 component n-recognin 2 [Source:HGNC Symbol;Acc:HGNC:21289]	protein_coding	6.67497	7.01794	6.95143	8.4164	8.59468	8.0005	4375	4935	4380	5737	5821	4706
ENSG00000024422	chr19	47713422	47743134	+	EHD2	ENST00000538399;ENST00000263277;ENST00000602215;ENST00000596225;ENST00000540884	GO:0000166(nucleotide binding);GO:0003676(nucleic acid binding);GO:0005509(calcium ion binding);GO:0005515(protein binding);GO:0005524(ATP binding);GO:0005525(GTP binding);GO:0005634(nucleus);GO:0005737(cytoplasm);GO:0005768(endosome);GO:0005769(early endosome);GO:0005829(cytosol);GO:0005886(plasma membrane);GO:0005901(caveola);GO:0006897(endocytosis);GO:0007596(blood coagulation);GO:0010008(endo…	04144(Endocytosis);04144(Endocytosis)	K12469	NA	EH domain containing 2 [Source:HGNC Symbol;Acc:HGNC:3243]	protein_coding;processed_transcript;nonsense_mediated_decay	22.2014	22.0919	20.8184	18.1789	18.3588	17.7246	6329	6755	5706	5390	5408	4534
ENSG00000024526	chr1	68474152	68497221	-	DEPDC1	ENST00000456315;ENST00000370966;ENST00000488146;ENST00000489862;ENST00000525124	GO:0005096(GTPase activator activity);GO:0005515(protein binding);GO:0005634(nucleus);GO:0007165(signal transduction);GO:0017053(transcriptional repressor complex);GO:0035556(intracellular signal transduction);GO:0043547(positive regulation of GTPase activity);GO:0045892(negative regulation of transcription, DNA-templated);GO:0045892(negative regulation of transcription, DNA-templated)	NA	NA	NA	DEP domain containing 1 [Source:HGNC Symbol;Acc:HGNC:22949]	protein_coding;retained_intron;nonsense_mediated_decay	10.4597	10.7925	10.5081	10.8907	10.7412	10.6411	4579	5069	4423	4959	4861	4182
ENSG00000024862	chr6	138773509	138793319	+	CCDC28A	ENST00000611852;ENST00000332797;ENST00000617445	GO:0005515(protein binding);GO:0005515(protein binding)	NA	NA	NA	coiled-coil domain containing 28A [Source:HGNC Symbol;Acc:HGNC:21098]	protein_coding	8.74659	8.92907	11.0867	11.9268	12.2692	11.3534	978	1072	1192	1386	1417	1140
ENSG00000025039	chr6	89364616	89412273	-	RRAGD	ENST00000369415	GO:0000166(nucleotide binding);GO:0003924(GTPase activity);GO:0005515(protein binding);GO:0005525(GTP binding);GO:0005634(nucleus);GO:0005654(nucleoplasm);GO:0005737(cytoplasm);GO:0005764(lysosome);GO:0005813(centrosome);GO:0005829(cytosol);GO:0007050(cell cycle arrest);GO:0009267(cellular response to starvation);GO:0010506(regulation of autophagy);GO:0016241(regulation of macroautophagy);GO:0016…	04140(Autophagy - animal);04150(mTOR signaling pathway)	K16186	NA	Ras related GTP binding D [Source:HGNC Symbol;Acc:HGNC:19903]	protein_coding	0.612714	0.695109	0.572874	2.24673	2.50933	2.04614	232	282	209	883	980	694
ENSG00000025156	chr6	122399551	122433119	+	HSF2	ENST00000452194;ENST00000368455;ENST00000465214	GO:0000790(nuclear chromatin);GO:0000977(RNA polymerase II regulatory region sequence-specific DNA binding);GO:0000978(RNA polymerase II cis-regulatory region sequence-specific DNA binding);GO:0000981(DNA-binding transcription factor activity, RNA polymerase II-specific);GO:0001162(RNA polymerase II intronic transcription regulatory region sequence-specific DNA binding);GO:0001228(DNA-binding tra…	NA	K09415	NA	heat shock transcription factor 2 [Source:HGNC Symbol;Acc:HGNC:5225]	protein_coding	4.31605	4.78192	4.60757	5.48299	5.84071	5.34321	864	1027	887	1141	1208	961
ENSG00000025293	chr20	35771974	35940929	+	PHF20	ENST00000461405;ENST00000374012;ENST00000452270;ENST00000339089;ENST00000481202;ENST00000374000;ENST00000617560;ENST00000486408;ENST00000495338;ENST00000496305;ENST00000480940;ENST00000485604;ENST00000473943	GO:0000123(histone acetyltransferase complex);GO:0000981(DNA-binding transcription factor activity, RNA polymerase II-specific);GO:0003676(nucleic acid binding);GO:0003677(DNA binding);GO:0005515(protein binding);GO:0005634(nucleus);GO:0005654(nucleoplasm);GO:0005829(cytosol);GO:0006325(chromatin organization);GO:0006355(regulation of transcription, DNA-templated);GO:0006357(regulation of transcr…	NA	K18402	NA	PHD finger protein 20 [Source:HGNC Symbol;Acc:HGNC:16098]	retained_intron;protein_coding;nonsense_mediated_decay;processed_transcript	6.06919	6.11596	5.91193	5.46636	5.65901	5.48517	3772	4077	3532	3534	3634	3060
ENSG00000025423	chr12	56752161	56787790	+	HSD17B6	ENST00000555805;ENST00000554643;ENST00000556650;ENST00000554150;ENST00000556875	GO:0003824(catalytic activity);GO:0004303(estradiol 17-beta-dehydrogenase activity);GO:0004745(retinol dehydrogenase activity);GO:0005768(endosome);GO:0005783(endoplasmic reticulum);GO:0006629(lipid metabolic process);GO:0006702(androgen biosynthetic process);GO:0006710(androgen catabolic process);GO:0008202(steroid metabolic process);GO:0009055(electron transfer activity);GO:0016020(membrane);GO…	00140(Steroid hormone biosynthesis);00830(Retinol metabolism);00830(Retinol metabolism)	K13369	1.1.1.105;1.1.1.239;EC:1.1.1.62	hydroxysteroid 17-beta dehydrogenase 6 [Source:HGNC Symbol;Acc:HGNC:23316]	protein_coding;processed_transcript	0.24129	0.188171	0.337274	0.205129	0.202986	0.201748	41	35	56	37	36	32
ENSG00000025434	chr11	47248300	47268845	+	NR1H3	ENST00000395397;ENST00000405576;ENST00000481020;ENST00000481889;ENST00000436778;ENST00000487913;ENST00000531660;ENST00000407404;ENST00000457932;ENST00000449369;ENST00000486991;ENST00000419652;ENST00000461778;ENST00000437276;ENST00000525441;ENST00000436029;ENST00000467728;ENST00000420369;ENST00000441012;ENST00000405853;ENST00000476086;ENST00000530310;ENST00000498548;ENST00000473222;ENST00000483882…	GO:0000122(negative regulation of transcription by RNA polymerase II);GO:0000790(nuclear chromatin);GO:0000976(transcription regulatory region sequence-specific DNA binding);GO:0000977(RNA polymerase II regulatory region sequence-specific DNA binding);GO:0000978(RNA polymerase II cis-regulatory region sequence-specific DNA binding);GO:0000981(DNA-binding transcription factor activity, RNA polymer…	03320(PPAR signaling pathway);04931(Insulin resistance);04932(Non-alcoholic fatty liver disease (NAFLD));05160(Hepatitis C);05160(Hepatitis C)	K08536	NA	nuclear receptor subfamily 1 group H member 3 [Source:HGNC Symbol;Acc:HGNC:7966]	protein_coding;retained_intron;nonsense_mediated_decay;processed_transcript	5.74874	6.35533	5.94434	5.62628	5.17693	6.05705	1945	2303	1934	1977	1809	1840
ENSG00000025708	chr22	50525752	50530032	-	TYMP	ENST00000252029;ENST00000395681;ENST00000487577;ENST00000395678;ENST00000476284;ENST00000425169;ENST00000652401;ENST00000650719;ENST00000651401;ENST00000651906;ENST00000487162;ENST00000652237;ENST00000651095;ENST00000651196	GO:0000002(mitochondrial genome maintenance);GO:0001525(angiogenesis);GO:0004645(1,4-alpha-oligoglucan phosphorylase activity);GO:0005515(protein binding);GO:0005829(cytosol);GO:0006206(pyrimidine nucleobase metabolic process);GO:0006213(pyrimidine nucleoside metabolic process);GO:0006935(chemotaxis);GO:0007165(signal transduction);GO:0007275(multicellular organism development);GO:0008083(growth …	00240(Pyrimidine metabolism);00983(Drug metabolism - other enzymes);05219(Bladder cancer);05219(Bladder cancer)	K00758	EC:2.4.2.4	thymidine phosphorylase [Source:HGNC Symbol;Acc:HGNC:3148]	protein_coding;retained_intron	3.91644	4.01083	4.20608	4.39323	4.54022	3.77455	1050	1154	1085	1224	1256	910
ENSG00000025770	chr22	50508224	50524780	+	NCAPH2	ENST00000420993;ENST00000395698;ENST00000395701;ENST00000523045;ENST00000418794;ENST00000299821;ENST00000520297;ENST00000522048	GO:0000793(condensed chromosome);GO:0000796(condensin complex);GO:0003682(chromatin binding);GO:0005515(protein binding);GO:0005634(nucleus);GO:0005654(nucleoplasm);GO:0005694(chromosome);GO:0007076(mitotic chromosome condensation);GO:0007143(female meiotic nuclear division);GO:0010032(meiotic chromosome condensation);GO:0016020(membrane);GO:0030054(cell junction);GO:0030261(chromosome condensati…	NA	K11490	NA	non-SMC condensin II complex subunit H2 [Source:HGNC Symbol;Acc:HGNC:25071]	protein_coding;nonsense_mediated_decay;processed_transcript;retained_intron	11.4278	11.8339	12.8642	13.9984	13.6095	12.6997	3781	4200	4091	4816	4652	3771
ENSG00000025772	chr20	44942130	44960397	-	TOMM34	ENST00000372813	GO:0005515(protein binding);GO:0005634(nucleus);GO:0005737(cytoplasm);GO:0005739(mitochondrion);GO:0005741(mitochondrial outer membrane);GO:0005829(cytosol);GO:0006626(protein targeting to mitochondrion);GO:0016020(membrane);GO:0016021(integral component of membrane);GO:0031072(heat shock protein binding)	NA	K17766	NA	translocase of outer mitochondrial membrane 34 [Source:HGNC Symbol;Acc:HGNC:15746]	protein_coding	26.8205	26.3527	26.9358	18.3345	18.3511	18.241	3923	4135	3788	2789	2774	2395
ENSG00000025796	chr6	107867756	107958208	-	SEC63	ENST00000369002;ENST00000459782;ENST00000473746;ENST00000465210;ENST00000466419;ENST00000489455;ENST00000429168;ENST00000484803;ENST00000446496;ENST00000460009	GO:0001889(liver development);GO:0003723(RNA binding);GO:0005515(protein binding);GO:0005783(endoplasmic reticulum);GO:0005789(endoplasmic reticulum membrane);GO:0005829(cytosol);GO:0006612(protein targeting to membrane);GO:0006614(SRP-dependent cotranslational protein targeting to membrane);GO:0006620(posttranslational protein targeting to endoplasmic reticulum membrane);GO:0006807(nitrogen comp…	03060(Protein export);04141(Protein processing in endoplasmic reticulum);04141(Protein processing in endoplasmic reticulum)	K09540	NA	SEC63 homolog, protein translocation regulator [Source:HGNC Symbol;Acc:HGNC:21082]	protein_coding;retained_intron;nonsense_mediated_decay;processed_transcript	10.2775	10.5186	10.4961	11.6033	11.8166	11.4222	6562	7204	6442	7703	7795	6544
ENSG00000025800	chr1	32108056	32176563	+	KPNA6	ENST00000373625;ENST00000471599;ENST00000446515	GO:0005515(protein binding);GO:0005634(nucleus);GO:0005654(nucleoplasm);GO:0005737(cytoplasm);GO:0006606(protein import into nucleus);GO:0006607(NLS-bearing protein import into nucleus);GO:0008139(nuclear localization sequence binding);GO:0015031(protein transport);GO:0016020(membrane);GO:0016032(viral process);GO:0019079(viral genome replication);GO:0030682(mitigation of host defenses by symbion…	NA	NA	NA	karyopherin subunit alpha 6 [Source:HGNC Symbol;Acc:HGNC:6399]	protein_coding;nonsense_mediated_decay	17.131	17.2051	17.8604	16.2418	16.1342	16.2636	9471	10205	9492	9338	9217	8070
ENSG00000026025	chr10	17228241	17237593	+	VIM	ENST00000478746;ENST00000224237;ENST00000485947;ENST00000469543;ENST00000421459;ENST00000637053;ENST00000495528	GO:0003725(double-stranded RNA binding);GO:0005200(structural constituent of cytoskeleton);GO:0005212(structural constituent of eye lens);GO:0005515(protein binding);GO:0005634(nucleus);GO:0005737(cytoplasm);GO:0005777(peroxisome);GO:0005829(cytosol);GO:0005844(polysome);GO:0005856(cytoskeleton);GO:0005882(intermediate filament);GO:0005886(plasma membrane);GO:0005925(focal adhesion);GO:0010628(po…	05169(Epstein-Barr virus infection);05206(MicroRNAs in cancer);05206(MicroRNAs in cancer)	K07606	NA	vimentin [Source:HGNC Symbol;Acc:HGNC:12692]	protein_coding;processed_transcript;nonsense_mediated_decay;retained_intron	0.525407	0.456165	0.459701	0.512991	0.477192	0.0446437	203	189	172	208	192	16
ENSG00000026036	chr20	63659300	63698684	+	RTEL1-TNFRSF6B	ENST00000492259;ENST00000480273;ENST00000496281	GO:0000166(nucleotide binding);GO:0000723(telomere maintenance);GO:0003676(nucleic acid binding);GO:0003677(DNA binding);GO:0003678(DNA helicase activity);GO:0004386(helicase activity);GO:0005524(ATP binding);GO:0005634(nucleus);GO:0006139(nucleobase-containing compound metabolic process);GO:0006260(DNA replication);GO:0006281(DNA repair);GO:0006310(DNA recombination);GO:0006974(cellular response…	NA	NA	NA	RTEL1-TNFRSF6B readthrough (NMD candidate) [Source:HGNC Symbol;Acc:HGNC:44095]	nonsense_mediated_decay;retained_intron	0.8056	0.752414	0.68685	0.678623	0.855213	1.01825	545	546	447	478	597	618
ENSG00000026103	chr10	88990531	89017059	+	FAS	ENST00000652046;ENST00000371857;ENST00000640250	GO:0001934(positive regulation of protein phosphorylation);GO:0004888(transmembrane signaling receptor activity);GO:0005031(tumor necrosis factor-activated receptor activity);GO:0005515(protein binding);GO:0005516(calmodulin binding);GO:0005576(extracellular region);GO:0005829(cytosol);GO:0005886(plasma membrane);GO:0006915(apoptotic process);GO:0006919(activation of cysteine-type endopeptidase a…	01524(Platinum drug resistance);04010(MAPK signaling pathway);04060(Cytokine-cytokine receptor interaction);04115(p53 signaling pathway);04210(Apoptosis);04217(Necroptosis);04650(Natural killer cell mediated cytotoxicity);04668(TNF signaling pathway);04932(Non-alcoholic fatty liver disease (NAFLD));04940(Type I diabetes mellitus);05010(Alzheimer disease);05142(Chagas disease (American trypanosomi…	NA	NA	Fas cell surface death receptor [Source:HGNC Symbol;Acc:HGNC:11920]	protein_coding;retained_intron;processed_transcript	0.0612027	0.0168618	0.0400474	0.0512888	0.0325762	0.0196893	26	8	17	23	14	8
ENSG00000026297	chr6	166922113	166957184	-	RNASET2	ENST00000508775;ENST00000366855;ENST00000421787;ENST00000510083;ENST00000620173;ENST00000028008;ENST00000467705;ENST00000499370;ENST00000358165;ENST00000509073;ENST00000611959	GO:0002376(immune system process);GO:0003723(RNA binding);GO:0004518(nuclease activity);GO:0004519(endonuclease activity);GO:0004521(endoribonuclease activity);GO:0004540(ribonuclease activity);GO:0005576(extracellular region);GO:0005615(extracellular space);GO:0005739(mitochondrion);GO:0005758(mitochondrial intermembrane space);GO:0005764(lysosome);GO:0005783(endoplasmic reticulum);GO:0005788(en…	NA	K01166	EC:4.6.1.19	ribonuclease T2 [Source:HGNC Symbol;Acc:HGNC:21686]	protein_coding;nonsense_mediated_decay;retained_intron;processed_transcript	0.757356	0.965307	0.811451	0.738951	0.615098	0.661641	844	1151	868	856	710	662
ENSG00000026508	chr11	35138882	35232402	+	CD44	ENST00000526025;ENST00000415148;ENST00000263398;ENST00000428726;ENST00000433892;ENST00000525211;ENST00000434472;ENST00000442151;ENST00000531118;ENST00000528455;ENST00000525209;ENST00000531110;ENST00000534296;ENST00000533222;ENST00000525241;ENST00000528922;ENST00000525348;ENST00000526553;ENST00000534082;ENST00000525293;ENST00000532339;ENST00000527326;ENST00000531141	GO:0004888(transmembrane signaling receptor activity);GO:0004896(cytokine receptor activity);GO:0005515(protein binding);GO:0005518(collagen binding);GO:0005540(hyaluronic acid binding);GO:0005794(Golgi apparatus);GO:0005829(cytosol);GO:0005886(plasma membrane);GO:0005887(integral component of plasma membrane);GO:0005902(microvillus);GO:0005925(focal adhesion);GO:0006954(inflammatory response);GO…	04512(ECM-receptor interaction);04640(Hematopoietic cell lineage);05131(Shigellosis);05169(Epstein-Barr virus infection);05205(Proteoglycans in cancer);05206(MicroRNAs in cancer);05206(MicroRNAs in cancer)	NA	NA	CD44 molecule (Indian blood group) [Source:HGNC Symbol;Acc:HGNC:1681]	protein_coding;retained_intron;processed_transcript	1.05353	1.17331	1.2214	1.51048	1.5959	1.24936	785	941	876	1173	1228	839
ENSG00000026559	chr20	51003656	51023107	-	KCNG1	ENST00000371571;ENST00000506387;ENST00000439216;ENST00000424171;ENST00000433903;ENST00000447736	GO:0005216(ion channel activity);GO:0005244(voltage-gated ion channel activity);GO:0005249(voltage-gated potassium channel activity);GO:0005251(delayed rectifier potassium channel activity);GO:0005267(potassium channel activity);GO:0005515(protein binding);GO:0005886(plasma membrane);GO:0006811(ion transport);GO:0006813(potassium ion transport);GO:0008076(voltage-gated potassium channel complex);…	NA	NA	NA	potassium voltage-gated channel modifier subfamily G member 1 [Source:HGNC Symbol;Acc:HGNC:6248]	protein_coding;processed_transcript	4.58346	4.19956	4.38741	4.45513	3.94179	4.08489	1843	1811	1696	1861	1638	1474
ENSG00000026652	chr6	161129967	161274061	-	AGPAT4	ENST00000320285;ENST00000366911;ENST00000437165;ENST00000436279;ENST00000624499;ENST00000366905	GO:0003841(1-acylglycerol-3-phosphate O-acyltransferase activity);GO:0005515(protein binding);GO:0005741(mitochondrial outer membrane);GO:0005783(endoplasmic reticulum);GO:0005789(endoplasmic reticulum membrane);GO:0006629(lipid metabolic process);GO:0006644(phospholipid metabolic process);GO:0006654(phosphatidic acid biosynthetic process);GO:0008654(phospholipid biosynthetic process);GO:0012505(…	00561(Glycerolipid metabolism);00564(Glycerophospholipid metabolism);04072(Phospholipase D signaling pathway);04072(Phospholipase D signaling pathway)	K13523	2.3.1.-;EC:2.3.1.51	1-acylglycerol-3-phosphate O-acyltransferase 4 [Source:HGNC Symbol;Acc:HGNC:20885]	protein_coding;nonsense_mediated_decay;retained_intron	1.39351	1.43499	1.42671	1.4481	1.50564	1.49835	1475	1630	1451	1593	1647	1422
ENSG00000026751	chr1	160739057	160754821	+	SLAMF7	ENST00000368043;ENST00000484221	GO:0002250(adaptive immune response);GO:0002376(immune system process);GO:0005783(endoplasmic reticulum);GO:0005886(plasma membrane);GO:0007155(cell adhesion);GO:0016020(membrane);GO:0016021(integral component of membrane);GO:0030101(natural killer cell activation);GO:0042267(natural killer cell mediated cytotoxicity);GO:0042802(identical protein binding);GO:0045087(innate immune response);GO:005…	NA	K06733	NA	SLAM family member 7 [Source:HGNC Symbol;Acc:HGNC:21394]	protein_coding;retained_intron	0.0389286	0.617985	0.415485	0.0392249	0.0659029	0	14	239	144	15	26	0
ENSG00000026950	chr6	26402237	26415208	+	BTN3A1	ENST00000476549;ENST00000465690;ENST00000506698;ENST00000289361;ENST00000414912;ENST00000502361	GO:0001817(regulation of cytokine production);GO:0002250(adaptive immune response);GO:0002376(immune system process);GO:0005102(signaling receptor binding);GO:0005515(protein binding);GO:0005886(plasma membrane);GO:0009897(external side of plasma membrane);GO:0016020(membrane);GO:0016021(integral component of membrane);GO:0032609(interferon-gamma production);GO:0050663(cytokine secretion);GO:0050…	NA	K06712	NA	butyrophilin subfamily 3 member A1 [Source:HGNC Symbol;Acc:HGNC:1138]	protein_coding;retained_intron	0.414794	0.496786	0.449246	0.251435	0.420896	0.273212	172	221	179	109	181	102
ENSG00000027001	chr13	23730189	23870195	-	MIPEP	ENST00000464194;ENST00000382172;ENST00000494139;ENST00000469167	GO:0004222(metalloendopeptidase activity);GO:0005739(mitochondrion);GO:0005759(mitochondrial matrix);GO:0006508(proteolysis);GO:0006518(peptide metabolic process);GO:0006627(protein processing involved in protein targeting to mitochondrion);GO:0008233(peptidase activity);GO:0008237(metallopeptidase activity);GO:0016787(hydrolase activity);GO:0046872(metal ion binding);GO:0046872(metal ion binding)	NA	K01410	EC:3.4.24.59	mitochondrial intermediate peptidase [Source:HGNC Symbol;Acc:HGNC:7104]	processed_transcript;protein_coding	4.78433	4.6787	4.5131	3.78656	3.54609	3.55666	1204	1262	1090	991	922	803
ENSG00000027075	chr14	61187559	61550976	+	PRKCH	ENST00000557294;ENST00000554835;ENST00000332981;ENST00000555082;ENST00000552875;ENST00000553830;ENST00000553265;ENST00000556164;ENST00000557473;ENST00000555604;ENST00000555233;ENST00000640011;ENST00000555628;ENST00000555110;ENST00000555382;ENST00000557599;ENST00000553846;ENST00000556245	GO:0000166(nucleotide binding);GO:0004672(protein kinase activity);GO:0004674(protein serine/threonine kinase activity);GO:0004697(protein kinase C activity);GO:0004698(calcium-dependent protein kinase C activity);GO:0005515(protein binding);GO:0005524(ATP binding);GO:0005737(cytoplasm);GO:0005829(cytosol);GO:0005886(plasma membrane);GO:0006468(protein phosphorylation);GO:0007165(signal transduct…	04270(Vascular smooth muscle contraction);04750(Inflammatory mediator regulation of TRP channels);04750(Inflammatory mediator regulation of TRP channels)	NA	NA	protein kinase C eta [Source:HGNC Symbol;Acc:HGNC:9403]	protein_coding;processed_transcript	7.90513	7.4577	7.3976	8.81977	8.65144	9.24592	5181	5243	4662	6009	5859	5437
ENSG00000027644	chr1	156840063	156859117	-	INSRR	ENST00000368195	GO:0000166(nucleotide binding);GO:0004672(protein kinase activity);GO:0004713(protein tyrosine kinase activity);GO:0004714(transmembrane receptor protein tyrosine kinase activity);GO:0005009(insulin-activated receptor activity);GO:0005515(protein binding);GO:0005524(ATP binding);GO:0005887(integral component of plasma membrane);GO:0005899(insulin receptor complex);GO:0006468(protein phosphorylati…	04810(Regulation of actin cytoskeleton);05215(Prostate cancer)	K05086	EC:2.7.10.1	insulin receptor related receptor [Source:HGNC Symbol;Acc:HGNC:6093]	protein_coding	0	0.004546	0	0.004823	0	0	0	2	0	2	0	0
ENSG00000027697	chr6	137197485	137219449	-	IFNGR1	ENST00000643119;ENST00000367739;ENST00000647124;ENST00000642390;ENST00000646036;ENST00000646898;ENST00000644894;ENST00000458076;ENST00000414770;ENST00000478333	GO:0001774(microglial cell activation);GO:0004896(cytokine receptor activity);GO:0004906(interferon-gamma receptor activity);GO:0005515(protein binding);GO:0005886(plasma membrane);GO:0005887(integral component of plasma membrane);GO:0007165(signal transduction);GO:0009615(response to virus);GO:0010628(positive regulation of gene expression);GO:0016020(membrane);GO:0016021(integral component of m…	04060(Cytokine-cytokine receptor interaction);04066(HIF-1 signaling pathway);04217(Necroptosis);04380(Osteoclast differentiation);04630(Jak-STAT signaling pathway);04650(Natural killer cell mediated cytotoxicity);04658(Th1 and Th2 cell differentiation);04659(Th17 cell differentiation);05132(Salmonella infection);05140(Leishmaniasis);05142(Chagas disease (American trypanosomiasis));05145(Toxoplasm…	K05132	NA	interferon gamma receptor 1 [Source:HGNC Symbol;Acc:HGNC:5439]	nonsense_mediated_decay;protein_coding;processed_transcript	20.7545	20.8537	19.6705	27.0421	26.393	25.6295	5044	5438	4595	6831	6628	5590
ENSG00000027847	chr5	177600132	177610330	+	B4GALT7	ENST00000502420;ENST00000029410;ENST00000505433;ENST00000510761;ENST00000505468;ENST00000507061;ENST00000505145;ENST00000515353	GO:0000139(Golgi membrane);GO:0003831(beta-N-acetylglucosaminylglycopeptide beta-1,4-galactosyltransferase activity);GO:0005515(protein binding);GO:0005794(Golgi apparatus);GO:0005975(carbohydrate metabolic process);GO:0006024(glycosaminoglycan biosynthetic process);GO:0006029(proteoglycan metabolic process);GO:0006464(cellular protein modification process);GO:0006486(protein glycosylation);GO:00…	00532(Glycosaminoglycan biosynthesis - chondroitin sulfate / dermatan sulfate);00534(Glycosaminoglycan biosynthesis - heparan sulfate / heparin);00534(Glycosaminoglycan biosynthesis - heparan sulfate / heparin)	NA	NA	beta-1,4-galactosyltransferase 7 [Source:HGNC Symbol;Acc:HGNC:930]	retained_intron;protein_coding;nonsense_mediated_decay	3.24713	3.16187	3.23434	3.41053	2.97244	2.97607	1178	1231	1127	1286	1113	968
ENSG00000027869	chr1	156806243	156816848	-	SH2D2A	ENST00000368198;ENST00000368199;ENST00000392306;ENST00000468744;ENST00000486350;ENST00000495306	GO:0001525(angiogenesis);GO:0005515(protein binding);GO:0005737(cytoplasm);GO:0005829(cytosol);GO:0007165(signal transduction);GO:0007275(multicellular organism development);GO:0008283(cell population proliferation);GO:0017124(SH3 domain binding);GO:0030154(cell differentiation);GO:0048010(vascular endothelial growth factor receptor signaling pathway);GO:0048010(vascular endothelial growth factor…	04370(VEGF signaling pathway);04370(VEGF signaling pathway)	K08273	NA	SH2 domain containing 2A [Source:HGNC Symbol;Acc:HGNC:10821]	protein_coding;processed_transcript	0.179507	0.335515	0.334261	0.0694509	0.417845	0.382053	34	69	63	14	82	65
ENSG00000028116	chr2	57907629	58159920	+	VRK2	ENST00000648897;ENST00000417641;ENST00000412104;ENST00000432057;ENST00000340157;ENST00000428021	GO:0000166(nucleotide binding);GO:0004672(protein kinase activity);GO:0004674(protein serine/threonine kinase activity);GO:0005515(protein binding);GO:0005524(ATP binding);GO:0005634(nucleus);GO:0005635(nuclear envelope);GO:0005737(cytoplasm);GO:0005739(mitochondrion);GO:0005783(endoplasmic reticulum);GO:0005789(endoplasmic reticulum membrane);GO:0006468(protein phosphorylation);GO:0016020(membra…	NA	K08816	EC:2.7.11.1	VRK serine/threonine kinase 2 [Source:HGNC Symbol;Acc:HGNC:12719]	protein_coding;nonsense_mediated_decay	7.84751	8.57218	8.25372	9.39674	9.41918	9.58296	2057	2411	2079	2561	2552	2255
ENSG00000028137	chr1	12166991	12209220	+	TNFRSF1B	ENST00000376259;ENST00000536782;ENST00000492361;ENST00000489921	GO:0002718(regulation of cytokine production involved in immune response);GO:0002724(regulation of T cell cytokine production);GO:0002947(tumor necrosis factor receptor superfamily complex);GO:0003176(aortic valve development);GO:0003177(pulmonary valve development);GO:0003332(negative regulation of extracellular matrix constituent secretion);GO:0005031(tumor necrosis factor-activated receptor ac…	04060(Cytokine-cytokine receptor interaction);04668(TNF signaling pathway);04920(Adipocytokine signaling pathway);05014(Amyotrophic lateral sclerosis (ALS));05170(Human immunodeficiency virus 1 infection);05170(Human immunodeficiency virus 1 infection)	K05141	NA	TNF receptor superfamily member 1B [Source:HGNC Symbol;Acc:HGNC:11917]	protein_coding;processed_transcript	4.44738	4.33883	4.54575	4.17384	3.96201	3.99919	1249	1304	1225	1216	1148	1006
ENSG00000028203	chr12	95217746	95301172	+	VEZT	ENST00000549589;ENST00000550803;ENST00000547611;ENST00000547997;ENST00000549002;ENST00000546557;ENST00000551746;ENST00000548838;ENST00000436874;ENST00000547484;ENST00000551472;ENST00000551792;ENST00000553063;ENST00000548455;ENST00000546398;ENST00000552031;ENST00000548822;ENST00000549624;ENST00000548245;ENST00000552626;ENST00000552660;ENST00000551039;ENST00000551994;ENST00000549192;ENST00000552821…	GO:0001669(acrosomal vesicle);GO:0002142(stereocilia ankle link complex);GO:0005634(nucleus);GO:0005654(nucleoplasm);GO:0005829(cytosol);GO:0005886(plasma membrane);GO:0005912(adherens junction);GO:0016020(membrane);GO:0016021(integral component of membrane);GO:0017022(myosin binding);GO:0030054(cell junction);GO:0031410(cytoplasmic vesicle);GO:0042995(cell projection);GO:0060171(stereocilium mem…	NA	NA	NA	vezatin, adherens junctions transmembrane protein [Source:HGNC Symbol;Acc:HGNC:18258]	processed_transcript;nonsense_mediated_decay;protein_coding;retained_intron	5.99726	5.94171	5.82457	6.07341	5.99832	5.92371	3911	4155	3652	4118	4041	3467
ENSG00000028277	chr19	42086110	42177325	-	POU2F2	ENST00000389341;ENST00000342301;ENST00000526816;ENST00000560804;ENST00000524801;ENST00000532176;ENST00000558596	GO:0000790(nuclear chromatin);GO:0000976(transcription regulatory region sequence-specific DNA binding);GO:0000978(RNA polymerase II cis-regulatory region sequence-specific DNA binding);GO:0000981(DNA-binding transcription factor activity, RNA polymerase II-specific);GO:0001228(DNA-binding transcription activator activity, RNA polymerase II-specific);GO:0002335(mature B cell differentiation);GO:0…	05168(Herpes simplex virus 1 infection);05168(Herpes simplex virus 1 infection)	NA	NA	POU class 2 homeobox 2 [Source:HGNC Symbol;Acc:HGNC:9213]	protein_coding;retained_intron	0.0752621	0.092071	0.0542793	0.0797919	0.156016	0.0797061	53	67	36	57	112	49
ENSG00000028310	chr5	850291	892800	-	BRD9	ENST00000493082;ENST00000497410;ENST00000483234;ENST00000495794;ENST00000490814;ENST00000495265;ENST00000467963;ENST00000489816;ENST00000483173;ENST00000519112;ENST00000518250;ENST00000518251;ENST00000475706;ENST00000466684;ENST00000519838;ENST00000494422;ENST00000489093	GO:0003676(nucleic acid binding);GO:0005515(protein binding);GO:0005634(nucleus);GO:0006325(chromatin organization);GO:0006357(regulation of transcription by RNA polymerase II);GO:0008150(biological_process);GO:0016514(SWI/SNF complex);GO:0070577(lysine-acetylated histone binding);GO:0070577(lysine-acetylated histone binding)	NA	K22184	NA	bromodomain containing 9 [Source:HGNC Symbol;Acc:HGNC:25818]	retained_intron;nonsense_mediated_decay;protein_coding;processed_transcript	3.2549	3.17836	3.17963	2.98221	3.40565	2.93673	2309	2420	2171	2200	2497	1872
ENSG00000028528	chr15	64094123	64144231	+	SNX1	ENST00000560829;ENST00000559061;ENST00000559844;ENST00000261889;ENST00000560260;ENST00000561026;ENST00000558040;ENST00000559389;ENST00000559401;ENST00000559339;ENST00000559961;ENST00000560861	GO:0005154(epidermal growth factor receptor binding);GO:0005158(insulin receptor binding);GO:0005515(protein binding);GO:0005737(cytoplasm);GO:0005764(lysosome);GO:0005768(endosome);GO:0005769(early endosome);GO:0005794(Golgi apparatus);GO:0005829(cytosol);GO:0006886(intracellular protein transport);GO:0008289(lipid binding);GO:0010008(endosome membrane);GO:0015031(protein transport);GO:0016020(m…	04144(Endocytosis);04144(Endocytosis)	K17917	NA	sorting nexin 1 [Source:HGNC Symbol;Acc:HGNC:11172]	protein_coding;nonsense_mediated_decay;retained_intron;processed_transcript	8.19194	8.46657	8.62066	8.96804	8.47475	8.73681	5948	6596	6019	6772	6362	5694
ENSG00000028839	chr6	133952170	133990432	+	TBPL1	ENST00000416965;ENST00000613034;ENST00000367871;ENST00000367869;ENST00000237264;ENST00000477527;ENST00000481694	GO:0000126(transcription factor TFIIIB complex);GO:0000978(RNA polymerase II cis-regulatory region sequence-specific DNA binding);GO:0000979(RNA polymerase II core promoter sequence-specific DNA binding);GO:0001016(RNA polymerase III regulatory region DNA binding);GO:0001228(DNA-binding transcription activator activity, RNA polymerase II-specific);GO:0001675(acrosome assembly);GO:0003677(DNA bind…	03022(Basal transcription factors);05016(Huntington disease);05165(Human papillomavirus infection);05166(Human T-cell leukemia virus 1 infection);05203(Viral carcinogenesis);05203(Viral carcinogenesis)	K03120	NA	TATA-box binding protein like 1 [Source:HGNC Symbol;Acc:HGNC:11589]	protein_coding;processed_transcript	3.66138	3.71454	3.84102	3.94842	3.90106	3.59872	1370	1490	1381	1536	1508	1209
ENSG00000029153	chr12	27332854	27425289	+	ARNTL2	ENST00000544915;ENST00000395901;ENST00000546179;ENST00000311001;ENST00000261178;ENST00000266503;ENST00000539558;ENST00000542388	GO:0000790(nuclear chromatin);GO:0000978(RNA polymerase II cis-regulatory region sequence-specific DNA binding);GO:0000981(DNA-binding transcription factor activity, RNA polymerase II-specific);GO:0003677(DNA binding);GO:0003700(DNA-binding transcription factor activity);GO:0005634(nucleus);GO:0005654(nucleoplasm);GO:0005667(transcription factor complex);GO:0005730(nucleolus);GO:0005737(cytoplasm…	NA	K09099	NA	aryl hydrocarbon receptor nuclear translocator like 2 [Source:HGNC Symbol;Acc:HGNC:18984]	protein_coding;processed_transcript	3.83745	3.67677	3.91818	3.69515	3.744	3.54331	1989	2044	1956	1993	2006	1648
ENSG00000029363	chr6	136256627	136289851	-	BCLAF1	ENST00000531224;ENST00000640069;ENST00000353331;ENST00000527536;ENST00000527613;ENST00000530767;ENST00000527759;ENST00000534269;ENST00000529522;ENST00000532384;ENST00000530429;ENST00000534762;ENST00000529917;ENST00000392348;ENST00000526228;ENST00000534321;ENST00000534792;ENST00000532076;ENST00000628517;ENST00000529826;ENST00000476194;ENST00000533621;ENST00000528229	GO:0000184(nuclear-transcribed mRNA catabolic process, nonsense-mediated decay);GO:0003677(DNA binding);GO:0003712(transcription coregulator activity);GO:0003723(RNA binding);GO:0005515(protein binding);GO:0005634(nucleus);GO:0005654(nucleoplasm);GO:0005737(cytoplasm);GO:0006397(mRNA processing);GO:0006417(regulation of translation);GO:0006915(apoptotic process);GO:0008380(RNA splicing);GO:001659…	NA	K13087	NA	BCL2 associated transcription factor 1 [Source:HGNC Symbol;Acc:HGNC:16863]	protein_coding;nonsense_mediated_decay;retained_intron;processed_transcript	12.5618	12.7066	12.9063	11.0637	11.0561	10.4268	8889	9644	8779	8142	8084	6621
ENSG00000029364	chr14	69398015	69462390	+	SLC39A9	ENST00000556125;ENST00000555245;ENST00000538956;ENST00000556605;ENST00000628474;ENST00000031146;ENST00000336643;ENST00000554059;ENST00000555840;ENST00000557046;ENST00000554023	GO:0005515(protein binding);GO:0006811(ion transport);GO:0006829(zinc ion transport);GO:0016020(membrane);GO:0016021(integral component of membrane);GO:0030001(metal ion transport);GO:0046873(metal ion transmembrane transporter activity);GO:0055085(transmembrane transport);GO:0055085(transmembrane transport)	NA	K14715	NA	solute carrier family 39 member 9 [Source:HGNC Symbol;Acc:HGNC:20182]	processed_transcript;retained_intron;protein_coding;nonsense_mediated_decay	9.0618	9.45326	9.28408	9.21167	8.92787	9.12906	4800	5369	4728	5074	4887	4340
ENSG00000029534	chr8	41653220	41797622	-	ANK1	ENST00000347528;ENST00000289734;ENST00000265709;ENST00000520299;ENST00000645531;ENST00000524227	GO:0005198(structural molecule activity);GO:0005200(structural constituent of cytoskeleton);GO:0005515(protein binding);GO:0005634(nucleus);GO:0005737(cytoplasm);GO:0005829(cytosol);GO:0005856(cytoskeleton);GO:0005886(plasma membrane);GO:0006887(exocytosis);GO:0006888(endoplasmic reticulum to Golgi vesicle-mediated transport);GO:0007010(cytoskeleton organization);GO:0007165(signal transduction);G…	05205(Proteoglycans in cancer);05205(Proteoglycans in cancer)	NA	NA	ankyrin 1 [Source:HGNC Symbol;Acc:HGNC:492]	protein_coding;retained_intron	0.911957	0.845443	0.907778	0.652994	0.615857	0.785709	732	727	701	546	512	568
ENSG00000029559	chr4	87799554	87812435	+	IBSP	ENST00000226284	GO:0001503(ossification);GO:0001649(osteoblast differentiation);GO:0003674(molecular_function);GO:0005178(integrin binding);GO:0005515(protein binding);GO:0005576(extracellular region);GO:0005615(extracellular space);GO:0007155(cell adhesion);GO:0016020(membrane);GO:0030198(extracellular matrix organization);GO:0030282(bone mineralization);GO:0031214(biomineral tissue development);GO:0031982(vesi…	04151(PI3K-Akt signaling pathway);04510(Focal adhesion);04512(ECM-receptor interaction);05165(Human papillomavirus infection)	K06253	NA	integrin binding sialoprotein [Source:HGNC Symbol;Acc:HGNC:5341]	protein_coding	0.115948	0.035812	0	0	0	0	14	5	0	0	0	0
ENSG00000029639	chr6	155256134	155314484	-	TFB1M	ENST00000367166;ENST00000468889;ENST00000495806;ENST00000489874;ENST00000475849;ENST00000480390;ENST00000466349	GO:0000154(rRNA modification);GO:0000179(rRNA (adenine-N6,N6-)-dimethyltransferase activity);GO:0003677(DNA binding);GO:0003723(RNA binding);GO:0005515(protein binding);GO:0005739(mitochondrion);GO:0005759(mitochondrial matrix);GO:0006364(rRNA processing);GO:0007005(mitochondrion organization);GO:0008168(methyltransferase activity);GO:0008649(rRNA methyltransferase activity);GO:0016740(transferas…	NA	K15266	EC:2.1.1.-	transcription factor B1, mitochondrial [Source:HGNC Symbol;Acc:HGNC:17037]	protein_coding;processed_transcript	2.58587	2.48265	2.69466	1.90373	2.07461	1.89911	792	815	791	605	657	523
ENSG00000029725	chr17	5282265	5386340	+	RABEP1	ENST00000575991;ENST00000537505;ENST00000575475;ENST00000341923;ENST00000570487;ENST00000574568;ENST00000572250	GO:0005096(GTPase activator activity);GO:0005515(protein binding);GO:0005737(cytoplasm);GO:0005768(endosome);GO:0005769(early endosome);GO:0006893(Golgi to plasma membrane transport);GO:0006897(endocytosis);GO:0006915(apoptotic process);GO:0007165(signal transduction);GO:0008083(growth factor activity);GO:0015031(protein transport);GO:0016192(vesicle-mediated transport);GO:0019904(protein domain …	04144(Endocytosis);04144(Endocytosis)	NA	NA	rabaptin, RAB GTPase binding effector protein 1 [Source:HGNC Symbol;Acc:HGNC:17677]	protein_coding;retained_intron	9.57702	9.63472	9.78231	10.4037	10.6501	9.88316	5015	5413	4925	5664	5763	4644
ENSG00000029993	X	150980509	150990771	+	HMGB3	ENST00000325307;ENST00000455596;ENST00000448905;ENST00000430118	GO:0000400(four-way junction DNA binding);GO:0000790(nuclear chromatin);GO:0002376(immune system process);GO:0003677(DNA binding);GO:0003682(chromatin binding);GO:0003690(double-stranded DNA binding);GO:0003723(RNA binding);GO:0005515(protein binding);GO:0005634(nucleus);GO:0005694(chromosome);GO:0005737(cytoplasm);GO:0006310(DNA recombination);GO:0006338(chromatin remodeling);GO:0006355(regulati…	NA	K11296	NA	high mobility group box 3 [Source:HGNC Symbol;Acc:HGNC:5004]	protein_coding	13.6225	14.3464	14.4726	9.15535	8.61999	9.40745	3954	4468	4038	2765	2587	2452
ENSG00000030066	chr11	47778087	47848555	-	NUP160	ENST00000378460;ENST00000532773;ENST00000528071;ENST00000526569;ENST00000527750;ENST00000528501;ENST00000531016;ENST00000527126;ENST00000526870	GO:0000776(kinetochore);GO:0005515(protein binding);GO:0005634(nucleus);GO:0005635(nuclear envelope);GO:0005643(nuclear pore);GO:0005829(cytosol);GO:0006110(regulation of glycolytic process);GO:0006406(mRNA export from nucleus);GO:0006409(tRNA export from nucleus);GO:0015031(protein transport);GO:0016032(viral process);GO:0016925(protein sumoylation);GO:0017056(structural constituent of nuclear p…	03013(RNA transport);03013(RNA transport)	K14303	NA	nucleoporin 160 [Source:HGNC Symbol;Acc:HGNC:18017]	protein_coding;retained_intron;nonsense_mediated_decay	11.4785	10.8956	11.0775	10.0667	10.038	9.4655	7302	7435	6775	6661	6599	5406
ENSG00000030110	chr6	33572547	33580293	-	BAK1	ENST00000442998;ENST00000374467	GO:0001776(leukocyte homeostasis);GO:0001782(B cell homeostasis);GO:0001783(B cell apoptotic process);GO:0001836(release of cytochrome c from mitochondria);GO:0001974(blood vessel remodeling);GO:0002262(myeloid cell homeostasis);GO:0002352(B cell negative selection);GO:0003674(molecular_function);GO:0005515(protein binding);GO:0005739(mitochondrion);GO:0005741(mitochondrial outer membrane);GO:000…	01524(Platinum drug resistance);04141(Protein processing in endoplasmic reticulum);04210(Apoptosis);04215(Apoptosis - multiple species);05160(Hepatitis C);05162(Measles);05163(Human cytomegalovirus infection);05165(Human papillomavirus infection);05167(Kaposi sarcoma-associated herpesvirus infection);05168(Herpes simplex virus 1 infection);05169(Epstein-Barr virus infection);05170(Human immunodef…	NA	NA	BCL2 antagonist/killer 1 [Source:HGNC Symbol;Acc:HGNC:949]	protein_coding	16.8946	18.001	16.9463	14.7664	15.3201	13.3319	2771	3168	2672	2518	2597	1963
ENSG00000030304	chr9	110668779	110806558	+	MUSK	ENST00000374448	GO:0000166(nucleotide binding);GO:0001934(positive regulation of protein phosphorylation);GO:0004672(protein kinase activity);GO:0004713(protein tyrosine kinase activity);GO:0004714(transmembrane receptor protein tyrosine kinase activity);GO:0005515(protein binding);GO:0005518(collagen binding);GO:0005524(ATP binding);GO:0005886(plasma membrane);GO:0005887(integral component of plasma membrane);G…	NA	K05129	EC:2.7.10.1	muscle associated receptor tyrosine kinase [Source:HGNC Symbol;Acc:HGNC:7525]	protein_coding	0	0	0	0.0114612	0	0	0	0	0	9	0	0
ENSG00000030419	chr2	212999691	213151609	-	IKZF2	ENST00000451136;ENST00000457361;ENST00000434687;ENST00000484040;ENST00000439848;ENST00000431520;ENST00000433134;ENST00000452786	GO:0000976(transcription regulatory region sequence-specific DNA binding);GO:0003674(molecular_function);GO:0003676(nucleic acid binding);GO:0003677(DNA binding);GO:0003700(DNA-binding transcription factor activity);GO:0005515(protein binding);GO:0005634(nucleus);GO:0005654(nucleoplasm);GO:0008150(biological_process);GO:0042802(identical protein binding);GO:0045944(positive regulation of transcri…	NA	K09220	NA	IKAROS family zinc finger 2 [Source:HGNC Symbol;Acc:HGNC:13177]	protein_coding;retained_intron;nonsense_mediated_decay	0.245922	0.122715	0.215475	0.0500821	0.112777	0.0688846	225	121	190	48	107	58
ENSG00000030582	chr17	44345246	44353102	+	GRN	ENST00000588170;ENST00000589536;ENST00000587109;ENST00000587518;ENST00000588143;ENST00000593167;ENST00000585512;ENST00000592323;ENST00000592783;ENST00000587387;ENST00000053867;ENST00000587958;ENST00000590984;ENST00000586443;ENST00000589923;ENST00000585348	GO:0002265(astrocyte activation involved in immune response);GO:0002282(microglial cell activation involved in immune response);GO:0003723(RNA binding);GO:0005125(cytokine activity);GO:0005515(protein binding);GO:0005576(extracellular region);GO:0005615(extracellular space);GO:0005764(lysosome);GO:0005765(lysosomal membrane);GO:0005768(endosome);GO:0005770(late endosome);GO:0005783(endoplasmic re…	NA	NA	NA	granulin precursor [Source:HGNC Symbol;Acc:HGNC:4601]	retained_intron;protein_coding;processed_transcript	42.726	44.2098	44.5804	48.82	53.4622	48.9167	11168	12395	11203	13270	14438	11475
ENSG00000031003	chr5	137937960	138038606	-	FAM13B	ENST00000033079;ENST00000425075;ENST00000420893;ENST00000513640;ENST00000505281;ENST00000509596;ENST00000508403;ENST00000510804	GO:0005096(GTPase activator activity);GO:0005829(cytosol);GO:0007165(signal transduction);GO:0043547(positive regulation of GTPase activity);GO:0051056(regulation of small GTPase mediated signal transduction);GO:0051056(regulation of small GTPase mediated signal transduction)	NA	NA	NA	family with sequence similarity 13 member B [Source:HGNC Symbol;Acc:HGNC:1335]	protein_coding;retained_intron	4.46642	4.39385	4.06617	4.96576	4.91919	5.09221	2259	2382	1977	2610	2569	2309
ENSG00000031081	chr3	119294383	119420714	+	ARHGAP31	ENST00000264245;ENST00000482743	GO:0005096(GTPase activator activity);GO:0005829(cytosol);GO:0005925(focal adhesion);GO:0007165(signal transduction);GO:0007264(small GTPase mediated signal transduction);GO:0017124(SH3 domain binding);GO:0030027(lamellipodium);GO:0030054(cell junction);GO:0042995(cell projection);GO:0043547(positive regulation of GTPase activity);GO:0051056(regulation of small GTPase mediated signal transduction…	NA	K20646	NA	Rho GTPase activating protein 31 [Source:HGNC Symbol;Acc:HGNC:29216]	protein_coding	3.9198	4.14138	4.24913	3.98675	3.94641	3.9699	2724	3088	2839	2881	2835	2476
ENSG00000031691	chr6	49463370	49493107	+	CENPQ	ENST00000335783	GO:0000775(chromosome, centromeric region);GO:0000776(kinetochore);GO:0005515(protein binding);GO:0005634(nucleus);GO:0005654(nucleoplasm);GO:0005694(chromosome);GO:0005829(cytosol);GO:0015629(actin cytoskeleton);GO:0034080(CENP-A containing nucleosome assembly);GO:0051310(metaphase plate congression);GO:1905342(positive regulation of protein localization to kinetochore)	NA	K11509	NA	centromere protein Q [Source:HGNC Symbol;Acc:HGNC:21347]	protein_coding	5.87152	5.18609	4.93011	6.25628	7.31848	8.01009	758	719	612	840	977	928
ENSG00000031698	chr1	109213918	109238182	+	SARS1	ENST00000234677;ENST00000482384;ENST00000477544;ENST00000369923;ENST00000471705;ENST00000468588	GO:0000049(tRNA binding);GO:0000122(negative regulation of transcription by RNA polymerase II);GO:0000166(nucleotide binding);GO:0000978(RNA polymerase II cis-regulatory region sequence-specific DNA binding);GO:0003677(DNA binding);GO:0003723(RNA binding);GO:0004812(aminoacyl-tRNA ligase activity);GO:0004828(serine-tRNA ligase activity);GO:0005515(protein binding);GO:0005524(ATP binding);GO:00056…	00970(Aminoacyl-tRNA biosynthesis);00970(Aminoacyl-tRNA biosynthesis)	K01875	EC:6.1.1.11	seryl-tRNA synthetase 1 [Source:HGNC Symbol;Acc:HGNC:10537]	protein_coding;processed_transcript	56.199	55.8665	56.173	70.2981	68.6868	66.8505	16037	17104	15412	20861	20256	17122
ENSG00000031823	chr19	5916139	5978140	-	RANBP3	ENST00000439268;ENST00000340578;ENST00000592771;ENST00000586344;ENST00000591092;ENST00000034275;ENST00000587479;ENST00000592197;ENST00000587411;ENST00000592621;ENST00000587799;ENST00000591736;ENST00000593025;ENST00000587159;ENST00000589353;ENST00000587463;ENST00000592133;ENST00000591881;ENST00000587263;ENST00000587956;ENST00000591333;ENST00000592266	GO:0005096(GTPase activator activity);GO:0005515(protein binding);GO:0005634(nucleus);GO:0005643(nuclear pore);GO:0005654(nucleoplasm);GO:0005737(cytoplasm);GO:0006611(protein export from nucleus);GO:0008536(Ran GTPase binding);GO:0015031(protein transport);GO:0043547(positive regulation of GTPase activity);GO:0046907(intracellular transport);GO:0070412(R-SMAD binding);GO:0070412(R-SMAD binding)	05166(Human T-cell leukemia virus 1 infection);05166(Human T-cell leukemia virus 1 infection)	NA	NA	RAN binding protein 3 [Source:HGNC Symbol;Acc:HGNC:9850]	protein_coding;nonsense_mediated_decay;retained_intron;processed_transcript	4.81462	4.92865	5.03845	4.90006	5.16439	4.83399	2666	2927	2681	2823	2955	2402
ENSG00000032219	chr14	58298504	58373876	+	ARID4A	ENST00000348476;ENST00000355431;ENST00000395168;ENST00000445108;ENST00000424658;ENST00000431317;ENST00000553355;ENST00000469635;ENST00000466065	GO:0000976(transcription regulatory region sequence-specific DNA binding);GO:0003677(DNA binding);GO:0005634(nucleus);GO:0005654(nucleoplasm);GO:0005829(cytosol);GO:0005886(plasma membrane);GO:0006325(chromatin organization);GO:0006349(regulation of gene expression by genetic imprinting);GO:0006357(regulation of transcription by RNA polymerase II);GO:0007283(spermatogenesis);GO:0017053(transcript…	NA	NA	NA	AT-rich interaction domain 4A [Source:HGNC Symbol;Acc:HGNC:9885]	protein_coding;processed_transcript;retained_intron	2.5755	2.57999	2.55795	3.01954	3.23643	3.1339	1425	1532	1361	1739	1849	1556
ENSG00000032389	chr2	3188925	3377830	-	EIPR1	ENST00000478754;ENST00000398659;ENST00000382125;ENST00000496433;ENST00000463662;ENST00000482570;ENST00000435721;ENST00000470625;ENST00000443925;ENST00000406835;ENST00000462515;ENST00000444776	GO:0000938(GARP complex);GO:0005515(protein binding);GO:0005794(Golgi apparatus);GO:0005802(trans-Golgi network);GO:0016567(protein ubiquitination);GO:0032456(endocytic recycling);GO:0050796(regulation of insulin secretion);GO:1905281(positive regulation of retrograde transport, endosome to Golgi);GO:1990745(EARP complex);GO:2001137(positive regulation of endocytic recycling);GO:2001137(positive …	NA	K23289	NA	EARP complex and GARP complex interacting protein 1 [Source:HGNC Symbol;Acc:HGNC:12383]	processed_transcript;protein_coding;retained_intron;nonsense_mediated_decay	3.95671	3.58194	3.57454	3.01316	3.41943	2.95737	1683	1635	1463	1333	1503	1130
ENSG00000032444	chr19	7534004	7561764	+	PNPLA6	ENST00000221249;ENST00000594754;ENST00000601668;ENST00000594098;ENST00000545201;ENST00000596515;ENST00000414982;ENST00000450331;ENST00000593924;ENST00000600737;ENST00000602191;ENST00000598462;ENST00000595264;ENST00000599311;ENST00000595176;ENST00000595889;ENST00000594864;ENST00000599951;ENST00000646984;ENST00000595352;ENST00000597202	GO:0004622(lysophospholipase activity);GO:0005783(endoplasmic reticulum);GO:0005789(endoplasmic reticulum membrane);GO:0006629(lipid metabolic process);GO:0016020(membrane);GO:0016021(integral component of membrane);GO:0016042(lipid catabolic process);GO:0016787(hydrolase activity);GO:0046470(phosphatidylcholine metabolic process);GO:0046475(glycerophospholipid catabolic process);GO:0102545(phosp…	00564(Glycerophospholipid metabolism);00564(Glycerophospholipid metabolism)	K14676	EC:3.1.1.5	patatin like phospholipase domain containing 6 [Source:HGNC Symbol;Acc:HGNC:16268]	protein_coding;retained_intron;processed_transcript	18.1408	18.9544	18.6771	20.1564	20.3056	19.3546	9638	10803	9538	11134	11147	9228
ENSG00000032742	chr13	20567069	20691437	+	IFT88	ENST00000351808;ENST00000319980;ENST00000389373;ENST00000537103;ENST00000461115;ENST00000482172;ENST00000470695	GO:0001822(kidney development);GO:0005515(protein binding);GO:0005737(cytoplasm);GO:0005813(centrosome);GO:0005814(centriole);GO:0005815(microtubule organizing center);GO:0005856(cytoskeleton);GO:0005929(cilium);GO:0009740(gibberellic acid mediated signaling pathway);GO:0016740(transferase activity);GO:0019894(kinesin binding);GO:0030030(cell projection organization);GO:0030992(intraciliary trans…	NA	K16474	NA	intraflagellar transport 88 [Source:HGNC Symbol;Acc:HGNC:20606]	protein_coding;processed_transcript	1.2865	1.65535	1.58402	1.52272	1.33968	1.26098	586	807	692	721	631	516
ENSG00000033011	chr16	5033923	5087379	+	ALG1	ENST00000650085;ENST00000586840;ENST00000592793;ENST00000262374;ENST00000591783	GO:0000030(mannosyltransferase activity);GO:0004578(chitobiosyldiphosphodolichol beta-mannosyltransferase activity);GO:0005783(endoplasmic reticulum);GO:0005789(endoplasmic reticulum membrane);GO:0006486(protein glycosylation);GO:0006488(dolichol-linked oligosaccharide biosynthetic process);GO:0016020(membrane);GO:0016021(integral component of membrane);GO:0016740(transferase activity);GO:0016757…	00510(N-Glycan biosynthesis);00510(N-Glycan biosynthesis)	K03842	EC:2.4.1.142	ALG1 chitobiosyldiphosphodolichol beta-mannosyltransferase [Source:HGNC Symbol;Acc:HGNC:18294]	processed_transcript;protein_coding;retained_intron	3.51756	3.60048	3.77231	3.77805	3.5283	3.45119	1405	1543	1449	1571	1457	1238
ENSG00000033030	chr12	122471599	122501073	-	ZCCHC8	ENST00000672018;ENST00000543897;ENST00000538116;ENST00000542892;ENST00000544054;ENST00000536663;ENST00000546149;ENST00000540586;ENST00000538493	GO:0000398(mRNA splicing, via spliceosome);GO:0003676(nucleic acid binding);GO:0003723(RNA binding);GO:0005515(protein binding);GO:0005634(nucleus);GO:0005654(nucleoplasm);GO:0005681(spliceosomal complex);GO:0006397(mRNA processing);GO:0008270(zinc ion binding);GO:0008380(RNA splicing);GO:0016076(snRNA catabolic process);GO:0016604(nuclear body);GO:0031499(TRAMP complex);GO:0034470(ncRNA processi…	NA	K13128	NA	zinc finger CCHC-type containing 8 [Source:HGNC Symbol;Acc:HGNC:25265]	protein_coding;retained_intron	3.07741	2.87042	2.92713	4.15455	4.04937	3.91391	2085	2087	1908	2927	2835	2380
ENSG00000033050	chr7	151211484	151227205	-	ABCF2	ENST00000287844;ENST00000473874;ENST00000468073;ENST00000441774;ENST00000477252	GO:0000166(nucleotide binding);GO:0005524(ATP binding);GO:0016020(membrane);GO:0016887(ATPase activity);GO:0016887(ATPase activity)	NA	NA	NA	ATP binding cassette subfamily F member 2 [Source:HGNC Symbol;Acc:HGNC:71]	protein_coding;processed_transcript	11.969	11.3714	11.4293	8.58524	8.83533	8.66876	4578	4667	4203	3416	3494	2978
ENSG00000033100	chr7	151232489	151238819	+	CHPF2	ENST00000482173;ENST00000035307;ENST00000465601	GO:0000139(Golgi membrane);GO:0005794(Golgi apparatus);GO:0008376(acetylgalactosaminyltransferase activity);GO:0016020(membrane);GO:0016021(integral component of membrane);GO:0016740(transferase activity);GO:0030206(chondroitin sulfate biosynthetic process);GO:0032580(Golgi cisterna membrane);GO:0050510(N-acetylgalactosaminyl-proteoglycan 3-beta-glucuronosyltransferase activity);GO:0050510(N-acet…	00532(Glycosaminoglycan biosynthesis - chondroitin sulfate / dermatan sulfate);00532(Glycosaminoglycan biosynthesis - chondroitin sulfate / dermatan sulfate)	K03419	EC:2.4.1.226	chondroitin polymerizing factor 2 [Source:HGNC Symbol;Acc:HGNC:29270]	protein_coding;nonsense_mediated_decay	9.61891	10.1275	9.98428	12.5079	11.8647	11.5298	2999	3387	2994	4056	3823	3227
ENSG00000033122	chr1	69567922	70151945	+	LRRC7	ENST00000651989;ENST00000609072;ENST00000607936;ENST00000565615	GO:0005515(protein binding);GO:0005654(nucleoplasm);GO:0005813(centrosome);GO:0005829(cytosol);GO:0005886(plasma membrane);GO:0005886(plasma membrane)	NA	NA	NA	leucine rich repeat containing 7 [Source:HGNC Symbol;Acc:HGNC:18531]	protein_coding;processed_transcript;retained_intron	0.00959724	0.00630602	0.0135508	0.00525068	0.00609481	0.0144495	22	16	30	14	16	31
ENSG00000033170	chr14	65410592	65744121	+	FUT8	ENST00000360689;ENST00000394586;ENST00000556518;ENST00000342677;ENST00000549235;ENST00000673929;ENST00000358307;ENST00000557338;ENST00000554610;ENST00000556292;ENST00000554667;ENST00000557536;ENST00000554765	GO:0000139(Golgi membrane);GO:0001701(in utero embryonic development);GO:0005515(protein binding);GO:0005794(Golgi apparatus);GO:0006486(protein glycosylation);GO:0006487(protein N-linked glycosylation);GO:0006491(N-glycan processing);GO:0007179(transforming growth factor beta receptor signaling pathway);GO:0007229(integrin-mediated signaling pathway);GO:0007585(respiratory gaseous exchange by re…	00510(N-Glycan biosynthesis);00533(Glycosaminoglycan biosynthesis - keratan sulfate);05202(Transcriptional misregulation in cancer);05202(Transcriptional misregulation in cancer)	K00717	EC:2.4.1.68	fucosyltransferase 8 [Source:HGNC Symbol;Acc:HGNC:4019]	protein_coding;nonsense_mediated_decay;processed_transcript	10.0846	10.3179	10.9983	12.7987	13.5767	13.0984	5221	5728	5473	6890	7258	6084
ENSG00000033178	chr4	67612652	67701155	-	UBA6	ENST00000322244;ENST00000420827;ENST00000429659;ENST00000506571	GO:0000166(nucleotide binding);GO:0004839(ubiquitin activating enzyme activity);GO:0005515(protein binding);GO:0005524(ATP binding);GO:0005634(nucleus);GO:0005737(cytoplasm);GO:0005829(cytosol);GO:0006464(cellular protein modification process);GO:0006511(ubiquitin-dependent protein catabolic process);GO:0006974(cellular response to DNA damage stimulus);GO:0007612(learning);GO:0007626(locomotory b…	04120(Ubiquitin mediated proteolysis);04120(Ubiquitin mediated proteolysis)	K10699	EC:6.2.1.45	ubiquitin like modifier activating enzyme 6 [Source:HGNC Symbol;Acc:HGNC:25581]	protein_coding;retained_intron	6.43685	6.63248	6.35225	7.06326	6.79894	6.54017	5446	6020	5167	6214	5943	4966
ENSG00000033327	chr11	78215293	78417822	-	GAB2	ENST00000361507;ENST00000340149;ENST00000526030;ENST00000528886;ENST00000530915;ENST00000534823	GO:0005068(transmembrane receptor protein tyrosine kinase adaptor activity);GO:0005515(protein binding);GO:0005547(phosphatidylinositol-3,4,5-trisphosphate binding);GO:0005737(cytoplasm);GO:0005829(cytosol);GO:0005886(plasma membrane);GO:0007169(transmembrane receptor protein tyrosine kinase signaling pathway);GO:0007411(axon guidance);GO:0008284(positive regulation of cell population proliferati…	04014(Ras signaling pathway);04071(Sphingolipid signaling pathway);04072(Phospholipase D signaling pathway);04380(Osteoclast differentiation);04664(Fc epsilon RI signaling pathway);04666(Fc gamma R-mediated phagocytosis);05220(Chronic myeloid leukemia);05220(Chronic myeloid leukemia)	K08091	NA	GRB2 associated binding protein 2 [Source:HGNC Symbol;Acc:HGNC:14458]	protein_coding;processed_transcript;retained_intron	25.7906	24.5408	25.3776	39.8004	39.0237	38.7955	12957	13224	12256	20789	20255	17489
ENSG00000033627	chr17	42458844	42522582	+	ATP6V0A1	ENST00000393829;ENST00000588629;ENST00000588901;ENST00000537728;ENST00000264649;ENST00000589727;ENST00000592324;ENST00000587375;ENST00000586001;ENST00000587882;ENST00000589759;ENST00000586315;ENST00000587510;ENST00000586201;ENST00000588138;ENST00000585828;ENST00000588806;ENST00000592831;ENST00000587797	GO:0000220(vacuolar proton-transporting V-type ATPase, V0 domain);GO:0005515(protein binding);GO:0005737(cytoplasm);GO:0005765(lysosomal membrane);GO:0005794(Golgi apparatus);GO:0005829(cytosol);GO:0005886(plasma membrane);GO:0006811(ion transport);GO:0007035(vacuolar acidification);GO:0008286(insulin receptor signaling pathway);GO:0010008(endosome membrane);GO:0015078(proton transmembrane transp…	00190(Oxidative phosphorylation);04142(Lysosome);04145(Phagosome);04721(Synaptic vesicle cycle);04966(Collecting duct acid secretion);05110(Vibrio cholerae infection);05120(Epithelial cell signaling in Helicobacter pylori infection);05152(Tuberculosis);05165(Human papillomavirus infection);05323(Rheumatoid arthritis);05323(Rheumatoid arthritis)	NA	NA	ATPase H+ transporting V0 subunit a1 [Source:HGNC Symbol;Acc:HGNC:865]	protein_coding;retained_intron;nonsense_mediated_decay;processed_transcript	4.72584	5.00969	5.35698	6.00377	6.00851	6.29345	3834	4359	4178	5064	5037	4582
ENSG00000033800	chr15	68054309	68198603	+	PIAS1	ENST00000564915;ENST00000249636;ENST00000562190;ENST00000545237;ENST00000564009;ENST00000567417;ENST00000563996;ENST00000611270	GO:0000082(G1/S transition of mitotic cell cycle);GO:0000122(negative regulation of transcription by RNA polymerase II);GO:0001085(RNA polymerase II transcription factor binding);GO:0003677(DNA binding);GO:0003712(transcription coregulator activity);GO:0003714(transcription corepressor activity);GO:0005515(protein binding);GO:0005634(nucleus);GO:0005654(nucleoplasm);GO:0006357(regulation of trans…	04120(Ubiquitin mediated proteolysis);04630(Jak-STAT signaling pathway);05160(Hepatitis C);05160(Hepatitis C)	K04706	EC:2.3.2.-	protein inhibitor of activated STAT 1 [Source:HGNC Symbol;Acc:HGNC:2752]	nonsense_mediated_decay;protein_coding;retained_intron;processed_transcript	3.2913	3.56197	3.48859	6.49019	6.87179	6.41445	2601	3020	2650	5330	5610	4546
ENSG00000033867	chr3	27372721	27484420	-	SLC4A7	ENST00000425128;ENST00000419036;ENST00000454389;ENST00000455077;ENST00000457377;ENST00000445684;ENST00000465487;ENST00000428179;ENST00000475120;ENST00000491211;ENST00000428005	GO:0005452(inorganic anion exchanger activity);GO:0005515(protein binding);GO:0005886(plasma membrane);GO:0006811(ion transport);GO:0006814(sodium ion transport);GO:0006820(anion transport);GO:0008509(anion transmembrane transporter activity);GO:0008510(sodium:bicarbonate symporter activity);GO:0015293(symporter activity);GO:0015698(inorganic anion transport);GO:0015701(bicarbonate transport);GO:…	NA	K13858	NA	solute carrier family 4 member 7 [Source:HGNC Symbol;Acc:HGNC:11033]	protein_coding;nonsense_mediated_decay;retained_intron	4.57775	4.89719	5.27616	3.44699	3.60699	3.22944	3268	3751	3621	2559	2661	2070
ENSG00000034053	chr15	28884483	29118315	+	APBA2	ENST00000558402;ENST00000559814;ENST00000558804;ENST00000411764;ENST00000560283;ENST00000382938	GO:0001540(amyloid-beta binding);GO:0001701(in utero embryonic development);GO:0005515(protein binding);GO:0005737(cytoplasm);GO:0005886(plasma membrane);GO:0007268(chemical synaptic transmission);GO:0007399(nervous system development);GO:0007626(locomotory behavior);GO:0008021(synaptic vesicle);GO:0010468(regulation of gene expression);GO:0015031(protein transport);GO:0035264(multicellular organ…	NA	NA	NA	amyloid beta precursor protein binding family A member 2 [Source:HGNC Symbol;Acc:HGNC:579]	protein_coding;retained_intron	0.704754	0.553958	0.64911	0.702753	0.732915	0.938609	361	305	320	373	388	431
ENSG00000034152	chr17	21284672	21315232	+	MAP2K3	ENST00000395491;ENST00000529517;ENST00000627447;ENST00000483928;ENST00000479129;ENST00000342679;ENST00000613338;ENST00000477540;ENST00000527123	GO:0000165(MAPK cascade);GO:0000166(nucleotide binding);GO:0000187(activation of MAPK activity);GO:0004672(protein kinase activity);GO:0004674(protein serine/threonine kinase activity);GO:0004708(MAP kinase kinase activity);GO:0004713(protein tyrosine kinase activity);GO:0005515(protein binding);GO:0005524(ATP binding);GO:0005654(nucleoplasm);GO:0005829(cytosol);GO:0006468(protein phosphorylation…	04010(MAPK signaling pathway);04015(Rap1 signaling pathway);04218(Cellular senescence);04620(Toll-like receptor signaling pathway);04664(Fc epsilon RI signaling pathway);04668(TNF signaling pathway);04714(Thermogenesis);04750(Inflammatory mediator regulation of TRP channels);04912(GnRH signaling pathway);05014(Amyotrophic lateral sclerosis (ALS));05145(Toxoplasmosis);05161(Hepatitis B);05164(Infl…	NA	NA	mitogen-activated protein kinase kinase 3 [Source:HGNC Symbol;Acc:HGNC:6843]	nonsense_mediated_decay;protein_coding;retained_intron	7.50474	7.49015	7.1748	4.27514	4.23211	4.54907	2102	2251	1932	1245	1226	1145
ENSG00000034239	chr8	48710789	48735301	-	EFCAB1	ENST00000521002;ENST00000433756;ENST00000262103;ENST00000522254;ENST00000519425	GO:0005509(calcium ion binding);GO:0046872(metal ion binding);GO:0046872(metal ion binding)	NA	NA	NA	EF-hand calcium binding domain 1 [Source:HGNC Symbol;Acc:HGNC:25678]	processed_transcript;protein_coding;retained_intron	0.1102	0.0305539	0.0438643	0.0489018	0.038535	0.0446818	49	15	19	23	18	18
ENSG00000034510	chr2	84905656	84906671	+	TMSB10	ENST00000233143	GO:0003779(actin binding);GO:0003785(actin monomer binding);GO:0005515(protein binding);GO:0005737(cytoplasm);GO:0005856(cytoskeleton);GO:0007015(actin filament organization);GO:0030334(regulation of cell migration);GO:0042989(sequestering of actin monomers)	NA	NA	NA	thymosin beta 10 [Source:HGNC Symbol;Acc:HGNC:11879]	protein_coding	2010.88	1979.44	1962.28	1425.79	1406.91	1393.45	68719	72571	64469	50668	49686	42738
ENSG00000034533	chr3	131013875	131027649	-	ASTE1	ENST00000514044;ENST00000264992;ENST00000507978;ENST00000504964;ENST00000504725;ENST00000509060	GO:0004518(nuclease activity);GO:0005515(protein binding);GO:0006281(DNA repair);GO:0090305(nucleic acid phosphodiester bond hydrolysis);GO:0090305(nucleic acid phosphodiester bond hydrolysis)	NA	NA	NA	asteroid homolog 1 [Source:HGNC Symbol;Acc:HGNC:25021]	protein_coding;nonsense_mediated_decay	1.15054	1.44196	1.24749	1.48119	1.16829	1.53464	295	396	306	395	309	352
ENSG00000034677	chr8	100257060	100336218	-	RNF19A	ENST00000519449;ENST00000341084;ENST00000520903;ENST00000523255;ENST00000523644;ENST00000520071;ENST00000524233;ENST00000523167;ENST00000522369;ENST00000432381;ENST00000523481;ENST00000522182;ENST00000519342	GO:0000151(ubiquitin ligase complex);GO:0000209(protein polyubiquitination);GO:0000226(microtubule cytoskeleton organization);GO:0004842(ubiquitin-protein transferase activity);GO:0005737(cytoplasm);GO:0005813(centrosome);GO:0005815(microtubule organizing center);GO:0005829(cytosol);GO:0005856(cytoskeleton);GO:0006511(ubiquitin-dependent protein catabolic process);GO:0008134(transcription factor …	NA	K11972	EC:2.3.2.31	ring finger protein 19A, RBR E3 ubiquitin protein ligase [Source:HGNC Symbol;Acc:HGNC:13432]	protein_coding;retained_intron;processed_transcript	12.0116	12.2087	11.4996	11.1698	11.8712	11.3735	5214	5688	4799	5045	5327	4434
ENSG00000034693	chr6	143450805	143490616	+	PEX3	ENST00000367591;ENST00000367592;ENST00000585848	GO:0005515(protein binding);GO:0005654(nucleoplasm);GO:0005777(peroxisome);GO:0005778(peroxisomal membrane);GO:0005779(integral component of peroxisomal membrane);GO:0005783(endoplasmic reticulum);GO:0005829(cytosol);GO:0007031(peroxisome organization);GO:0008289(lipid binding);GO:0016020(membrane);GO:0016021(integral component of membrane);GO:0016557(peroxisome membrane biogenesis);GO:0030674(pr…	04146(Peroxisome);04146(Peroxisome)	K13336	NA	peroxisomal biogenesis factor 3 [Source:HGNC Symbol;Acc:HGNC:8858]	protein_coding;retained_intron	6.29287	5.27499	6.77403	7.21728	6.69645	6.64551	1322	1189	1368	1576	1452	1253
ENSG00000034713	chr16	75566375	75577881	+	GABARAPL2	ENST00000565057;ENST00000037243;ENST00000563744;ENST00000568455;ENST00000565985	GO:0000045(autophagosome assembly);GO:0000139(Golgi membrane);GO:0000149(SNARE binding);GO:0000421(autophagosome membrane);GO:0000422(autophagy of mitochondrion);GO:0005515(protein binding);GO:0005622(intracellular);GO:0005737(cytoplasm);GO:0005776(autophagosome);GO:0005783(endoplasmic reticulum);GO:0005789(endoplasmic reticulum membrane);GO:0005794(Golgi apparatus);GO:0005829(cytosol);GO:0006891…	04068(FoxO signaling pathway);04136(Autophagy - other);04137(Mitophagy - animal);04140(Autophagy - animal);04371(Apelin signaling pathway);04621(NOD-like receptor signaling pathway);04727(GABAergic synapse);05167(Kaposi sarcoma-associated herpesvirus infection);05167(Kaposi sarcoma-associated herpesvirus infection)	NA	NA	GABA type A receptor associated protein like 2 [Source:HGNC Symbol;Acc:HGNC:13291]	protein_coding;processed_transcript	11.4488	11.7825	11.7441	11.5889	13.2972	11.9278	2556	2823	2521	2691	3070	2389
ENSG00000035115	chr2	217730	266398	-	SH3YL1	ENST00000460974;ENST00000403712;ENST00000356150;ENST00000626873;ENST00000463865;ENST00000403657;ENST00000473104;ENST00000405430;ENST00000468321;ENST00000479739;ENST00000451005;ENST00000472012;ENST00000431160;ENST00000471948;ENST00000481932;ENST00000497051;ENST00000402632;ENST00000415368;ENST00000602998;ENST00000605370;ENST00000462719;ENST00000465733;ENST00000472861	GO:0005515(protein binding);GO:0006661(phosphatidylinositol biosynthetic process);GO:0019902(phosphatase binding);GO:0032587(ruffle membrane);GO:0035091(phosphatidylinositol binding);GO:1900027(regulation of ruffle assembly);GO:1900027(regulation of ruffle assembly)	NA	K20523	NA	SH3 and SYLF domain containing 1 [Source:HGNC Symbol;Acc:HGNC:29546]	processed_transcript;protein_coding;nonsense_mediated_decay;retained_intron	3.04277	3.2387	3.31084	4.29479	4.42855	4.2623	2521	2878	2634	3694	3786	3162
ENSG00000035141	chr2	70295975	70302090	-	FAM136A	ENST00000037869;ENST00000460307;ENST00000430566;ENST00000438759;ENST00000498665	GO:0005515(protein binding);GO:0005737(cytoplasm);GO:0005737(cytoplasm)	NA	NA	NA	family with sequence similarity 136 member A [Source:HGNC Symbol;Acc:HGNC:25911]	protein_coding;retained_intron	14.2254	14.1907	15.0416	12.5303	11.8899	12.1224	3256	3485	3310	2983	2814	2492
ENSG00000035403	chr10	73995193	74120169	+	VCL	ENST00000623461;ENST00000372755;ENST00000211998;ENST00000461383;ENST00000472585	GO:0002009(morphogenesis of an epithelium);GO:0002102(podosome);GO:0002162(dystroglycan binding);GO:0002576(platelet degranulation);GO:0003779(actin binding);GO:0005198(structural molecule activity);GO:0005515(protein binding);GO:0005576(extracellular region);GO:0005737(cytoplasm);GO:0005829(cytosol);GO:0005856(cytoskeleton);GO:0005886(plasma membrane);GO:0005903(brush border);GO:0005911(cell-cel…	04510(Focal adhesion);04520(Adherens junction);04670(Leukocyte transendothelial migration);04810(Regulation of actin cytoskeleton);05100(Bacterial invasion of epithelial cells);05131(Shigellosis);05146(Amoebiasis);05146(Amoebiasis)	K05700	NA	vinculin [Source:HGNC Symbol;Acc:HGNC:12665]	processed_transcript;protein_coding;retained_intron	39.2998	40.1581	41.5189	25.7271	24.8771	24.812	29112	31913	29567	19817	19044	16496
[truncated: 33,079 more rows]
